# Supplementary material for: A Unique Gene Regulatory Network Resets the Human Germline Epigenome for Development
Source: Cell. 2015 Jun 4;161(6):1453–67. doi: 10.1016/j.cell.2015.04.053 (PMC4459712; doi:10.1016/j.cell.2015.04.053)
Supplement: Table S1. RNA-Seq Gene Expression Data, Related to Figure 2 — Gene expression levels in biological replicates of human samples. [file mmc2.xlsx]

## Sheet: Sheet1
Table S1. Gene expression levels in replicates of indicated samples by RNA-Seq (Log2(normalised read counts)), Related to Figure 2
Ensembl Transcript ID	Gene Symbol	Biotype	H9 ESC #1	H9 ESC #2	hPGCLC #1	hPGCLC #2	BLIMP1 mutant #1	BLIMP1 mutant #2	hPGC Wk5.5 M	hPGC Wk7 M #1	hPGC Wk7 M #2	hPGC Wk9 M #1	hPGC Wk9 M #2	hPGC Wk7 F #1	hPGC Wk7 F #2	hPGC Wk7 F #3	hPGC Wk9 F #1	hPGC Wk9 F #2	Soma Wk7 M #1	Soma Wk7 M #2	Soma Wk7 F #1	Soma Wk7 F #2	Soma Wk7 F #3
ENST00000393386	PTPRZ1	protein_coding	9.34161	9.36003	-1.76947	-1.98491	8.67882	6.70432	-2.44396	-0.3927	-2.78275	1.01564	-0.203307	0.137324	-2.88231	-2.99248	-0.959002	-2.99391	2.1061	1.44719	0.502307	0.537541	-1.12415
ENST00000400004	MAGEB17	protein_coding	9.63802	9.51046	6.43885	7.08521	6.73079	7.60378	0.0639189	0.115183	0.725138	1.45313	0.497221	-0.524718	-0.374423	-0.484599	-0.773047	-0.486025	-0.877868	1.56275	-0.449241	2.30846	-0.201233
ENST00000360534	DPP4	protein_coding	4.081	3.83894	-1.69887	-1.91431	7.84371	6.98619	-1.37336	2.6779	-0.712143	1.27889	3.22986	2.038	1.99565	1.40005	0.1116	1.07669	5.84472	6.38757	4.13585	4.95864	3.57094
ENST00000325404	SOX2	protein_coding	8.16137	7.94739	-1.06491	-1.28035	3.02701	-0.715242	-0.7394	-0.688136	-1.07818	-0.0871509	-1.3061	-1.32804	-1.17774	-1.28792	-1.57637	-1.28934	-0.0962248	-1.24057	-0.252561	1.2421	1.31738
ENST00000414222	HHLA1	protein_coding	7.40667	7.23699	5.93206	5.898	5.96431	-0.103711	-1.4498	-1.39853	-1.78858	-0.797548	-2.0165	-2.03843	-1.88814	-1.99832	-2.28676	-1.99974	-2.39158	-1.95096	-1.96296	-1.79022	-1.71495
ENST00000461686	CBS	protein_coding	8.70526	8.48768	7.65895	7.97253	8.81956	8.98666	-0.81968	-0.768416	-1.15846	1.83257	1.42098	-1.40832	0.326941	-1.3682	-0.0716833	-1.36962	3.40846	2.84908	2.57405	4.1253	3.43873
ENST00000604093	MTRNR2L13	protein_coding	8.48081	8.65137	-0.33236	-0.547803	2.02259	2.18723	-0.00685416	0.0444104	-0.345635	-0.939567	0.426448	-0.595491	-0.445196	-0.555372	0.15618	-0.556798	-0.948641	0.491981	-0.520015	0.652723	-0.272006
ENST00000541639	KDM5D	protein_coding	0.962664	0.358032	6.7437	6.69754	6.32407	6.62722	7.4107	7.19939	7.44285	7.14803	7.37064	-2.47943	-1.32914	-0.439315	-1.72776	-2.44074	6.55328	6.61647	-1.40396	-0.23122	-2.15595
ENST00000313961	RGS5	protein_coding	3.66486	4.35101	0.028211	0.0758019	8.69907	8.50406	-1.96821	1.78349	3.5999	3.30853	3.27245	0.0281145	0.915375	-0.194801	1.28229	0.2892	6.53295	6.49352	4.80403	5.28382	5.41769
ENST00000380289	GRPR	protein_coding	8.89353	8.86474	4.55876	5.58725	4.70532	5.00035	-0.363657	-0.312393	-0.702438	-1.29637	0.0696446	0.0477062	0.782964	-0.912175	0.799377	-0.913601	-0.305444	2.83562	3.58261	2.46584	1.95615
ENST00000351270	HABP2	protein_coding	-2.05452	-2.07419	-1.32659	-1.54204	6.71018	7.33368	-1.00109	-0.949823	-1.33987	-0.9338	0.0171772	-1.58972	-1.43943	-1.5496	-1.83805	-1.55103	1.64209	0.819676	1.07071	2.35893	-0.266239
ENST00000377208	POU4F1	protein_coding	-2.64876	2.5795	-1.92084	-2.13628	5.91165	6.44842	-1.59533	-1.54407	-1.93411	-0.94308	-0.577065	-2.18397	-2.03367	0.856153	-1.4323	-2.14527	2.67234	3.48847	3.84571	4.33103	1.59895
ENST00000251808	GRHL2	protein_coding	6.19349	5.94096	5.06139	4.09907	6.4933	7.08542	-1.80293	-1.75166	-2.14171	-1.15068	-0.369626	-2.39156	-2.24127	-2.35145	-2.63989	-2.35287	-2.74472	-1.30409	-1.31609	-2.14335	-2.06808
ENST00000239461	PRRX1	protein_coding	-0.569089	-2.58876	-1.84117	-2.05661	3.45238	7.12137	-1.51566	1.34296	1.60499	-0.126445	0.502604	1.21763	-0.36904	-0.479215	0.232336	-0.0656041	6.05431	6.94896	6.5296	7.25244	6.91615
ENST00000319331	LRRN1	protein_coding	9.83178	10.0022	8.11853	8.27572	10.5823	11.6903	0.648	1.50662	3.66677	3.98207	4.21059	-1.94064	2.01701	2.62304	1.51147	1.55749	5.67776	6.2343	6.16275	5.98	6.45431
ENST00000366684	ACTA1	protein_coding	8.7089	8.9109	1.27192	3.17195	5.5444	2.49605	1.59742	0.0637239	1.67368	-0.920254	-0.554239	-0.576177	1.15908	1.0489	0.175494	-0.537484	-0.929328	-0.488706	2.4993	2.47939	0.747307
ENST00000316099	HNF4A	protein_coding	-1.11426	-2.71889	-1.9713	-2.18674	6.36855	5.53824	-1.64579	-1.59453	-1.98457	1.22885	-1.21249	-2.23443	-2.08413	-0.609346	-2.48276	-2.19573	3.82181	1.94051	2.30048	2.26171	2.17652
ENST00000263816	LRP2	protein_coding	0.76262	1.8189	-0.71891	-0.126999	7.46541	7.38648	-3.3934	-2.34214	0.174705	0.959285	1.0399	-0.660113	-2.83175	-2.94192	-0.645408	0.144115	3.4396	4.19819	3.37884	2.35364	2.06936
ENST00000488550	MEIS1	protein_coding	-2.82198	-1.25668	-1.09405	-2.3095	5.06252	6.8462	3.62377	2.74215	1.59311	1.9426	1.83468	1.54971	-0.206889	1.68294	0.97945	1.76897	8.14063	8.20399	8.0868	8.0907	7.82273
ENST00000263734	EPAS1	protein_coding	3.02361	2.19035	0.215482	0.848036	8.04508	8.57189	-1.78094	-0.729676	2.20221	1.67866	2.78164	0.215386	0.780718	-0.744495	1.08253	0.839041	3.13525	1.88782	1.02783	1.87864	0.761262
ENST00000358632	CYP11A1	protein_coding	1.85623	1.51463	1.84719	-0.953216	3.40145	3.13545	3.83566	-0.361003	2.70838	7.23998	7.2925	-0.000903742	-0.850609	1.62418	-1.24923	-0.962211	6.0035	5.70128	5.534	4.94775	5.10394
ENST00000297785	ALDH1A1	protein_coding	2.63218	4.11502	-0.809817	-1.02526	7.08602	6.52284	-0.484311	3.02639	0.176908	2.9049	5.17781	-1.07295	-0.922653	-1.03283	-1.32128	3.05321	7.2639	7.29529	5.26932	5.15255	3.57246
ENST00000525462	CCKBR	protein_coding	5.59483	4.80761	-0.837115	-1.05256	7.3675	5.67242	-0.51161	-0.460345	-0.850391	-1.44432	-1.07831	1.48472	0.0500486	-0.0601272	-1.34858	0.523409	3.79453	4.34478	6.80812	6.01833	6.80067
ENST00000256010	NTS	protein_coding	9.00114	8.83967	7.45412	7.79952	11.9521	9.68656	0.279778	0.331042	-0.0590035	3.25396	3.03501	1.69114	0.841436	-0.26874	-0.557188	1.72983	3.33799	2.58597	2.57397	1.93935	0.0146254
ENST00000235307	C1orf21	protein_coding	5.38887	5.50097	-3.10237	-3.31782	4.68256	4.24164	-2.77687	1.73383	-0.530686	0.813981	2.27114	0.804421	-3.21521	-2.32539	-3.61383	-1.00488	5.21504	5.47685	5.7212	5.56219	5.346
ENST00000481413	APOA2	protein_coding	1.22596	0.621326	0.36892	0.153476	8.16497	7.62547	0.694425	0.74569	0.355644	1.34667	2.12773	0.105789	0.256083	1.14591	-0.142541	0.144481	-0.247362	0.19326	1.18126	0.354002	0.429273
ENST00000396671	THRB	protein_coding	4.90313	4.56037	-2.64041	-0.855852	5.89776	6.31474	-2.3149	0.05829	0.931279	2.39624	-0.881601	-0.903539	2.41668	0.306505	-0.82994	-1.86485	-0.671727	0.991287	-0.828063	-0.655326	-2.58005
ENST00000269216	GATA6	protein_coding	0.938566	-2.40303	-0.070476	-0.28592	7.24039	7.51121	5.87952	3.24489	2.7236	2.38121	3.14776	1.40336	2.13862	1.82199	3.25937	2.12012	7.36672	7.48405	7.72486	8.06435	8.03245
ENST00000395792	AFP	protein_coding	1.03195	2.78989	-1.04748	-1.26293	6.62136	6.10954	-0.721976	-0.670712	-1.06076	-0.654689	-0.288675	-1.31061	-1.16032	-1.27049	-1.55894	-1.27192	-0.663763	-1.22314	-1.23514	1.9376	0.0128713
ENST00000338564	MEIS2	protein_coding	-2.73901	-2.75868	-1.01109	-2.22653	5.57481	6.27521	0.314415	-0.0493583	-0.439404	0.381702	-0.667321	-0.274222	-0.123927	0.935822	1.79938	1.2239	6.57475	6.76745	6.69	7.19558	7.19392
ENST00000272134	LEFTY1	protein_coding	11.2462	11.3444	1.14363	-0.656773	4.52506	-1.09166	-0.115823	-0.0645589	5.30028	2.75882	2.12483	3.29554	4.61576	1.92062	1.04721	0.334233	1.26432	0.967974	2.17837	1.54375	-0.380976
ENST00000518237	IDO1	protein_coding	6.86797	7.1269	-0.804986	-1.02043	-1.61996	-1.45532	-0.47948	-0.428216	-0.818261	-1.41219	-1.04618	-0.0681167	-0.917822	-1.028	0.268517	-1.02942	-1.42127	-0.980645	-0.992641	-0.819903	-0.744632
ENST00000287272	UNC5D	protein_coding	6.32037	6.47764	3.87233	3.60139	5.79908	4.09399	0.0548801	1.42807	-1.86886	-0.462795	-2.09678	-1.53376	-0.646496	-1.49364	0.539842	-0.0800261	5.17199	5.76641	5.92254	6.4287	5.86654
ENST00000494183	COL25A1	protein_coding	3.45837	3.26361	-1.94299	-2.15844	4.49942	5.82874	-1.61749	-1.56622	-1.95627	-1.5502	0.815816	0.37884	-0.0558281	0.155924	1.00498	0.83257	5.44073	5.82386	6.72422	7.17395	6.87558
ENST00000306773	NPTX1	protein_coding	4.81708	5.53726	-2.09885	-2.3143	-0.913828	-2.74919	-1.77335	-1.72208	-2.11213	-0.384133	-0.0181178	-2.36198	-2.21169	-2.32187	-2.61031	-2.32329	1.80843	-1.27451	-0.286508	1.34566	1.54646
ENST00000258499	USP44	protein_coding	9.49395	9.51781	-0.749314	2.42756	3.45808	1.30079	-1.42381	0.627456	-1.76259	1.22844	-0.990507	1.44699	0.722812	2.98187	2.78362	1.8336	2.09384	0.659989	-1.93697	0.557696	-1.68896
ENST00000284136	SEMA3D	protein_coding	1.52898	3.25777	-2.38695	-2.60239	5.32164	4.18188	-2.06144	-0.0101795	0.599775	1.8132	0.541783	-0.650081	0.0851768	-0.288033	2.05579	-1.61139	2.55136	2.48179	1.88483	2.1831	1.76087
ENST00000284273	UBASH3B	protein_coding	3.5237	3.16562	-1.52973	-2.74518	5.34878	5.20364	4.74997	1.432	4.57593	3.03298	3.551	3.2295	2.48671	3.10524	2.45066	1.15272	1.02391	0.754039	-0.39546	0.455349	-1.46938
ENST00000374786	NTM	protein_coding	6.07245	5.25632	5.90799	5.01447	2.72528	6.90151	-1.08844	-1.03717	-1.42722	-0.436187	-1.65513	-1.67707	-1.52678	-1.63695	-1.9254	1.94658	4.1596	4.60022	3.82467	4.63723	3.23137
ENST00000283365	DTNA	protein_coding	6.1227	5.91432	-2.44399	-2.65944	5.27241	3.89435	-2.11849	-2.06722	-1.45727	2.19673	1.63674	-1.70713	-2.55683	-0.667007	0.503977	1.33157	5.7178	5.56025	6.13653	5.92047	6.46498
ENST00000450363	SLC6A15	protein_coding	5.56885	5.80093	1.7628	2.60625	3.36286	1.43439	-1.49666	-1.44539	-1.83544	-2.42937	-2.06336	-2.0853	-0.935001	-2.04518	-2.33363	-2.0466	2.56155	1.46161	1.57514	3.16292	2.69762
ENST00000164640	PDZD4	protein_coding	6.43959	6.26538	1.37635	3.37036	3.62746	-1.27399	-1.29815	-1.24688	-1.63693	-2.23086	-1.86485	-1.88678	-1.73649	0.153335	0.186815	-0.263129	2.71426	2.72425	2.94358	2.94639	3.3909
ENST00000333070	LCK	protein_coding	5.94573	6.24171	1.95745	-1.06535	1.92008	-1.50024	-0.524398	-0.473133	-0.863179	-1.45711	-1.0911	-1.11303	-0.96274	-1.07292	-0.361364	0.925658	-1.46618	-0.0255628	-0.0375583	1.13518	-0.78955
ENST00000312828	RNF152	protein_coding	2.0881	2.65339	0.468101	-0.206774	7.43389	7.46686	-0.0808627	0.707367	0.165319	2.04532	1.52236	0.0674664	0.983296	0.593012	2.764	0.369194	3.38107	3.20805	2.97076	3.16368	2.97591
ENST00000400454	DSCAM	protein_coding	-2.56216	0.418167	-2.83424	-3.04968	4.49544	3.88175	-0.923771	-2.45747	-2.84751	-1.85648	-3.07543	-2.09737	-2.94708	-3.05725	-1.76074	-3.05868	0.134442	-0.687971	0.678546	0.851283	2.81108
ENST00000378827	BMP2	protein_coding	1.48868	3.21625	-1.59075	-0.221231	6.96714	5.44541	-0.265245	-0.21398	0.395974	0.802042	1.33798	1.31604	-0.703586	1.64567	1.35722	2.70837	4.63846	5.02801	5.38147	4.88619	5.45829
ENST00000259939	RNF144B	protein_coding	3.92646	4.23415	-2.07354	-2.28898	5.43791	3.73556	-0.748034	-1.69677	-2.08682	1.71157	-0.314732	-2.33667	-1.18638	-0.711589	-3.74653e-05	-0.713015	0.117534	0.750801	1.54616	-1.08846	0.571776
ENST00000370536	SOX3	protein_coding	6.33478	5.54459	-0.795275	-0.0107189	2.78207	-1.44561	-0.46977	-0.418505	-0.808551	-1.40248	-1.03647	-1.05841	-0.908111	-1.01829	-1.30674	1.78764	0.173406	1.61403	2.4765	-0.810193	2.85004
ENST00000265087	STC2	protein_coding	5.90691	6.064	-2.16282	-1.37827	5.07205	5.44893	-1.83732	-1.78605	-0.1761	-0.770032	0.180946	-2.42596	0.72434	-0.385836	1.49564	1.61274	1.30836	3.08778	4.04184	4.50876	4.37326
ENST00000458626	C1orf226	protein_coding	5.22199	5.43339	1.02256	-2.00024	2.20758	2.37222	-1.45929	-1.40803	-1.79807	-1.39201	-2.02599	-2.04793	-1.89763	-1.00781	-2.29626	-0.424274	4.10672	3.08394	3.88553	2.20028	2.97599
ENST00000331397	UTY	protein_coding	-1.17214	-2.19181	6.79896	7.10023	6.78657	7.4753	7.12684	6.40016	6.66404	6.57063	7.11549	-2.70735	-2.55705	-2.66723	-2.95568	-0.668655	7.02032	7.50941	-2.63187	-2.45913	-2.38386
ENST00000431808	SORBS2	protein_coding	4.77605	4.67206	-1.33523	-1.55068	1.37335	0.599392	-1.00973	-1.95846	-0.34851	-1.35748	-2.57643	-2.59837	-2.44807	-1.55825	-1.26173	-2.55967	2.40604	3.67893	3.28447	3.10928	4.26428
ENST00000220772	SFRP1	protein_coding	9.06515	9.05498	1.41326	1.46086	8.15977	8.58311	-1.58316	3.11196	2.24799	4.63388	1.17207	0.635561	1.43793	1.03825	2.28032	3.51075	9.79445	9.18305	7.6299	7.97578	8.13468
ENST00000459669	HNF1B	protein_coding	-0.270151	0.0321068	-1.54223	-1.75767	5.05219	5.50092	2.10521	0.419505	-1.5555	0.172493	-0.198458	-0.805359	0.344936	1.04212	-1.05369	2.62565	-1.15851	-0.717887	-1.72988	-1.55715	-1.48187
ENST00000313766	FAM20C	protein_coding	6.02219	5.58553	5.0112	6.25872	5.36181	4.97159	-0.872752	-0.821487	-1.21153	-1.80546	-0.43945	-1.46139	-0.311094	-1.42127	-1.70972	-0.422696	3.74005	3.38097	2.31453	2.48726	3.72008
ENST00000335712	BCL11A	protein_coding	5.72342	5.96954	2.85639	4.02561	3.76631	4.08053	-0.988027	0.0632379	-0.741845	-0.92074	-2.55472	-0.991701	-0.841406	-0.951582	0.496936	-2.53797	6.03308	5.51081	6.46748	6.26027	5.96114
ENST00000341049	CAV1	protein_coding	7.63419	7.32091	1.14488	0.929436	2.91487	1.34254	-0.851543	-0.800279	-0.190324	1.53767	-1.41824	0.55982	0.295078	1.1849	-0.103546	1.59851	5.12553	5.07356	5.23521	5.92697	6.18709
ENST00000376335	ZIC2	protein_coding	7.93199	8.11033	-1.3145	-0.529947	6.59844	5.12262	-0.988998	-0.937734	0.257183	-0.336749	-1.5557	-1.57763	0.57266	0.462484	0.174036	-0.538942	0.391143	-1.49016	-1.50216	-0.329421	-1.25415
ENST00000406263	CDK14	protein_coding	6.25169	6.51088	-0.107847	-1.32329	5.7496	6.65967	-1.78234	2.43885	2.40244	0.45487	-0.34904	1.32946	1.86678	-0.330859	1.28758	1.83764	5.6895	5.61736	6.07954	6.08181	5.9355
ENST00000378535	KITLG	protein_coding	3.69417	3.98083	-2.11706	0.474847	7.1869	4.9537	-0.791559	2.71914	1.03959	-1.13931	1.64174	0.204767	-2.2299	-1.34008	1.6194	0.658498	6.04473	6.11667	7.27082	6.76889	6.89166
ENST00000502798	SV2C	protein_coding	1.39203	0.372357	-1.58049	-0.474005	5.83576	5.7832	1.55237	0.603636	-1.0088	0.134232	-0.0143268	-0.84362	-0.108363	0.196499	-0.284594	0.780035	-0.611808	0.56578	0.816819	0.211948	0.939296
ENST00000296027	CXCL5	protein_coding	6.34192	5.74486	-1.08497	-1.30042	-0.899947	-1.73531	-0.759466	-0.708202	-1.09825	-1.69218	-1.32616	-1.3481	-0.197808	-0.307984	-1.59643	-1.30941	-0.11629	0.324331	-0.272627	1.48507	-0.0246184
ENST00000334575	GSTA1	protein_coding	2.31867	-0.508358	6.44869	6.15307	2.88369	4.63329	0.564741	4.42336	3.81092	8.25041	8.76953	2.78346	3.1264	1.01622	0.727775	0.0147974	10.7131	10.0394	8.39143	8.44349	7.85418
ENST00000267377	SSTR1	protein_coding	5.01933	3.83347	-1.84521	-2.06065	1.42728	1.67438	-1.5197	-1.46844	-1.85848	-2.45241	-1.0864	-2.10834	-1.95804	-2.06822	-2.35667	-2.06964	-0.139558	-0.0208646	1.77449	-0.860123	-0.199889
ENST00000250784	RPS4Y1	protein_coding	1.95959	-0.867439	10.8351	10.6087	9.73318	9.77092	10.7154	11.3391	11.1436	9.54791	10.0031	-0.382976	3.76732	-0.342857	0.953657	2.24068	10.7381	10.5648	-0.3075	1.86524	-0.0594922
ENST00000336079	DDX3Y	protein_coding	1.46933	0.684124	7.26461	7.06427	7.5986	8.06586	8.83724	8.76152	8.7204	8.26994	8.64174	-0.568379	1.58192	-2.11322	0.405684	0.692706	7.99932	7.9157	0.72949	-0.905128	-1.82986
ENST00000536229	SALL3	protein_coding	4.90573	5.18344	-0.74139	2.43548	3.42092	3.25213	-1.41588	-1.36462	-0.754665	-2.3486	-1.98258	-2.00452	-0.854226	-1.9644	-2.25285	0.841527	-2.35767	-1.91705	-1.92904	0.243693	-1.68104
ENST00000338482	CHST4	protein_coding	5.69472	4.85513	-1.01199	3.09449	3.63247	-0.0773629	-0.686484	-0.635219	-1.02527	-0.619197	-1.25318	-1.27512	-1.12483	-1.235	-1.52345	1.0855	2.45919	2.89981	-1.19964	2.87998	0.633326
ENST00000494111	FAM89A	protein_coding	-0.124997	-1.14467	1.60293	-0.612517	6.70681	8.14735	-0.0715683	0.979696	0.589651	-0.00428113	1.36173	-0.660205	3.19053	1.96488	2.26139	1.37849	6.3442	6.56682	7.21617	7.31593	7.30714
ENST00000257290	PDGFRA	protein_coding	4.11099	3.51094	2.24473	2.45813	8.63733	9.28439	-1.13021	3.75395	3.0856	3.86782	3.05798	3.00908	2.71686	2.07616	4.26165	2.74612	8.1508	8.24207	8.66384	9.07434	8.66263
ENST00000371531	CYP26A1	protein_coding	6.79258	7.1443	-0.905765	-1.12121	5.37729	5.81894	-0.58026	-0.528995	-0.919041	-0.512973	-0.146958	-1.1689	-1.0186	-1.12878	-1.41723	3.26211	-0.522046	-0.0814246	-1.09342	-0.920683	-0.845412
ENST00000338981	USP9Y	protein_coding	-1.47004	-2.22667	6.91895	6.86772	6.8523	6.47174	6.90171	6.26401	6.80686	6.22357	6.76489	-3.32717	-0.854948	-3.28705	-1.99054	-0.96655	6.73859	6.83176	-3.25169	-1.49399	-3.00369
ENST00000265340	PITX1	protein_coding	-1.73632	-0.755985	-0.00839186	-0.223835	5.47125	7.10614	6.99659	-0.631622	1.5633	2.3844	2.92034	4.15474	4.16417	-1.2314	-0.519852	0.76717	-1.62467	-1.18405	-0.196047	1.29862	-0.948038
ENST00000391767	CACNG7	protein_coding	5.50609	5.44309	1.64049	1.42505	0.0181608	3.91072	-0.841359	-0.790094	-1.18014	-0.774072	-1.40806	-1.43	-1.2797	-0.389876	-1.67832	0.608697	-1.78315	-1.34252	-1.35452	-1.18178	-1.10651
ENST00000345514	BCL11B	protein_coding	5.00766	3.71213	3.65237	3.54127	4.89917	4.89443	-2.34405	-2.29278	-2.68283	-0.276762	-0.910747	-0.932686	-2.78239	-2.89257	-0.859087	-0.893993	3.99029	3.84129	4.10857	3.74179	3.86653
ENST00000555868	TMEM30B	protein_coding	4.23861	4.27931	3.45372	5.23828	4.92505	4.01569	-1.57832	-1.52706	-1.91711	-1.51104	-0.56006	-2.16696	-2.01667	-2.12684	-2.41529	-2.12827	-2.52011	0.920511	-2.09148	-0.918747	-1.84348
ENST00000267294	ZIC5	protein_coding	6.4752	6.79551	-1.95675	-2.17219	4.8649	4.09336	-1.63124	-1.57998	0.351906	-0.563954	-1.19794	-2.21988	-2.06958	-0.179759	-2.46821	-1.18118	-2.57303	-2.13241	-2.1444	-1.97166	-1.89639
ENST00000305409	SCG2	protein_coding	5.03487	5.03966	0.477395	-1.32301	-1.92254	-1.7579	-0.782062	-0.730797	-1.12084	-1.71477	-1.34876	-1.3707	-1.2204	-1.33058	-1.61903	-0.332005	1.08351	0.301736	-1.29522	0.877515	-1.04721
ENST00000371236	DAB1	protein_coding	5.7925	5.66591	5.38647	5.04052	5.58701	2.81946	-1.81941	-1.76814	-1.15819	-1.16716	-0.801143	-2.40804	-0.672786	0.217038	-2.65637	0.215612	2.40873	2.76689	2.52541	2.64752	3.34171
ENST00000380911	CER1	protein_coding	6.54456	6.5064	1.56283	1.34738	5.86333	0.327529	0.303371	0.354635	-0.0354102	0.370658	-0.263327	-0.285266	0.865029	-0.245147	-0.533595	-0.246573	-0.638416	2.12413	-0.20979	0.962948	1.03822
ENST00000263932	TNFRSF8	protein_coding	4.78163	5.01638	0.380272	-1.83517	1.15026	-2.27006	-1.29422	-1.24296	-1.633	-0.641973	-1.86092	-1.88286	-0.732564	-1.84274	-2.13119	-1.84417	1.76399	2.78957	2.09951	1.36535	1.02559
ENST00000393296	SYT6	protein_coding	7.57233	7.75113	7.24125	7.87181	7.27655	5.80265	5.18465	3.80296	-0.324052	0.818982	1.95053	-0.15887	1.69187	1.88125	2.11636	-0.120177	3.99577	3.48319	3.04589	2.54878	2.33454
ENST00000376911	ANXA1	protein_coding	6.53254	6.1415	1.12091	1.22739	4.16392	5.21204	-0.553584	-0.50232	-0.892366	-0.486297	-1.12028	0.442742	0.593036	-1.1021	2.30989	-0.103528	1.08959	2.75261	0.933255	2.27592	0.181263
ENST00000271331	PROK1	protein_coding	-0.888318	-0.907988	-0.160395	-0.375838	1.02463	3.4372	0.165111	2.21638	1.41129	5.57225	6.31266	-0.423526	0.726769	-0.383407	-0.671855	-0.384833	6.48071	6.37819	6.12768	6.4246	7.41566
ENST00000294954	LHCGR	protein_coding	0.249704	1.36754	0.655699	-1.55974	2.16265	2.76025	-1.0188	-0.967531	-1.35758	4.47476	5.02922	-1.60743	-1.45714	-1.56731	-1.85576	-1.56874	-1.96058	1.48004	1.2754	0.225744	0.301015
ENST00000195173	SEMA5B	protein_coding	4.66366	4.0113	0.990708	1.68215	3.1981	3.62577	-1.68379	-0.632522	-2.02257	-0.0315369	-2.25048	-2.27242	-2.12213	-1.2323	-0.198824	-2.23373	5.82151	5.20737	4.98296	5.75058	5.07343
ENST00000341459	SLC24A5	protein_coding	7.10352	6.94072	4.69714	5.6477	5.94246	4.93718	1.98702	2.88628	2.64824	3.63927	4.22768	0.0764551	-0.77325	1.92393	1.99805	4.3246	6.04523	6.68749	6.11772	5.76761	6.33068
ENST00000233813	IGFBP5	protein_coding	1.98116	0.961489	0.943547	0.576101	7.5422	7.11722	2.90132	1.16831	-0.0697282	1.82177	0.380427	1.26538	0.316138	-0.0164301	1.28008	1.39718	9.39416	8.9343	8.60889	8.90991	8.43435
ENST00000257209	FHOD3	protein_coding	3.90993	3.22612	-1.04865	-0.679131	3.76573	6.46592	-1.72314	2.23501	1.84496	3.77041	4.62902	1.93615	2.29795	0.535693	0.761818	4.10195	8.22153	7.96057	6.47105	7.06829	6.29247
ENST00000358945	SCNN1A	protein_coding	7.45455	7.38533	4.97512	4.67995	7.15431	5.92517	3.40532	0.397692	0.00764648	2.28818	1.5167	-0.827171	1.90809	1.53488	2.09442	3.11841	0.404641	1.58223	1.05566	1.42104	2.19675
ENST00000419308	FOXA2	protein_coding	-0.161523	-1.76616	-1.01856	-1.23401	5.51519	5.21374	-0.693057	-0.641792	-1.03184	-1.62577	1.32521	0.303269	-1.1314	-1.24157	-1.53002	0.341962	1.95012	-1.19422	-1.20622	-1.03348	-0.958209
ENST00000562532	XKR7	protein_coding	3.36484	3.07697	-0.392665	0.391892	0.377323	1.49305	-2.38909	-2.33782	-2.72787	-3.3218	-2.95579	-2.97772	-2.82743	-2.9376	-3.22605	-1.93903	-3.33087	-2.89025	-2.90225	-0.144548	-1.65424
ENST00000305557	RTKN	protein_coding	5.9	6.14005	6.17262	6.1119	5.95165	6.31793	-0.814757	1.55844	-0.153538	0.837493	-1.38146	-0.403394	0.331864	-0.363275	1.5182	3.15886	5.82088	5.42554	4.97586	5.36838	5.80273
ENST00000280758	BTBD11	protein_coding	3.52852	3.77971	-2.26712	-2.48256	0.502871	-2.91745	-1.94161	-1.89035	-2.28039	-2.87432	-2.50831	-2.53025	-2.37995	-2.49013	-2.77858	-2.49156	-1.8834	-1.44278	2.35258	0.717966	2.3168
ENST00000548116	SMPDL3B	protein_coding	6.93412	6.63434	4.41412	4.57064	5.45419	5.06864	-0.347841	-0.296576	-0.686622	-1.28055	-0.914539	1.87088	-0.786182	-0.896358	-0.184806	0.102216	4.0323	4.93235	3.72396	3.01218	4.24499
ENST00000377898	HES3	protein_coding	6.46698	6.88341	0.785518	0.570074	-0.0294572	0.135182	1.11102	1.16229	0.772242	0.17831	0.544325	0.522387	0.672681	0.562506	0.274057	0.561079	0.169236	0.609858	0.597863	0.7706	0.845871
ENST00000160373	CTTNBP2	protein_coding	5.63232	5.60911	-0.730755	-2.53116	4.6242	5.47689	-1.99021	0.0610529	-0.74403	-1.92292	1.69102	-2.57885	-2.42855	0.783199	-0.505249	-1.54016	4.79592	5.37899	4.79125	4.97315	4.47256
ENST00000606738	TRABD2B	protein_coding	2.33032	2.08826	-2.55646	-2.77191	3.91396	3.66356	-0.645996	0.990231	-2.56974	-1.57871	0.902783	-1.81959	0.138055	-0.457548	1.102	0.541026	1.87165	1.4378	1.34334	1.75055	1.31124
ENST00000243786	INHA	protein_coding	2.43607	-0.0430338	-0.29544	-0.510884	-1.11042	2.37615	0.0300653	0.0813299	1.69128	5.72671	5.46337	-0.558571	-0.408276	1.06651	-0.8069	-0.519878	7.53122	6.69883	5.68683	5.64384	6.58509
ENST00000359358	KLHL14	protein_coding	1.51064	2.3104	-1.8489	-2.06434	4.42359	4.54516	-1.52339	-1.47213	-0.862174	-1.45611	-0.0900905	-1.11203	-1.96173	-1.07191	-2.36036	-0.0733361	1.78275	1.97544	1.13337	0.458113	1.38138
ENST00000405154	RASSF8	protein_coding	5.90698	6.11957	0.603057	1.2807	7.27764	7.53123	-1.87879	-0.242565	2.17474	1.27596	-0.44549	0.532571	-0.732171	0.742615	0.743674	1.65873	6.60569	6.69953	6.18169	5.86825	6.64396
ENST00000305242	ARMC4	protein_coding	3.88971	4.59908	1.42781	1.01972	3.16743	0.0994055	-1.24668	-1.19542	-1.58546	1.52105	0.186621	-1.83532	-1.68502	-1.7952	0.238281	0.788338	1.13346	2.33962	-0.174879	2.22025	1.81009
ENST00000277541	NOTCH1	protein_coding	5.25101	5.34659	2.84084	3.12182	4.44733	3.65927	-2.64101	-0.267816	-1.97979	0.596203	-0.622744	-1.22965	-1.07935	-0.189526	0.428916	1.13098	4.92103	4.52316	3.32156	3.92546	2.84873
ENST00000396573	GRIN2A	protein_coding	3.3304	2.62822	-2.96404	-2.17948	2.92142	4.41353	-2.63853	0.872162	-0.977315	-0.249319	-0.883304	0.357792	0.923124	0.27238	-1.15357	0.981447	5.25573	5.15032	5.93045	5.87591	6.22302
ENST00000383070	SRY	protein_coding	-0.226794	-0.246464	3.30848	2.60761	-0.313845	-0.149206	0.826636	1.8779	0.487854	3.47889	0.259937	0.237999	0.388294	0.278118	-0.0103302	0.276692	7.14224	6.41293	0.313475	0.486213	0.561483
ENST00000371501	MYOF	protein_coding	5.38392	5.46011	6.78578	6.67033	7.8276	7.14576	2.67694	-0.129772	-2.51982	2.01553	2.67853	-1.76967	-1.03442	0.270446	0.151923	1.26902	2.68453	1.40526	3.28308	3.0635	3.68309
ENST00000398309	DLG2	protein_coding	3.55271	3.21954	-1.13441	-0.934812	5.57679	5.014	-2.39386	-1.3426	0.589284	2.34585	0.0394387	-2.9825	3.00069	0.642582	-0.423474	-0.358844	1.4717	2.88633	2.37838	1.78928	2.86455
ENST00000267460	PELI2	protein_coding	5.65007	5.77713	0.279959	-0.198519	6.3415	6.42836	4.0205	0.656729	-1.31828	1.73165	2.408	3.18675	1.97448	1.47198	2.7685	3.94629	4.86662	4.92022	4.86489	4.13951	4.14767
ENST00000284224	CHST9	protein_coding	4.90934	4.9051	3.26803	2.20459	3.23733	4.85716	-0.576387	-0.525122	0.0848323	-1.5091	-0.143085	-1.16502	-1.01473	-1.1249	-1.41335	-0.12633	3.38872	3.00991	2.81734	3.33112	3.40639
ENST00000489268	CYP17A1	protein_coding	3.37342	3.5632	2.56077	2.58634	3.04126	2.53847	2.42685	2.28547	3.17553	9.25402	8.98943	2.83821	2.79586	3.20026	2.67735	3.12483	4.55115	5.03421	4.46828	3.67139	4.40962
ENST00000257515	FAM189A2	protein_coding	4.81288	4.71435	2.57118	3.16309	2.41917	3.69343	-0.688279	-0.637015	-1.02706	-0.620992	-1.25498	-1.27692	-1.12662	-1.2368	-1.52525	-1.23822	-1.63007	0.810556	0.383523	1.55626	1.04657
ENST00000558170	ZEB2	protein_coding	1.42737	-0.840231	-1.09264	0.392359	4.41432	6.82213	-2.76713	-0.393939	-2.10591	3.60394	4.25113	0.103663	1.11645	1.00628	2.37318	2.43781	6.34365	6.12617	5.92183	6.61183	6.30757
ENST00000249750	ALDH1A2	protein_coding	-2.50181	-2.52148	-1.77389	-1.98933	1.4986	5.2482	-0.448386	1.41023	3.02019	2.37379	-1.01508	0.770333	0.113273	-0.996903	3.29961	2.08913	7.97177	7.34737	7.26246	7.54435	6.97995
ENST00000315677	DLGAP1	protein_coding	4.68565	4.19743	3.74758	4.51277	4.50468	4.75107	-2.15574	1.59597	-1.49452	-2.08845	1.08492	-0.744373	-1.59408	-2.70425	0.329226	1.29432	4.80334	6.02258	4.65303	5.26539	4.52163
ENST00000374897	TAP2	protein_coding	4.9554	5.12912	2.70678	1.23758	2.42947	1.18971	-1.92191	-0.870643	-1.26069	-2.85462	-2.48861	-0.510544	-1.36025	-0.885462	1.04848	1.3355	3.79452	3.40982	4.22314	2.26123	3.69558
ENST00000373970	DKK1	protein_coding	0.276752	-1.32788	1.41971	-0.795731	6.61036	7.17452	-0.254782	-0.203517	-0.593563	-1.18749	1.17852	2.32651	-0.693123	3.1967	-1.09175	-0.804725	4.08883	2.82902	2.69149	1.4048	3.18051
ENST00000296059	TM4SF18	protein_coding	3.92501	4.05735	-1.68691	-1.90236	-2.50189	-0.0153217	-1.36141	-1.31014	-1.70019	-2.29412	2.71575	-1.95004	-1.79975	-1.90993	0.971551	-1.91135	1.28177	-0.277611	-1.87457	0.620097	-1.62656
ENST00000215368	EFNA2	protein_coding	5.14583	5.36611	-0.840492	2.85096	5.00275	2.31653	-0.514986	-0.463722	-0.853767	-0.447699	-1.08168	-1.10362	0.0466722	-1.0635	0.969976	-0.0649297	3.35058	2.30578	2.87874	2.95195	3.67929
ENST00000371374	RCAN2	protein_coding	4.2559	4.83208	4.04795	2.70127	5.36047	4.96152	-1.1501	-1.09884	-1.48888	-2.08281	1.86816	-1.73874	-1.58844	-0.698619	-1.98707	-1.70005	2.07804	1.9337	2.8603	0.509475	0.906674
ENST00000391890	ESRRG	protein_coding	3.12916	2.08779	-0.209007	-0.839488	5.31141	6.05055	-1.8835	-1.83224	-2.22228	-1.81621	3.45669	-2.47214	-2.32184	-2.43202	0.864495	0.73648	-0.50336	2.25919	1.77326	2.63406	0.436309
ENST00000339475	OTX2	protein_coding	7.89679	7.83267	-0.877119	0.4924	6.67423	5.41506	3.69631	-0.500349	2.56904	4.13038	-0.118311	0.85975	0.595008	-0.100131	1.41878	3.35787	-1.4934	-1.05278	-1.06477	-0.892036	-0.816765
ENST00000323469	DIRAS1	protein_coding	4.29284	3.88376	-1.51839	-1.73384	3.93342	1.83127	-1.19289	-1.14162	-1.53167	-2.1256	-1.75959	-1.78153	-1.63123	-1.74141	-2.02986	-0.157871	4.55182	2.76538	2.46388	2.63661	3.54196
ENST00000264839	RIMS1	protein_coding	0.803486	-0.496292	-2.55605	-2.7715	3.39716	3.68843	-2.23055	-2.17928	-2.56933	-0.355906	-1.79725	-1.23422	-0.083927	-2.77907	1.25441	1.86336	3.05648	2.17518	1.84125	2.38323	3.17673
ENST00000265643	GAL	protein_coding	9.09341	8.68274	10.9166	11.6532	8.7391	6.19196	0.882399	0.933663	4.45051	0.949686	1.3157	0.293762	4.53152	0.333881	0.0454331	1.91742	4.26254	3.55116	1.36924	4.44887	2.61725
ENST00000483133	MUC3A	protein_coding	6.23645	6.05823	1.6359	2.81901	4.26839	3.08072	0.501975	1.1382	1.48512	1.89119	0.742632	1.4983	-1.93637	-0.46158	2.7094	3.9744	0.882116	-1.99919	-1.01119	-0.838448	-1.76318
ENST00000492816	FN1	protein_coding	7.44426	7.47841	7.36728	7.54214	12.172	11.2296	1.0883	1.52659	2.69294	4.68877	5.02084	1.25866	1.99392	1.6467	3.22332	3.72056	7.07634	6.94062	5.98584	6.39174	6.49558
ENST00000360228	CACNA1A	protein_coding	4.24897	4.08456	-0.219505	-1.43495	0.90412	-1.4548	-2.47896	-2.4277	-1.81774	-2.41167	1.27627	-1.0676	-2.9173	-1.44252	-0.730965	-0.706977	0.386606	2.44614	0.329806	1.18062	2.42581
ENST00000370060	L1CAM	protein_coding	4.93075	5.00209	4.03976	4.30975	3.55494	4.02833	-1.76401	0.287251	2.65209	-0.696726	-2.33071	-2.35265	0.382607	-2.31253	-1.01602	-0.313957	2.96662	3.92465	3.93228	3.48053	3.82882
ENST00000334166	LYPD6	protein_coding	4.39973	4.0088	2.8178	3.47682	5.06172	6.56264	-1.44166	-0.390395	-1.78044	-0.78941	-2.00836	-1.0303	-1.88	-1.99018	-2.27863	2.25632	4.30305	3.41473	2.99938	2.30538	2.75262
ENST00000520114	STAR	protein_coding	2.20387	2.67896	2.72029	2.71635	2.18095	3.37661	4.82023	4.24145	3.10294	8.9299	8.40859	3.63549	3.75184	2.83431	2.54586	2.49585	8.95937	8.54581	8.51112	8.61479	8.22271
ENST00000423313	KIAA0040	protein_coding	5.48415	5.61444	4.23734	4.48132	5.31313	5.4227	-1.60708	-1.55582	-0.360902	-1.5398	-1.17378	-2.19572	0.539537	-0.155601	-2.44405	-0.157027	3.30911	4.28407	3.40332	3.80738	2.77162
ENST00000366958	PROX1	protein_coding	1.77215	1.42128	-0.785324	-3.00077	5.35099	3.40983	2.34754	-0.823591	-2.7986	1.36236	2.10277	0.12147	-1.89816	-2.00834	1.87314	0.897129	5.26373	5.02201	5.46165	5.72332	5.92249
ENST00000317552	MID1	protein_coding	8.55451	8.59819	5.2944	6.17758	6.93016	8.22049	-2.10802	3.49783	2.36055	2.2812	2.81714	1.82691	3.38438	2.80289	0.376943	0.801468	4.75109	4.48885	5.83825	5.69111	5.33419
ENST00000304623	CTNND2	protein_coding	2.69459	2.55207	-0.192192	-2.40764	5.50853	4.92566	-1.86669	1.18458	0.116461	2.44853	2.09018	1.54468	2.69497	2.10836	3.02427	3.7533	1.94641	2.4395	0.427508	1.49333	1.32759
ENST00000552864	LIN7A	protein_coding	4.48054	4.53525	-1.35378	-0.984264	5.11664	4.78378	-2.02828	-1.97701	-2.36706	-1.96099	-2.59498	-2.61691	-2.46662	-2.57679	-1.86524	-0.578221	1.83729	2.59984	2.159	2.38619	2.29153
ENST00000221166	NEFM	protein_coding	6.07315	5.27092	-0.164711	0.356811	5.7929	6.54543	-1.42417	-1.3729	-1.76295	0.450474	0.331062	-2.0128	0.13749	0.0273145	0.0607943	-0.974112	4.79392	3.77511	3.87003	1.93585	3.01112
ENST00000361673	ALPK2	protein_coding	-1.3374	1.16649	1.19788	-1.82492	6.66301	6.06212	4.20788	-2.2327	-2.62275	-1.63172	-1.2657	-2.8726	-1.72231	-2.83249	-0.120934	-1.24895	1.09617	-0.463205	0.372796	1.18296	-0.549121
ENST00000395153	DACT1	protein_coding	7.44633	7.6153	1.16462	2.38975	7.6895	8.07326	4.9307	4.75641	4.36636	4.50495	4.60793	5.29381	4.6707	5.13426	5.07463	4.90102	6.8311	6.59524	8.5128	8.25224	8.55461
ENST00000530339	PCDHA4	protein_coding	6.24555	6.0975	3.29122	2.81943	5.1585	4.70647	0.77542	0.241722	-0.148323	1.78131	0.793685	0.409176	0.074044	0.963868	2.44095	1.64051	3.87803	3.18115	2.9627	3.30947	2.73266
ENST00000262138	CACNG4	protein_coding	3.3278	4.16293	-0.49887	-1.71431	4.85608	5.14541	-1.17336	-1.1221	-1.51215	-1.10608	-1.74006	-1.762	0.710222	-1.72188	-2.01033	-1.72331	1.97231	3.13283	2.77291	4.10092	3.84689
ENST00000257527	ADAM19	protein_coding	5.88456	5.89991	7.17823	7.08969	7.30689	7.66154	-2.10914	-2.05787	1.35944	1.81613	2.45345	-2.69777	0.452521	1.04279	-1.9461	-1.65908	3.35847	2.43409	2.54763	3.04229	2.01803
ENST00000216733	EFS	protein_coding	5.42984	5.86536	5.23331	5.40316	6.36968	7.01539	-1.05589	-1.00463	0.19029	-0.403642	3.02127	-0.0595657	0.827695	-1.60441	0.692105	1.56409	6.76387	6.42594	6.56023	6.91202	7.26767
ENST00000366820	LEFTY2	protein_coding	7.05869	6.88016	3.87287	4.70805	6.75833	3.93874	-0.60898	1.76421	3.22216	1.62823	0.824321	-1.19762	2.65312	-0.157498	-1.44595	-0.158924	0.0341952	-1.11015	0.877859	1.0506	-0.874133
ENST00000319374	ZDHHC22	protein_coding	6.21208	6.56456	2.39568	-0.141691	2.19738	0.160382	-1.1857	-0.13444	-1.52449	-0.118417	-0.752402	-1.77434	-1.62405	2.17267	-1.02267	-0.150686	-1.12749	-0.686869	1.47106	1.05884	0.549143
ENST00000526136	PCDHA2	protein_coding	6.22632	6.0649	3.35598	2.69308	4.79735	4.79122	-1.81037	-0.759102	-0.149148	1.90078	0.79286	0.408351	0.0732194	0.963044	2.25956	1.63969	3.80244	3.18032	2.9244	3.30864	2.78246
ENST00000373094	PCDH11X	protein_coding	3.34298	3.643	5.46907	6.01416	3.44438	4.0018	-0.0298515	-1.56355	-2.9536	-1.54753	-0.59655	-3.20345	-1.46819	-2.16333	-0.281855	-0.357403	1.53086	3.13195	3.53024	3.89025	3.07423
ENST00000369146	SV2A	protein_coding	6.70745	6.43645	4.73267	5.78516	5.2455	5.7714	5.05817	-0.505272	1.27461	1.09571	-0.123235	-2.14517	-0.409916	2.28726	2.69396	2.59396	5.6361	4.9423	4.73766	4.47808	4.32806
ENST00000504120	PCDHA1	protein_coding	6.23522	6.01575	3.14788	2.69143	4.77543	4.57847	-1.81201	-0.76075	-0.150796	1.77883	0.791212	0.406704	0.0715716	0.961396	2.25791	1.63804	3.80079	3.17867	2.92275	3.27383	2.73019
ENST00000526955	PKNOX2	protein_coding	1.81004	2.18891	-1.92147	-2.13692	2.84851	4.56774	-0.595967	-0.544703	-0.934748	-2.52868	3.39192	0.400359	0.287619	-0.559522	-0.111005	-0.560949	5.74765	5.68423	5.83339	5.52304	5.54827
ENST00000396822	SNAI2	protein_coding	-0.0240197	1.1787	3.44087	-0.0965023	6.67029	9.31801	-0.555553	2.30307	1.91302	1.0967	1.46271	3.24813	3.25403	2.35536	2.92941	-1.1055	8.98748	8.59971	9.23849	9.04507	9.10855
ENST00000531613	PCDHA8	protein_coding	6.17622	6.02778	3.14788	3.03935	4.80906	4.57847	-1.81201	-0.76075	-0.150796	1.77883	0.791212	0.406704	0.0715716	0.961396	2.25791	1.63804	3.81605	3.21038	2.92275	3.27383	2.78081
ENST00000392429	TMEM200A	protein_coding	5.46906	5.07134	2.9302	3.94357	4.6466	5.62416	-0.159337	-1.69303	-2.08308	1.90795	-1.311	-0.0110077	-1.18264	0.0291113	0.418735	0.705757	3.80577	3.66143	3.91247	4.5877	4.43349
ENST00000359759	COL18A1	protein_coding	6.51047	6.43589	6.21739	6.16834	7.29916	7.11268	1.32637	1.24013	1.85008	2.42608	2.42952	-0.399773	1.33548	1.22531	-0.162675	2.70931	6.38663	6.66039	5.83356	6.07341	5.77671
ENST00000394809	MYLK3	protein_coding	0.981236	-2.20836	-0.460766	-1.67621	4.26342	5.50361	-1.13526	-1.084	2.33331	2.39146	2.20493	0.861066	2.4264	0.638151	-0.972226	1.77423	4.75584	4.24622	2.05202	2.22476	3.72887
ENST00000380495	FAM57B	protein_coding	3.78131	4.84137	0.0498016	-1.16564	-0.180211	-0.600534	-0.624693	-0.573428	-0.963474	-1.55741	-1.19139	-1.21333	-1.06303	-1.17321	-1.46166	-1.17464	0.43352	-1.12586	-0.137853	1.84224	0.110155
ENST00000217939	MXRA5	protein_coding	3.62151	4.137	1.66617	0.557637	6.53337	7.57396	-2.70877	0.927458	-1.04755	-0.18205	-0.105542	0.702595	-1.56215	0.327676	0.541728	0.0632155	6.43292	5.22469	5.79766	4.80879	6.065
ENST00000439028	S1PR5	protein_coding	4.56817	4.35586	-0.873827	-1.08927	-0.688802	2.9994	-0.548322	-0.497057	-0.887103	-1.48103	0.88498	-1.13696	-0.986663	-1.09684	3.25857	1.22366	1.50989	-0.0494865	-0.0614819	-0.888744	-0.813474
ENST00000469032	CALB1	protein_coding	3.59036	3.53827	0.148355	0.195946	3.40377	-0.501981	-0.848067	-1.7968	-2.18685	-2.78078	-2.41477	-1.4367	-2.28641	-2.39658	-2.68503	-2.39801	-1.20489	-1.34923	-0.0392995	0.396472	0.208709
ENST00000265361	SEMA3C	protein_coding	2.11647	0.142599	-1.10981	-1.32525	4.28467	5.00141	-1.7843	-0.148075	-2.12308	1.37045	0.649	-1.37294	-2.22264	-0.332819	1.18609	0.250717	5.88494	6.456	5.54174	5.42217	5.5944
ENST00000404971	NRXN1	protein_coding	3.9422	3.88623	0.661132	0.583192	6.79452	6.08119	-0.750328	-1.28403	-1.67407	1.63889	2.0049	0.661036	0.81133	-0.56188	0.287176	-1.30027	4.95654	4.68711	3.7214	4.2668	4.26992
ENST00000303927	PRKCDBP	protein_coding	6.21841	6.79558	4.98167	4.05996	4.76709	4.93173	0.352978	1.40424	2.0142	2.74219	0.78628	0.764341	-0.0853638	1.80446	0.516012	1.80303	4.87062	5.06127	4.9691	5.26048	5.51409
ENST00000521748	MAL2	protein_coding	8.2726	8.51954	4.78568	5.83327	6.89962	5.98949	2.67378	2.14008	-1.24997	2.67966	2.10708	2.50018	3.35091	2.71022	2.33931	3.66815	0.731991	3.39501	2.48255	2.83586	2.99359
ENST00000441390	GLT1D1	protein_coding	4.73846	2.1723	5.11491	4.4338	6.0369	4.82898	-1.00253	0.0487334	-1.34131	-0.350281	-1.56923	-1.59117	-1.44087	-1.55105	1.61993	-0.552475	3.18497	2.58377	0.806237	1.97897	-1.26768
ENST00000269051	RHBDL3	protein_coding	3.84983	2.50045	-1.96141	-2.17685	3.47155	1.19561	-1.6359	-0.584636	-1.97468	-1.56861	-2.2026	-2.22454	-2.07424	-2.18442	-1.47287	2.20647	2.28029	0.862934	0.850939	0.0236764	2.18641
ENST00000377122	NEBL	protein_coding	4.12967	3.71849	-0.135951	-3.15875	5.13046	4.5201	0.967162	-2.56654	-2.95658	-0.743158	1.33906	-1.20644	-1.05614	1.69166	-1.45477	1.00218	3.12691	3.20296	3.17282	1.84913	2.36497
ENST00000383710	CADPS	protein_coding	4.60035	4.37786	3.17012	2.76705	4.81138	6.10475	-1.86192	-1.81066	-2.2007	-2.79463	0.156343	-2.45056	-1.30026	-0.0885108	-2.69889	-0.411865	-1.80371	-1.36309	1.20988	0.119584	0.194854
ENST00000398640	PCDHA11	protein_coding	6.62121	6.59144	3.72128	3.07412	5.12514	4.76756	-1.81119	1.04743	0.171956	2.2561	0.792036	1.30061	0.33543	1.54718	3.18473	2.72633	3.81688	3.1795	3.3195	3.4631	2.92366
ENST00000367057	CR2	protein_coding	3.60103	3.23896	-1.8208	-2.03624	-2.63577	-2.47113	-1.49529	-1.44403	-1.83407	-2.42801	-2.06199	-2.08393	-1.93363	-2.04381	-2.33226	-2.04524	-0.437079	-0.996458	-0.00845298	1.48621	-1.76044
ENST00000361124	ITPRIPL1	protein_coding	5.20219	4.20852	4.79261	3.45688	3.28798	1.95785	3.64419	-0.474473	1.72044	1.71147	2.71492	-1.11437	-0.964079	-0.0742549	1.22226	2.83121	4.14719	3.92729	3.60496	3.2213	3.964
ENST00000371116	FOXD3	protein_coding	4.00454	4.76509	-0.791094	-1.00654	2.20129	0.880499	-0.465588	-0.414323	-0.804369	-1.3983	-1.03229	-1.05422	-0.90393	-1.01411	-1.30255	-1.01553	-0.407375	-0.966753	2.02125	-0.806011	-0.73074
ENST00000233242	APOB	protein_coding	1.20357	2.01397	-3.56036	-3.7758	6.44484	4.98406	-3.23485	-2.18359	0.59629	-0.708135	2.03134	-3.82349	-3.6732	-3.78337	-3.07182	-3.7848	-0.717209	-3.73602	-2.16305	-3.57528	-3.50001
ENST00000306107	ALCAM	protein_coding	5.84737	5.88072	2.19832	3.23922	8.82721	8.40458	0.675829	0.990128	2.10258	3.42119	3.97703	0.57262	1.91556	2.71227	2.97637	3.6866	7.41774	6.78937	6.82088	7.21805	6.84029
ENST00000397030	MCF2L	protein_coding	3.00641	3.30471	2.63197	2.75533	3.05146	2.50888	-2.12998	-2.07872	1.1162	-2.0627	-1.69668	-2.71862	-2.56833	-1.6785	-2.96695	-0.0949661	2.01569	1.27574	2.35685	2.11455	1.60486
ENST00000435962	TC2N	protein_coding	5.90653	6.14312	4.3393	3.58781	6.20551	5.24603	3.71372	0.273132	0.690441	2.45908	3.58591	-0.0448413	-0.216475	1.4807	3.31564	2.06424	3.60201	2.47559	3.56669	2.83564	2.41615
ENST00000464689	CMTM7	protein_coding	5.32857	5.55087	4.96589	4.48741	5.97346	5.93571	4.78443	-0.412228	-0.802274	3.73308	0.554772	-1.05213	0.683128	-0.01201	3.60643	4.96384	4.14931	2.8427	4.19327	2.78105	3.66367
ENST00000278198	LRRC4C	protein_coding	1.9022	1.94965	-1.76219	-1.97763	4.26833	3.54167	1.88524	2.61458	-0.190502	1.71807	-2.00338	-2.02532	1.82541	-1.9852	3.01175	-1.98663	6.03938	6.92943	6.73315	7.09326	6.74111
ENST00000263398	CD44	protein_coding	5.52793	5.40097	3.76154	-0.154346	5.95003	3.94992	-1.6134	-1.56213	-1.95218	-0.54611	-2.1801	-0.202034	-1.05174	0.838085	-2.45036	0.158587	2.61474	1.34487	1.78033	0.368108	2.20891
ENST00000441391	TTYH2	protein_coding	2.56633	2.49775	-1.61264	-1.82808	3.92994	4.24482	-1.28713	3.01206	3.62202	3.10208	1.4681	2.98221	1.59646	2.48628	3.30217	2.86336	5.96091	5.2117	4.2658	4.25509	4.92345
ENST00000451191	GULP1	protein_coding	4.90779	4.94308	3.31844	4.1488	4.62609	4.71391	-2.31025	-2.25898	-2.64903	1.07897	-1.87694	-0.31392	-1.74859	0.141236	-2.14721	-1.86019	3.19091	3.54614	3.48037	3.13069	3.67253
ENST00000227756	GALNT18	protein_coding	2.96553	2.77593	-1.06144	-1.27688	4.99395	4.12112	-0.735932	-0.684668	-1.07471	2.85492	4.74176	1.67543	-1.17427	-1.28445	-0.572898	-0.285876	3.07717	3.57026	-0.249093	0.508607	1.80627
ENST00000389857	CCDC88C	protein_coding	5.71725	5.68691	4.81158	5.09329	5.81218	5.37892	3.30058	0.544492	2.63249	0.560514	3.77739	-1.3178	0.417456	1.04425	0.936369	4.30585	3.10164	3.48849	2.69627	3.07337	2.74265
ENST00000296530	FAM198B	protein_coding	-2.78762	-1.80729	-2.0597	0.53221	6.05901	4.68228	0.587733	-0.0979683	0.734378	3.79252	4.07415	2.76463	-0.587575	1.71729	2.8551	1.4163	7.2399	6.82803	6.33384	6.06493	5.94317
ENST00000404795	DMRTA2	protein_coding	-2.11948	-2.13915	-0.39156	-1.607	4.23641	5.20603	-1.06605	-1.01479	-1.40484	-1.99877	-0.632753	0.667237	1.08057	-0.614572	-1.90302	2.19136	-0.00784161	-1.56722	0.420785	-1.40648	-1.33121
ENST00000423738	ARMCX4	protein_coding	4.33793	4.65124	3.34269	3.87789	3.23694	3.89499	1.15035	2.87147	0.522064	-0.919865	1.87911	-0.897716	-0.747422	-0.857597	1.49781	-0.859024	4.24898	4.32931	4.47238	4.77676	5.04782
ENST00000251691	KIAA1244	protein_coding	5.67573	5.8921	2.77412	2.23675	3.45665	2.35825	0.59713	-0.258496	-0.648541	1.86605	1.73825	-0.197957	0.83686	0.53404	0.608161	3.11758	0.702649	0.99643	0.820935	1.87338	2.0398
ENST00000261192	BCAT1	protein_coding	8.73128	8.79003	0.521096	2.81661	8.06982	7.33918	-0.475327	-0.102134	1.50782	2.59196	2.1279	2.4596	2.60989	0.146081	0.687708	1.22266	6.12592	5.82441	6.93335	6.87425	6.95301
ENST00000400191	EPHB2	protein_coding	4.36377	4.01396	2.80219	0.153788	4.48026	7.21075	2.69474	0.424074	0.0340279	0.762024	0.806111	-2.21583	-0.48057	-1.17571	1.3432	2.77706	5.93087	5.68543	5.2775	5.25155	5.30733
ENST00000477081	TBX2	protein_coding	-2.85359	-2.87326	-2.12567	-2.34111	2.05936	4.10664	-1.80016	-0.163936	-2.13894	-1.14791	-2.36686	1.6112	-2.23851	0.236282	1.06331	0.457248	5.28042	6.55354	5.92508	5.79015	5.84757
ENST00000302053	FGA	protein_coding	-2.34804	-2.36771	-1.62012	-1.83556	4.10406	3.68374	4.32009	1.07858	-1.6334	-1.22733	-1.86131	2.02364	0.267043	-1.84313	-0.546619	-0.844559	-2.2364	-1.79578	-1.80778	-1.63504	-1.55977
ENST00000301904	SCARA3	protein_coding	4.39194	3.3437	4.28033	4.9185	4.7305	3.8415	-1.22705	-1.17579	0.019129	1.16216	-0.208788	-1.81569	-1.66539	-0.77557	-0.0640181	2.12989	5.79695	5.43165	4.44961	4.89196	3.7932
ENST00000084798	CA11	protein_coding	7.55361	7.50035	5.93525	4.83765	5.47258	4.92015	3.70617	1.75743	2.68932	4.02138	2.13947	2.28746	1.58976	2.61708	2.19113	2.15623	6.34935	7.20501	7.79664	7.46904	7.60089
ENST00000283147	BMP6	protein_coding	1.51651	1.35933	0.36996	1.56955	6.84347	6.58587	3.56993	1.4837	1.77172	3.22218	0.128767	2.42876	2.57905	1.88391	1.73297	2.88249	0.168716	0.609338	0.91927	-1.22992	2.01528
ENST00000400664	KLHDC7A	protein_coding	3.16838	2.78614	0.503982	-2.29642	-1.31099	0.0760382	-0.755475	-1.70421	-1.09426	-2.68819	-1.32217	-2.34411	-2.19382	-2.30399	-2.59244	-2.30542	-2.69726	-2.25664	-2.26864	-2.0959	-2.02063
ENST00000220876	STMN2	protein_coding	4.37926	4.80254	3.42911	0.476704	7.32838	3.6663	-0.567309	-0.516044	-0.90609	-0.500022	-1.13401	-1.15595	-0.00565063	-1.11583	-1.40427	-1.11725	-1.5091	-1.06847	-0.0804693	-0.907732	-0.832461
ENST00000361727	CNTNAP2	protein_coding	7.64068	7.63311	6.38175	6.28292	8.75313	7.0009	2.32329	0.915127	1.94012	3.36856	3.12159	1.44515	3.08849	2.1227	1.24929	3.53631	4.11847	4.90702	6.06036	5.82417	6.54708
ENST00000496110	MARC1	protein_coding	6.19832	6.74778	4.63031	4.62988	6.5118	5.83083	0.733419	-0.800279	3.26911	1.0231	2.16672	2.26026	-1.28988	0.921867	1.11885	3.05794	4.16087	3.73475	3.58949	2.50847	2.58374
ENST00000221169	NEFL	processed_transcript	4.35829	4.57867	2.22823	3.29819	3.08568	4.37231	-1.44627	-1.395	-1.78505	0.790947	-1.01296	0.287026	-1.88461	-1.99478	0.301732	3.13307	2.51884	2.75301	2.2105	2.53524	2.37605
ENST00000324559	ANO5	protein_coding	3.97964	4.84076	2.65694	1.63414	4.41312	3.60524	-0.146841	0.226352	-0.900659	1.24237	-2.71354	-2.73548	-0.585183	-0.110396	0.475625	1.55114	1.3708	2.52192	1.24689	1.0977	3.20272
ENST00000265113	SLC1A3	protein_coding	5.83826	6.13877	1.36979	-0.43062	6.05377	6.57743	6.14008	4.93418	5.98749	5.99353	6.59166	4.58059	5.85521	5.28063	5.50858	5.07346	5.11496	5.75891	8.64065	8.15361	8.65468
ENST00000510733	LRAT	protein_coding	7.02037	6.83438	6.92036	7.55512	6.29945	3.74361	1.84498	0.896249	2.16917	2.3717	3.62406	1.47874	1.90914	1.6184	2.17794	3.03201	3.20088	1.56621	3.20629	2.16753	1.90176
ENST00000420890	CCDC141	protein_coding	2.12354	1.81436	-2.9299	-1.56038	3.78651	3.14769	-0.282464	-1.55313	-0.621245	-2.5371	-2.17109	-2.19303	-1.45777	-2.15291	-1.44136	-0.154335	1.5831	2.62236	1.58289	3.05519	2.96335
ENST00000155093	ZFY	protein_coding	-2.85857	-2.87824	5.02923	5.10513	6.33515	5.39893	2.77983	3.05348	4.7986	3.23943	3.79809	-2.39377	-2.24348	-2.35365	-2.6421	-2.35508	5.00796	4.92252	-2.3183	-2.14556	-2.07029
ENST00000366913	MARC2	protein_coding	4.46751	4.6734	3.98042	5.16707	3.88165	4.40537	-0.501433	1.54983	1.15979	0.887782	-1.06813	-0.0900697	-0.939775	-1.04995	-1.3384	0.533586	5.57915	5.81758	5.55526	5.08888	5.25578
ENST00000359775	ZDHHC14	protein_coding	2.40155	3.54585	1.89815	-1.84086	2.88154	2.3681	-2.29991	-1.24865	-2.63869	1.0153	1.38132	-1.30358	-2.73825	-2.84843	-2.13688	-2.84985	2.82439	3.75351	2.54448	3.00352	2.92679
ENST00000268720	CPNE7	protein_coding	4.65155	3.72302	-0.144093	-1.35954	-1.95907	0.527499	-0.818588	1.81764	2.54307	-1.7513	-1.38529	-1.40722	-1.25693	-0.367105	0.344447	2.43882	3.23963	4.35267	5.70168	5.52749	5.08619
ENST00000260128	SULF1	protein_coding	5.32463	5.18606	4.30337	4.20576	4.91108	5.13186	-1.92572	-0.874453	0.0574296	0.14157	-1.49242	-0.192426	0.443296	-0.152307	1.40724	0.109301	4.45442	3.89505	4.92744	5.25742	4.94868
ENST00000396947	FST	protein_coding	6.71572	6.49949	2.3756	2.28569	7.34912	8.2531	0.826636	-0.707062	-1.09711	-0.106077	-0.325025	1.82296	-0.196669	-0.306844	-0.595293	2.93966	3.46981	4.46843	4.9953	4.18665	4.18597
ENST00000474221	ATHL1	protein_coding	5.89652	5.4512	4.91106	4.51591	4.48158	4.76093	2.24951	0.815346	1.5628	-0.905597	-1.12454	0.43848	1.00381	-0.106364	-0.394812	2.47717	4.56646	4.98538	4.42085	4.89615	4.53455
ENST00000218548	ATP12A	protein_coding	2.54438	-1.38218	1.68734	2.4719	7.68101	7.65759	-0.30908	-1.25782	1.52206	0.34317	-0.875778	-0.897716	2.34004	-0.857597	0.661309	0.462905	-2.25087	-0.810245	0.762722	-1.6495	-1.57423
ENST00000262352	SLC1A1	protein_coding	4.95903	5.37898	-1.63497	-1.85042	1.87198	-1.28531	2.59742	-1.2582	-0.64825	2.00575	-1.87617	-0.313143	-1.74781	0.949369	0.175494	1.31051	1.44918	1.35929	1.4993	0.350108	1.23273
ENST00000609810	HOXC4	protein_coding	-1.20527	-1.22494	-0.477343	-0.692787	4.40812	5.29859	-0.151838	4.06935	-0.490619	-1.08455	-0.718536	0.259526	-0.590179	1.29964	0.596159	0.298219	6.66793	6.80643	7.08319	7.17308	6.71229
ENST00000397501	PTK2B	protein_coding	2.1603	2.4921	1.03024	-0.600236	6.05762	5.79776	2.26264	2.57694	4.83715	4.47832	3.71979	5.26696	3.77539	4.34639	4.26025	4.16336	3.52249	2.71257	2.48645	2.82268	2.94858
ENST00000263054	SORCS1	protein_coding	1.2563	2.55856	-2.60074	-2.81618	3.01055	2.53028	-2.27523	-0.639007	-0.614015	-0.0380223	0.858507	-1.27891	-2.71358	-2.82375	1.20973	0.174822	3.29077	2.31106	1.45953	1.9079	1.45961
ENST00000561204	MEIS3	protein_coding	4.23576	3.93779	5.68538	6.81017	5.09718	3.68991	-0.543701	0.507564	-0.882482	2.10855	-1.1104	-1.13234	-0.982042	-1.09222	-1.38067	2.22828	5.87206	6.55505	5.94314	6.32533	6.39082
ENST00000382254	CDH12	protein_coding	-1.52424	-2.54391	-1.79632	-2.01176	4.2216	2.41133	-1.47081	-1.41955	-1.80959	-2.40353	-2.03751	-2.05945	-0.909155	-1.01933	1.01415	1.43867	4.72695	4.19795	5.63074	5.90301	4.83389
ENST00000273183	STAC	protein_coding	3.39784	3.65647	-1.42882	-1.64427	1.84367	3.94321	-1.10332	-1.05205	-1.4421	-2.03603	-0.670015	-1.69195	-1.54166	-1.65183	-1.94028	0.931702	0.762251	-0.604482	-0.616477	0.55626	2.21649
ENST00000419510	BCL6	protein_coding	4.60872	4.48292	-1.80291	4.00401	3.92127	5.77076	1.5226	0.158822	1.99117	1.67735	-2.0441	0.255887	-0.915747	-2.02592	2.20919	1.55761	5.52918	6.08213	6.96072	7.23202	6.83487
ENST00000398955	MGARP	protein_coding	3.28161	2.79245	-0.160395	-0.375838	0.609593	1.18927	1.75007	1.21638	0.82633	6.38214	5.21312	-0.423526	1.72677	1.20156	0.328145	-0.384833	5.82324	6.09021	4.97388	6.56615	5.57238
ENST00000375980	EFHD2	protein_coding	5.01139	5.20261	0.984422	-1.23102	4.49137	6.36199	-0.690073	2.68312	0.971146	2.46468	1.32819	-0.278709	2.45655	1.34637	1.05792	3.28355	5.96805	6.25171	5.8948	5.61336	6.56047
ENST00000545257	TCF7L2	protein_coding	7.4532	7.80323	6.11219	6.64594	6.79139	7.84155	0.561182	3.13601	3.5078	3.27232	3.90137	3.39881	0.12284	2.40498	3.74658	4.20106	6.68279	6.86737	7.05084	7.22919	7.04086
ENST00000396057	FOXB1	protein_coding	4.51659	5.19527	-0.483403	-0.698847	2.02355	-1.13374	-0.157898	-0.106633	-0.496679	-0.0906106	-0.724596	-0.746534	0.403761	-0.706415	-0.994863	-0.707841	0.485278	-0.659063	-0.671058	-0.498321	-0.42305
ENST00000388913	FAM83H	protein_coding	5.43567	5.75232	5.08937	5.61982	6.81384	6.1634	0.668917	0.942574	3.65206	1.7362	-0.897781	-0.919719	1.23058	0.342792	0.831952	0.703936	1.53449	3.25522	2.15576	2.55089	2.27823
ENST00000402182	APOBEC3B	protein_coding	4.3236	4.27536	3.37909	3.33357	5.71387	4.4292	-0.295401	1.34083	-0.634182	-1.22811	-0.862099	-0.884038	-0.733743	-0.843919	-1.13237	-0.845345	3.6697	2.37336	3.2789	2.36418	2.02441
ENST00000376876	SLC38A5	protein_coding	4.37264	5.37182	1.85263	2.72465	2.28558	1.52422	-0.821863	1.81436	0.839356	-0.754576	-1.38856	0.911429	-1.2602	-1.37038	-0.658828	0.213156	1.23635	1.8469	2.66498	-1.16229	1.49795
ENST00000331817	KRT7	protein_coding	2.63218	2.51298	1.03818	1.82274	6.1618	7.42493	4.77872	4.07792	4.99453	4.13141	3.85588	5.14428	4.69793	5.1844	3.33408	4.81374	-1.16306	-0.722442	-0.734437	1.4383	1.51357
ENST00000361205	LDLRAD4	protein_coding	2.85394	3.56125	-1.27612	-1.49157	1.60934	1.34656	-0.535578	2.51569	-0.289397	0.779636	1.06765	-2.12421	-1.97392	-1.49913	0.797381	-0.50056	2.19506	1.71814	0.273189	1.64756	0.369194
ENST00000398585	TMPRSS2	protein_coding	3.53921	3.37369	0.151661	1.15861	4.38108	4.50133	-1.1078	-1.05653	-1.44658	-2.04051	-1.67449	-1.69643	-1.54614	-1.65631	-1.94476	-1.65774	0.950417	-1.60896	-1.62096	-1.44822	-1.37295
ENST00000281938	HSPB8	protein_coding	4.30884	4.63535	4.79798	1.93868	7.833	8.96527	-0.520372	-0.469107	-0.859153	0.546915	1.49789	-1.10901	0.0412865	-1.06889	0.642662	0.929685	2.53784	1.56343	4.89721	1.72417	3.21448
ENST00000290271	STC1	protein_coding	6.92378	7.14562	-0.114277	-0.914684	4.82564	5.08505	0.626266	-0.32247	2.37495	1.78102	1.86692	0.844984	-0.227114	1.8851	1.48974	-0.338716	6.15208	6.23363	8.00792	7.43813	7.88859
ENST00000199448	EPDR1	protein_coding	4.95959	3.77642	2.88015	2.83464	3.65014	3.62214	-0.79434	-0.743075	0.866879	2.85791	-1.36104	-1.38298	-1.23268	0.242105	-1.63131	-1.34428	4.54928	4.06205	3.9779	4.97376	4.18844
ENST00000216177	PNPLA5	protein_coding	1.99674	5.06453	-1.08269	1.02379	1.42426	-1.73303	0.242813	0.294078	0.904032	-0.6899	-1.32389	-1.34582	-0.195529	-1.3057	-1.59415	0.277832	1.62295	0.326611	-1.27035	0.487353	1.29959
ENST00000355995	TCF7L2	protein_coding	7.31993	7.7804	6.05585	6.66409	6.67573	7.73382	0.561182	3.13601	3.5078	3.21343	3.87713	3.36486	0.12284	2.4721	3.74658	4.18116	6.60808	6.79811	6.99639	7.18365	6.95067
ENST00000286201	FZD7	protein_coding	7.70131	7.83779	2.31159	1.09614	7.62073	6.73271	1.63709	-0.311643	-0.116727	0.0263072	-0.344644	0.370384	0.783713	-0.911425	-1.19987	0.409076	6.08332	5.82941	5.93771	5.68899	5.77282
ENST00000544932	MTRNR2L9	protein_coding	16.6495	16.6039	11.4301	11.2146	12.39	12.6372	12.0853	10.6919	11.7746	11.4724	12.4464	11.469	11.6077	11.6033	11.8349	12.3982	11.0448	10.7219	10.892	10.8373	10.8473
ENST00000442488	FEZF1	protein_coding	3.59085	4.3961	-0.810505	-1.02595	-1.62548	-1.46084	-0.485	-0.433735	-0.823781	-1.41771	-1.0517	-1.07364	-0.923342	-1.03352	-1.32197	0.965056	-1.42679	-0.986165	-0.99816	-0.825423	-0.750152
ENST00000374695	HSPG2	protein_coding	5.54471	5.46752	5.47815	5.39253	5.9549	5.86536	-2.24891	0.387314	2.14023	3.40334	4.30851	-0.252587	0.560672	0.846425	1.98021	3.09596	6.12671	6.1523	5.58222	5.9303	5.09326
ENST00000275815	EPHA1	protein_coding	7.22114	6.97873	6.16549	6.39175	5.91863	5.02397	0.839944	2.06113	2.40805	2.07716	-0.726754	1.71074	2.20896	2.19832	1.00298	0.611929	-0.51688	2.14613	0.648712	2.89184	3.15975
ENST00000360310	BAZ1A	protein_coding	6.75501	6.67953	5.36906	5.08218	7.11681	7.24077	3.49293	0.374274	2.46966	3.62296	3.92624	0.997407	1.73266	2.09642	3.63985	4.84346	6.33774	6.05451	5.84547	5.92744	5.7583
ENST00000249330	VGF	protein_coding	4.07196	4.21149	-1.10701	-1.32245	-0.921981	0.242658	-0.781501	-0.730236	-1.12028	-1.71421	-1.3482	-1.37014	-1.21984	-0.330019	-1.61847	0.990483	-0.138325	-0.282666	0.290301	-0.121924	-0.0466533
ENST00000361566	KRT19	protein_coding	7.17862	7.33922	9.51552	9.67545	9.94345	11.5445	0.113106	1.74933	2.35929	3.42832	4.86834	2.8464	1.67476	1.88652	3.44607	1.88509	5.89924	6.66722	7.05116	6.79505	6.52038
ENST00000299340	CYYR1	protein_coding	6.33228	6.23113	4.91098	5.87774	5.88206	4.54509	-1.04892	-0.997656	-1.3877	-0.396671	0.706309	2.61037	-0.487263	-1.59744	1.43604	-1.59886	5.34914	5.2828	6.24527	5.63302	5.77339
ENST00000431465	TM6SF2	protein_coding	4.75046	3.34377	4.2489	4.66733	2.27639	3.38444	-0.283573	-0.232308	-0.622354	0.783715	-0.850271	-0.872209	-0.721914	-0.83209	-1.12054	1.16648	0.359603	2.38519	0.203267	2.18336	1.7732
ENST00000491955	MPP1	protein_coding	4.00851	5.85338	2.00852	-1.20693	6.15354	6.85803	0.918985	2.55521	2.90213	2.20866	-1.23268	1.91531	3.48064	3.48595	3.08202	4.24351	4.71416	4.69084	4.46472	4.24153	4.27832
ENST00000377918	PCDH17	protein_coding	-1.38202	-1.40169	-0.654096	-1.28458	3.66021	4.89524	-0.743628	1.8926	1.97648	2.7387	2.35264	1.5422	1.13996	1.82333	1.92191	2.76532	4.92438	5.04061	5.12403	5.30253	5.37204
ENST00000264463	CDH10	protein_coding	-2.248	0.0542543	-0.52008	-1.73552	3.49783	4.78378	-1.19457	1.17862	1.46664	1.7796	-1.76127	1.21679	2.06752	0.256908	2.87535	0.255482	4.4486	4.87412	5.07362	5.45369	4.39825
ENST00000399703	ANKRD18A	protein_coding	4.08939	4.44238	3.97538	5.47496	4.8248	4.12068	1.15792	-1.37577	-0.765819	-1.35975	-1.99374	-2.01567	-0.86538	0.0244442	-0.679042	0.60798	3.3591	4.33858	2.45212	1.03989	1.76724
ENST00000609686	GRIN2B	protein_coding	0.286336	0.297693	-1.92434	-4.72475	1.18352	1.06918	-4.1838	-2.13253	-4.52258	-4.11651	1.13215	-4.77243	-4.62214	-4.73231	-5.02076	-3.14878	-5.12558	-3.68496	-1.23753	-0.000657469	-2.44895
ENST00000488417	C1orf94	protein_coding	4.7318	5.02026	-0.932589	-1.14803	-1.74756	1.87651	-0.607083	-0.555819	-0.945865	-0.539796	-1.17378	-0.19572	0.539537	-1.1556	0.140913	-0.157027	-1.54887	-1.10825	-1.12024	-0.947506	-0.872236
ENST00000272203	PLEKHA6	protein_coding	2.94907	2.24033	-1.04182	1.06466	5.00532	6.08043	-2.30128	1.07191	-0.055098	1.15833	-0.283015	0.110084	0.582307	-1.8498	2.07121	-2.85122	6.31344	6.2797	5.78175	6.05178	6.04828
ENST00000406797	PRKAR1B	protein_coding	4.59195	5.15157	3.91048	2.69504	4.11787	4.0675	-0.764014	3.09461	-1.10279	0.888236	-0.330712	-1.35265	-0.202355	0.687469	0.720949	1.4934	4.83336	5.74605	4.78892	5.14349	4.43027
ENST00000312233	GLIS1	protein_coding	-1.95794	-1.97761	-1.23001	-1.44546	3.97738	3.87454	-0.904507	0.146758	-1.24329	0.162781	-1.4712	0.828785	-0.342848	-1.45302	-1.74147	1.13051	2.47563	1.76425	0.167296	0.340033	-0.169659
ENST00000300415	CCM2L	protein_coding	3.47973	4.44191	1.88572	4.91821	3.74317	2.55731	-0.788772	0.847455	-1.12755	3.67083	2.10396	-1.37741	-1.22711	-0.337289	2.89782	-1.33872	2.66176	2.4105	-0.301932	0.870805	-1.05392
ENST00000353172	KCTD14	protein_coding	6.4866	7.00535	5.05486	6.17965	6.79904	5.7688	4.87018	-0.122954	0.487	0.893068	0.844045	1.55907	2.55736	0.862226	1.57378	1.8608	5.45385	5.02506	5.40008	5.77076	5.71038
ENST00000554738	NRXN3	protein_coding	1.70258	1.21725	-1.42748	-2.64292	3.97672	2.17012	-0.517008	0.271222	2.80718	2.63774	0.501256	0.116748	1.36658	0.156867	0.0610637	-0.329986	3.96747	4.24235	6.05375	5.85223	6.55174
ENST00000443173	ERVMER34-1	protein_coding	6.62848	6.89231	0.320231	2.62835	3.33815	3.45125	2.10517	2.28196	0.306955	1.17246	2.664	2.22703	1.37732	1.79766	1.39373	1.09579	5.4182	5.61218	5.71754	5.68902	5.7729
ENST00000372398	NCS1	protein_coding	5.38643	5.39641	4.16825	3.87373	6.11881	5.47397	-0.735064	-1.6838	-1.07385	1.33222	0.0201658	0.998227	0.411557	-0.283582	1.42797	3.44291	4.80696	4.36368	4.49324	4.4791	4.53894
ENST00000297737	ZMAT4	protein_coding	4.25282	3.8832	2.4178	1.32789	2.89829	5.56543	-0.716121	-0.664857	-0.0549024	1.15852	-1.28282	-0.304758	-1.15446	-1.26464	-1.55309	-0.266065	4.83394	4.99217	4.41457	3.94346	4.82608
ENST00000526355	GUCY1A2	protein_coding	0.868419	0.0147586	-3.76121	-3.97665	1.51128	1.23231	-3.4357	-1.79948	-1.45256	-1.56106	-4.0024	-3.02434	-1.55212	-1.39926	-1.68771	-0.985648	1.1771	0.455448	0.22106	0.61619	-0.000416849
ENST00000357250	COL9A1	protein_coding	4.23133	4.67003	0.0167412	1.70819	1.10866	2.22439	-1.65775	-1.60649	0.00346578	-2.59047	-2.22445	-1.24639	-0.511132	0.115658	-2.49472	-0.622734	5.0658	4.569	0.999011	3.49368	0.88445
ENST00000439576	ACAN	protein_coding	0.910977	0.175101	-2.88466	-3.1001	0.94422	2.89127	-0.559155	0.0770717	2.27199	2.81191	3.39771	-0.825864	1.25043	1.64721	2.96143	4.34211	4.80284	3.56904	4.06724	4.27035	3.05834
ENST00000312719	HS3ST5	protein_coding	3.05838	3.73668	0.294451	1.88636	3.06444	1.45147	-1.38004	-1.32878	3.9536	0.00917195	1.96015	-1.96868	-0.818385	-1.92856	-1.21701	-0.929987	1.0001	2.02568	1.1068	2.27953	0.939767
ENST00000263915	GRB14	protein_coding	5.7847	5.64022	3.96697	4.04526	5.00516	4.97715	2.79771	0.389546	1.80686	2.865	0.771583	1.33461	1.22187	-1.21024	0.823244	1.78834	3.04035	3.08504	3.28455	4.31979	4.11752
ENST00000261180	TRHDE	protein_coding	2.97409	1.66754	1.67817	1.14079	1.47986	-1.2941	-1.90322	-1.85195	-2.242	-2.83593	-2.46992	-2.49186	-2.34156	-2.45174	-2.74018	-2.45316	1.85543	2.23947	0.753546	1.34132	-0.168371
ENST00000376025	DGKK	processed_transcript	3.37321	3.16478	0.958177	0.617203	6.41622	5.40938	-2.30128	-2.25001	-2.64006	0.672898	3.17642	-2.88992	-2.73962	-2.8498	-2.13825	0.849217	3.68767	4.78252	3.69335	3.95821	4.48885
ENST00000354258	TAP1	protein_coding	5.05625	4.782	2.01864	-0.518735	1.68909	1.04637	-0.977786	-0.926522	-1.31657	0.411429	2.91495	1.24093	-1.41613	-1.5263	-0.229789	0.794198	1.25035	1.69097	3.36703	3.20535	1.75706
ENST00000380881	FREM1	protein_coding	1.15345	0.880024	-1.07282	0.799197	5.0221	5.58745	3.20688	0.88891	2.52861	2.31997	3.67467	-0.335953	0.901804	-0.973906	0.322608	2.70274	4.91823	5.04614	5.09267	5.47831	5.70863
ENST00000262626	HPN	protein_coding	2.81942	4.25347	4.19371	4.01779	4.1157	2.95841	-0.65071	-0.599446	0.0105086	0.416577	1.10452	-1.23935	-1.08905	-1.19923	-0.487676	-1.20065	-0.592497	3.70611	2.15806	3.4683	1.6691
ENST00000251296	IGSF21	protein_coding	4.00394	4.74783	-0.694397	-0.90984	1.07559	0.655267	-0.368891	-0.317627	0.87729	0.283358	0.0644107	-0.957528	0.192767	-0.917409	-1.20586	0.666128	-1.31068	-0.870056	-0.882052	-0.709314	-0.634043
ENST00000369111	CA14	protein_coding	6.97766	7.31403	6.59814	6.93253	7.72047	8.32374	-0.676267	1.69693	0.569914	2.29791	0.341997	2.54245	1.20732	2.68211	2.07173	-1.22621	3.93654	3.52301	4.64346	3.7382	4.34398
ENST00000374879	TMEFF1	protein_coding	6.80409	6.23831	4.5498	6.32727	7.50327	7.01168	1.78785	2.0615	-0.135897	3.4401	3.49417	1.61425	1.93447	1.46172	3.17327	4.1765	5.02928	5.30163	6.03845	5.35431	5.88025
ENST00000537502	ACSS1	protein_coding	-2.75392	-0.773588	-2.026	-2.24144	0.480958	-2.67633	-1.70049	-0.649225	-0.454308	2.95176	3.66355	-2.28913	-2.13883	-0.664044	-2.53746	-2.25043	5.43454	5.1382	2.9958	3.38535	3.28229
ENST00000282878	RAB3C	protein_coding	4.63014	4.68872	-2.8946	-3.11005	2.96285	0.361953	2.92276	3.82202	2.73598	3.14205	1.32364	3.54271	4.19223	3.59663	3.80339	2.7636	0.948548	1.38917	0.917743	0.0904805	1.55807
ENST00000215885	PLA2G3	protein_coding	4.167	2.16871	-0.171161	0.613395	-0.986136	2.63793	-0.845656	-0.794391	-1.18444	0.221631	-1.41235	-1.43429	-1.284	-1.39417	-1.68262	-1.3956	-1.78744	-1.34682	0.226146	1.13585	1.21112
ENST00000604798	MGAT4C	protein_coding	3.41182	3.90365	-1.41485	-0.630292	0.770177	-2.06518	-1.08934	-1.03808	-1.42812	-0.0220558	-1.65604	-1.67798	-0.527685	-1.63786	-1.92631	2.16807	1.55383	2.49695	1.85693	3.6577	1.81543
ENST00000394331	HOXC6	protein_coding	-2.02729	-0.462002	-1.29937	-1.51481	2.88565	4.31708	-0.973866	0.0773988	-1.31265	2.00031	-1.54056	-1.5625	-1.41221	-1.52238	0.511097	-1.52381	5.60005	5.58025	5.03654	5.37221	4.86951
ENST00000469589	CNTNAP4	protein_coding	-2.74708	-1.76675	-2.01916	-2.2346	3.39469	2.53996	2.47627	3.1125	1.87446	-1.0414	-2.26035	3.11003	1.86801	2.21726	2.05434	1.66329	7.95046	8.4318	8.77047	8.49438	8.30329
ENST00000398063	AGPAT3	protein_coding	4.42922	3.07075	3.25444	3.95838	4.74879	3.9994	-1.94362	-0.892353	-0.697436	2.25295	-1.51032	0.0527086	-2.38196	-1.49213	-1.78058	0.676364	4.98496	5.17727	4.73305	4.79278	4.68605
ENST00000318407	BOK	protein_coding	5.92615	6.58132	5.83046	5.20759	5.48115	5.46023	-0.821317	-0.770053	-1.1601	2.24597	3.82144	0.911974	1.5477	1.80009	-0.658283	2.7162	1.93734	2.37796	1.98745	2.00818	1.23546
ENST00000396946	CARD11	protein_coding	4.7942	4.211	3.49597	5.04191	3.71576	3.44228	-1.53608	-0.484812	-0.874858	-2.46879	-2.10278	-0.539751	0.610544	-2.08459	-1.37304	-2.08602	1.42903	1.54772	1.41019	-0.8765	-0.216267
ENST00000230173	GPR126	protein_coding	4.06102	3.53439	1.35598	2.23365	6.83379	7.17162	-2.2254	2.91332	3.45818	1.54232	-0.470175	3.09285	2.42372	2.51148	3.06691	3.35393	2.00273	2.63098	4.80059	4.32899	5.23054
ENST00000343218	DPYSL3	protein_coding	10.2599	10.1842	7.92466	8.14712	8.71228	8.549	5.83988	5.50571	5.62663	6.55956	5.9667	4.59917	5.54593	5.81282	5.38831	5.02552	6.58305	6.82611	6.79678	6.28395	6.89251
ENST00000393376	AASS	protein_coding	8.49969	8.68736	6.90926	7.91685	7.49191	6.88354	5.76974	3.41007	4.39349	1.55163	3.91764	3.16872	4.72782	2.52078	4.1285	3.04987	6.77137	7.26858	7.02646	6.99358	6.99617
ENST00000353065	PROK2	protein_coding	3.89998	4.52417	1.6279	3.21982	-1.18707	-1.02243	-0.0465899	0.00467464	-0.385371	-0.979303	-0.613288	-0.635226	-0.484932	-0.595107	-0.883556	-0.596534	1.59659	-0.547755	2.02521	-0.387013	3.27322
ENST00000265071	CDH6	protein_coding	2.51327	2.4936	-0.824895	-1.04034	4.97116	2.47897	0.307966	0.136838	-0.516242	0.815825	-1.48112	0.612414	0.232194	-0.725979	0.364085	-0.0493329	3.72875	4.03287	3.78187	4.00568	4.44491
ENST00000308731	BTK	protein_coding	0.172377	-1.84729	-1.0997	0.26982	5.14061	4.55375	-0.774193	-0.722929	0.887026	1.61502	2.46646	-1.36283	1.10939	-0.322711	-0.0261966	2.3763	1.09137	0.309604	-0.287354	-0.114616	-1.03935
ENST00000291481	HAPLN4	protein_coding	4.41686	3.67896	3.47236	3.21111	1.65738	4.39188	-1.20213	-1.15087	-0.540916	-2.13485	1.93161	-1.79077	-0.0555139	-0.750652	0.9609	-0.752078	3.9646	3.75613	3.60663	4.07215	4.89027
ENST00000396425	SEPT3	protein_coding	7.27326	7.17309	3.99683	3.49961	5.2775	4.98475	-0.0469009	-0.580599	3.67321	2.60535	5.08684	2.47994	1.73715	2.86401	4.40154	5.03736	4.90208	4.37477	4.59644	5.58996	5.09167
ENST00000265371	NRP1	protein_coding	1.36895	1.81495	1.28952	2.244	6.6693	7.21536	5.79162	4.36673	5.04001	3.79779	4.66304	4.79016	4.95805	2.691	4.07574	4.00368	5.69561	4.60572	4.67678	4.52253	4.88385
ENST00000255224	SYT4	protein_coding	3.13464	2.37801	-1.78129	-1.99673	3.26172	-0.431625	-1.45578	-1.40452	-1.79456	0.933432	-2.02248	-2.04442	-1.89412	-2.0043	0.0291792	-2.00573	-2.39757	-1.95695	2.03106	-0.211244	-0.720935
ENST00000275493	EGFR	protein_coding	4.45109	3.68471	5.76559	6.87982	5.8674	4.61357	-2.7098	0.926427	2.03888	1.78375	0.530856	-1.29844	-1.56318	0.201114	3.11145	0.547611	6.59515	6.58507	5.96439	6.35279	6.79489
ENST00000310924	TBC1D16	protein_coding	6.59873	6.20281	4.80702	4.99245	5.30719	4.888	3.15489	0.183786	2.3787	0.287271	2.05768	2.06745	1.82346	0.671466	0.295555	2.97489	5.03622	4.93514	5.05399	5.02092	5.16199
ENST00000342232	JPH1	protein_coding	5.6048	5.81935	1.71311	3.84345	4.78078	4.0324	-1.54634	1.08988	1.11488	0.328299	2.05688	-2.13498	2.40763	-2.09486	-1.38331	2.90371	3.09683	2.99689	1.52546	2.81367	1.1885
ENST00000344642	LDLRAD2	protein_coding	4.25392	4.51756	5.16081	5.41352	4.22031	4.90737	-1.42057	-1.36931	-0.759353	2.96864	2.26066	-1.00921	-1.85891	0.615873	-1.25754	1.72992	4.94142	5.12266	5.00878	5.29429	4.79001
ENST00000382263	TNFRSF19	protein_coding	1.93797	-0.541128	2.90691	2.31295	7.70324	7.81234	4.59806	5.18315	6.00055	5.94799	4.51986	4.40277	5.07091	6.19291	4.63752	4.66853	4.71947	4.64552	4.74673	5.27901	5.2326
ENST00000421351	PERP	protein_coding	6.86318	6.52002	6.3463	6.24481	7.90946	7.99498	-1.51802	0.533247	-1.8568	2.0087	1.91528	2.98081	1.6286	-1.06654	-0.354984	1.517	1.62766	0.56578	3.8268	2.842	3.99819
ENST00000349752	GALNT14	protein_coding	3.08598	3.38823	-1.1861	-1.40154	3.64278	3.97092	-0.860595	0.775632	-1.19938	-0.793308	3.5269	0.550768	1.02299	1.91282	1.10979	2.17442	5.58132	5.85741	5.69233	6.21683	6.13164
ENST00000262525	ZNF629	protein_coding	5.38892	5.07565	4.31153	4.77773	5.20904	5.46651	-2.02117	1.03009	0.447402	0.853471	2.73406	-0.28788	1.12545	0.237666	2.31179	2.07274	5.29443	5.73033	5.80106	5.79828	5.87858
ENST00000354348	HIST1H4I	protein_coding	9.27155	8.84934	4.78626	5.66101	7.27447	6.03971	5.91245	4.20883	4.2111	4.39478	4.11443	2.89086	4.88915	4.51594	5.66045	4.73691	6.22701	5.24136	6.07067	3.90461	4.21434
ENST00000322611	BASP1	protein_coding	10.5681	10.8794	9.68306	9.93424	10.0908	10.4859	6.9127	5.08311	5.46479	6.78597	4.69255	6.2046	5.52135	6.12577	4.45203	5.56729	8.38714	8.38014	8.88564	8.66254	8.76889
ENST00000518525	GABRP	protein_coding	3.21818	2.67495	-1.57746	-1.7929	7.90219	9.24642	-1.25195	-1.20069	-1.59073	0.815335	1.18135	-1.84059	-1.69029	-1.80047	-2.08892	-1.8019	-2.19374	-1.75312	-1.76511	-1.59237	-1.5171
ENST00000531778	B3GAT1	protein_coding	4.64124	5.12048	-2.36555	-2.58099	3.19452	1.68456	-2.04004	-1.98878	-0.793861	-0.165401	-2.60674	-2.62868	-2.47838	-1.0036	-2.87701	-1.00502	2.92506	-0.956245	0.254152	1.2045	0.50216
ENST00000375071	CDA	protein_coding	6.26134	6.56925	5.77627	6.12377	5.65161	4.12594	0.642348	1.69361	0.303567	1.70963	0.0756496	0.0537112	1.20401	2.67879	2.61274	1.67737	4.74495	3.84162	2.45112	4.00236	4.3772
ENST00000361069	LAMC3	protein_coding	3.84927	3.64033	2.73392	2.82333	1.63883	1.99612	-1.02804	0.608186	0.633178	1.62421	0.212616	-1.61668	-1.46638	-0.25463	0.835433	2.77957	3.98437	3.25215	3.04376	3.1551	3.40725
ENST00000378339	REEP2	protein_coding	5.24904	4.48395	4.5364	4.951	3.72142	2.74167	-0.530416	-0.479152	1.45273	1.53687	-1.09711	-0.119053	1.03124	-1.07893	-0.367382	2.91964	4.22824	4.17787	2.54139	3.58859	3.11132
ENST00000543986	CCDC177	protein_coding	3.56357	6.46144	1.12157	0.906123	0.306592	0.471231	1.44707	1.49834	1.10829	0.514359	0.880374	0.858436	1.00873	0.898555	0.610107	0.897129	5.41218	0.945907	1.93391	2.69161	4.35185
ENST00000315711	CD200	protein_coding	6.87287	6.69887	7.54103	7.20756	7.13344	4.84193	-0.504154	3.00654	1.15706	2.37049	-0.0708521	2.60765	2.0575	1.26926	2.74634	1.26783	7.48775	7.17459	7.85305	7.72907	7.80055
ENST00000396005	SLC5A12	protein_coding	3.09759	3.11639	2.13962	2.3075	3.75528	4.10527	-2.05844	-2.00717	-2.39722	-2.99115	-2.62514	-1.64708	-2.49678	-1.02199	1.35252	-1.60838	0.584737	1.34729	-2.5716	0.408493	-0.738629
ENST00000374530	PALM2-AKAP2	protein_coding	7.44338	7.58644	1.59825	2.77874	7.90276	6.62183	5.01568	4.13648	3.77999	2.57601	4.86402	4.18523	3.44694	2.44924	2.26513	0.710848	6.34322	6.13177	5.58473	5.65733	5.625
ENST00000369701	SORCS3	protein_coding	-0.182659	-1.42472	-2.26209	-2.47753	0.244863	3.57943	0.0634153	-0.88532	2.11695	-1.8693	-0.91832	0.282134	-0.789964	-1.4851	2.4359	1.8354	4.36956	5.85687	6.24722	6.48454	6.44931
ENST00000540510	GPR19	protein_coding	5.76639	5.60921	2.44991	0.234471	3.95687	2.60693	-0.22458	1.82668	1.0216	2.65006	-0.791278	-0.813216	0.922041	1.81187	-0.0615456	0.225476	0.833633	0.859218	-0.73774	-0.565003	-0.489732
ENST00000358432	EPHA2	protein_coding	5.30265	5.28298	4.05705	3.10464	6.29676	4.61404	-0.398806	0.237421	-1.73759	2.12791	-1.9655	0.819912	1.33278	-1.94732	-0.650809	2.44357	5.07726	5.63141	5.62719	6.05519	7.23992
ENST00000324324	MYEF2	protein_coding	7.51445	7.54916	5.81842	5.77412	6.70304	5.5097	2.01739	2.91665	3.16404	4.22218	3.15851	1.32922	2.53014	3.73191	3.18043	4.89148	6.53722	6.81146	6.58603	6.42472	6.51069
ENST00000373514	CDX4	protein_coding	1.73942	4.99986	-0.340013	-0.555457	-1.15499	-0.990349	-0.0145077	0.0367568	-0.353289	-0.947221	-0.581206	-0.603144	-0.452849	-0.563025	-0.851473	-0.564451	-0.956295	-0.515673	-0.527668	-0.354931	-0.27966
ENST00000396884	SOX10	protein_coding	1.58992	2.79264	1.31785	4.6049	0.239836	-0.917453	-0.941612	0.694616	-0.280393	-0.874324	2.57915	-1.53025	-1.37995	-0.490129	0.221423	-1.49156	6.74231	6.17193	0.545228	0.717966	-0.206764
ENST00000374525	AKAP2	protein_coding	7.56688	7.70177	1.72574	2.90623	8.01212	6.73737	5.14317	4.26398	3.90748	2.6255	4.97133	4.31272	3.57443	2.57673	2.39262	0.83834	6.45586	6.25052	5.70379	5.78031	5.71309
ENST00000302326	MN1	protein_coding	3.79119	4.03455	4.74008	4.65514	5.11294	4.00175	-2.33529	0.523329	1.02637	-2.268	2.9309	-1.33896	-1.77363	0.116192	0.287176	0.699728	4.5431	4.74851	3.56094	4.61891	4.59923
ENST00000379692	NDNF	protein_coding	1.80931	2.3746	-1.27012	-1.48557	4.62915	0.0795393	-0.944619	0.691608	-0.2834	0.930023	-1.51132	-1.53326	-1.38296	0.506863	-0.196622	0.0903996	6.15251	6.78303	6.74189	7.06369	6.0094
ENST00000279488	DUSP6	protein_coding	6.44999	6.05181	3.02682	0.489444	7.25332	7.37046	1.25279	-1.5033	-1.89335	0.682643	0.200661	-0.558243	2.32902	2.70427	1.69593	-2.10451	5.23835	4.28412	5.72669	6.35294	7.25174
ENST00000276055	CHST7	protein_coding	5.15524	5.18576	3.31092	4.01747	3.24801	2.50012	-0.611506	-0.560241	1.63468	-1.54422	2.14372	-1.20014	1.75751	-1.16002	-1.44847	1.16048	1.44671	0.472292	2.78222	2.218	3.03023
ENST00000352083	SOX6	protein_coding	-0.819387	-3.64641	-1.31386	-3.11426	2.80977	3.33349	2.74862	1.28531	2.97055	2.32686	1.66734	0.297482	0.573308	0.78506	1.58972	2.5206	5.43034	5.65004	5.63463	5.52089	5.51468
ENST00000548747	PMEL	protein_coding	5.996	6.8197	3.65709	3.8316	5.31506	5.92356	-0.875381	1.17588	1.59319	2.65134	2.72785	1.12094	2.00821	2.16106	2.60958	2.15964	1.64226	1.62345	1.61146	3.17651	3.76636
ENST00000020926	SYT13	protein_coding	4.78202	5.45143	1.06516	-0.320206	3.36567	1.88876	4.66369	0.272008	1.20389	-0.127007	-0.0240265	-0.367893	1.10433	0.479581	-0.0312597	0.478155	1.73839	3.27417	3.59023	3.16572	3.20352
ENST00000584217	TSHZ1	protein_coding	-0.295024	-0.314694	0.0178617	-2.78254	3.10978	4.8806	3.86693	3.09507	1.12006	5.12947	3.98612	3.00266	1.96392	3.65283	3.05072	3.66789	4.98152	4.45691	4.88187	5.36635	5.00895
ENST00000533863	TAGLN	protein_coding	7.90715	7.77824	5.38122	5.93499	4.69803	5.32834	2.86123	2.08242	4.13716	3.85926	4.24873	2.2726	3.91475	3.01316	3.75219	2.83485	2.61989	3.26696	3.10296	3.37879	3.29652
ENST00000231130	PCDHB3	protein_coding	4.05295	2.23578	2.49794	2.54553	2.58343	0.940716	-1.08344	3.55278	-0.422223	-1.01616	-1.65014	-0.672079	-1.52178	-1.63196	1.24952	-0.0484235	2.88166	1.22275	3.53268	2.1611	3.29526
ENST00000378981	MAGEB1	protein_coding	-0.368332	-1.388	-0.640408	0.144148	-1.45538	1.51661	5.87492	6.16263	7.39071	6.19533	4.73311	6.71117	7.22975	6.23461	6.08654	4.86307	5.68583	5.01682	-0.828063	-0.655326	0.419945
ENST00000249499	HOXD9	protein_coding	-1.7441	-1.76377	-1.01618	-1.23162	1.33877	4.79292	-0.69067	0.945557	-1.02945	0.698545	-0.257368	-0.279307	-1.12901	2.22024	2.05733	2.21882	6.81875	6.99304	6.79617	7.07219	6.76528
ENST00000558770	HAPLN3	protein_coding	5.29634	5.5934	1.64056	3.37931	3.44029	3.48208	0.551026	0.0173279	-1.37272	-0.381687	0.984328	-0.622573	-1.47228	2.11799	0.129098	2.22347	3.93117	3.32288	3.73831	3.83509	3.91036
ENST00000377022	CASZ1	protein_coding	1.24437	0.77219	-2.72814	-2.94359	2.28977	2.11337	-2.40264	0.455981	0.25858	-0.750389	-1.96934	-2.99128	-2.84098	-0.951156	-1.65464	0.954308	2.08184	-0.096449	-0.330837	-0.743062	-0.345863
ENST00000242261	TWIST1	protein_coding	-0.206134	-1.2258	1.10675	0.891308	5.6726	6.3144	1.43226	4.06848	4.59598	4.89186	6.12609	6.22444	5.61841	5.5276	5.51812	5.27463	6.20929	6.55558	5.21678	5.20731	5.31006
ENST00000452576	VWDE	protein_coding	6.02974	6.14634	4.44915	3.50119	5.1967	4.47019	-1.98023	0.0710336	-2.31901	-0.327981	-1.54693	1.82345	1.28187	1.27861	-2.8172	0.791753	3.89816	5.38279	5.83304	6.13467	5.18088
ENST00000377084	SLITRK1	protein_coding	-0.523616	3.17918	1.58282	-2.33306	-0.932596	-2.76796	-1.79212	-1.74085	-2.1309	-2.72483	-2.35881	-2.38075	-2.23046	-2.34063	-2.62908	-2.34206	1.17299	-2.29328	1.01665	0.452424	-0.472305
ENST00000371079	ROR1	protein_coding	8.11023	7.98041	4.17411	3.05383	8.12491	9.17776	3.08458	2.33938	2.16084	2.63104	1.72142	1.53901	-0.398154	1.19211	2.29068	1.2976	6.74945	6.98611	6.36623	6.64813	5.68193
ENST00000246139	CITED1	protein_coding	1.55414	-0.787459	3.28206	5.23654	2.46709	1.63173	0.28564	1.3369	1.94686	4.10781	5.55183	4.08932	2.16923	3.64401	-0.551326	3.54305	7.09205	6.42833	2.09441	0.945217	2.34242
ENST00000419474	ZFHX2	protein_coding	6.16607	5.60425	5.48998	5.175	3.55743	5.25781	0.554954	1.89572	4.35913	1.2072	2.81833	1.18871	1.03415	1.64387	2.2485	3.17494	4.02067	4.01315	4.03174	3.61446	4.35828
ENST00000536534	PLD5	protein_coding	0.798	2.55594	1.45553	-2.08184	-0.511443	-0.516729	0.0440746	-0.489623	-1.29471	-1.88864	-1.52262	-3.12952	-2.97923	-2.08941	-0.570499	-0.505869	-0.897712	0.864838	0.646391	1.36662	1.94885
ENST00000527323	CAPN1	protein_coding	7.44791	7.22612	6.62924	6.92496	7.24344	6.67322	3.05353	1.82468	2.94921	2.98755	4.15425	2.07787	3.28261	2.66547	1.71406	1.58604	5.97847	6.06481	5.87917	5.85446	5.92008
ENST00000301061	WNT10B	protein_coding	4.32374	3.18478	0.659351	2.55938	-1.74059	-0.575948	-0.600106	-0.548842	-0.938887	-1.53282	4.58808	-1.18874	-1.03845	-0.148624	-1.43707	1.17188	1.04307	0.898729	-0.113267	1.64443	-0.865258
ENST00000315792	C8orf4	protein_coding	-1.3449	-1.36457	-0.616975	-0.832418	4.49879	4.05462	-0.291469	-0.240205	-0.63025	-1.22418	0.141833	-0.880106	-0.729811	-0.839987	1.87157	-0.841413	3.52163	2.52929	0.195371	-0.631892	2.02834
ENST00000490035	LSAMP	protein_coding	4.32881	4.18908	3.46075	4.05976	4.72247	4.01133	-2.65668	-0.605419	-0.410502	0.580529	0.583973	-0.660358	-0.773097	0.254231	0.413241	0.700263	6.01624	6.02206	5.91231	5.89164	6.47904
ENST00000547776	ANKS1B	protein_coding	4.87492	3.71037	-0.691782	-0.907226	3.07821	2.30174	-0.366277	-0.315012	-0.120095	0.508365	4.71088	-1.95491	-0.804618	0.892561	3.77404	5.34117	4.06698	3.93991	4.09784	4.48312	3.49785
ENST00000525528	BDNF	protein_coding	2.86101	3.30077	2.4634	3.03645	2.35892	2.99749	-1.67053	-1.61926	0.575656	-0.603239	-2.23722	-2.25916	-2.10887	-0.634081	-2.50749	0.364493	1.38769	2.28774	2.06424	1.44848	2.58788
ENST00000279024	KIAA1755	protein_coding	0.547512	0.286834	-0.840042	-0.31852	0.567376	-0.0753403	1.07043	1.12169	0.883648	-1.03221	0.503728	-0.103173	-0.952878	-1.06305	-0.614536	2.20854	4.83523	5.36512	-0.0276967	0.560078	1.09478
ENST00000378980	CNTFR	protein_coding	1.0835	1.28622	0.226462	1.01102	4.26947	6.38348	3.45886	4.55743	5.38311	5.98558	4.27067	3.60719	2.57306	5.02582	4.29996	6.47776	8.08794	7.40835	6.13684	6.50617	6.5906
ENST00000324071	CYP2B6	protein_coding	5.65	5.42597	0.234965	0.0195215	0.41999	-0.415371	2.14543	1.83413	0.636727	0.364723	0.993773	0.386872	1.70709	0.426991	0.945897	1.885	0.841076	1.2817	1.92178	1.44244	1.71036
ENST00000256367	TTC9	protein_coding	6.08571	5.91436	5.33349	4.6473	5.68113	4.5275	-1.80044	1.83579	-1.13922	1.17374	-1.36714	2.13449	-1.23878	1.73851	1.45006	0.971544	1.84274	2.39883	2.85632	2.50299	4.23819
ENST00000299492	PPFIBP2	protein_coding	3.13389	3.3884	4.47995	0.220108	8.34168	8.73504	5.82715	5.25526	5.771	5.69871	6.07088	4.72701	5.36711	5.05803	5.69888	6.15948	2.72616	4.06725	4.05525	4.37483	3.5403
ENST00000425042	HID1	protein_coding	4.69756	3.7848	5.89497	6.27041	7.29473	7.76897	-1.11938	-1.06811	0.126805	3.26984	-0.101112	-1.70801	-1.55772	0.917068	1.21358	1.91564	4.53875	3.80572	3.22544	2.78813	3.7854
ENST00000245503	MYH2	protein_coding	1.96086	1.94119	1.50821	-0.0291591	-3.21365	-2.04901	-2.07317	-2.02191	-1.41195	-3.00589	-2.63987	-2.66181	-2.51151	-2.62169	-2.91014	-2.62312	-0.0149592	-2.57434	-1.58633	-2.4136	-2.33832
ENST00000370742	ELTD1	protein_coding	2.76062	2.82584	-1.55585	-1.77129	-0.78586	-2.20618	-1.23034	-1.17908	-1.56912	-2.16306	-1.79704	-1.81898	-1.66868	-1.77886	-0.482346	-1.78029	0.827871	-1.73151	-1.7435	-0.570765	-1.49549
ENST00000395601	SNTB1	protein_coding	4.08113	4.55199	-1.10981	-2.32525	-0.117427	1.76342	-1.7843	-1.73304	-1.12308	-0.132052	3.62628	-2.37294	-2.22264	1.12661	1.77105	1.66575	3.1068	2.62142	3.31725	3.0452	3.19847
ENST00000435339	LPAR4	protein_coding	4.88649	5.35417	5.00223	3.94291	3.5174	3.02997	1.52038	1.24972	-1.14033	2.7893	0.631755	-1.39018	1.56747	0.234899	-1.63851	-1.35149	3.68293	3.86721	4.63949	3.90242	4.39273
ENST00000300061	SCNN1G	protein_coding	1.72364	3.91343	-1.54843	-0.178916	1.63659	-2.19877	-1.22293	-1.17166	-1.56171	-2.15564	-1.78963	-0.811566	-1.66127	-1.77145	-2.05989	-1.77287	-2.16472	-1.72409	-0.151127	-0.563352	-1.48808
ENST00000240100	DUSP4	protein_coding	1.06046	2.25024	0.595738	0.572939	6.02326	4.87951	-1.88611	1.48708	-2.22489	1.08807	1.86912	3.73471	3.29026	0.565371	-0.723077	1.81187	2.87254	2.78265	3.86751	4.44589	4.69423
ENST00000392634	INF2	protein_coding	4.33397	4.14991	1.36145	4.2164	4.10719	3.08963	2.27192	1.00126	1.19617	2.60224	0.968257	-0.638644	-1.07331	0.401475	1.9875	2.45894	4.55253	4.52208	4.19172	4.76607	4.45743
ENST00000295400	TGFA	protein_coding	1.00781	3.21053	-1.84923	-2.06468	2.42325	-1.49957	-1.52373	-1.47246	-1.86251	-1.45644	-2.09043	-2.11236	-1.96207	-2.07225	-1.36069	-2.07367	-0.143586	-1.02489	0.770467	-1.86415	-0.78888
ENST00000328879	KLHL22	protein_coding	4.44881	5.02017	2.57339	4.46486	4.26743	4.7772	-0.801547	1.24972	3.61456	4.3532	1.80168	0.931745	-1.23989	0.234899	2.68342	2.23347	6.58758	6.96875	6.87512	6.91331	6.75985
ENST00000296238	CAMK2N2	protein_coding	5.8398	5.65021	-0.187162	1.18236	2.6983	0.162502	2.46027	0.189608	-0.200437	0.790593	-0.428354	1.13467	1.7	0.589826	1.62331	1.17336	-0.803443	-0.362821	1.62518	-0.202079	2.45815
ENST00000367120	IKBKE	protein_coding	3.384	4.21913	2.55734	-0.658106	2.82983	3.26455	-1.11716	-1.06589	-1.45594	0.272058	-1.68386	0.294207	-1.5555	-1.66567	-1.95412	0.332899	3.18898	1.96664	2.61761	2.86435	2.93962
ENST00000278937	MPZL2	protein_coding	3.92362	1.70755	-0.129814	0.97667	3.05521	-1.78015	-0.804309	-0.753044	-1.14309	-1.73702	-1.37101	-1.39295	-1.24265	-1.35283	-0.641274	-1.35425	-0.746096	1.01645	1.85246	0.440231	-0.069461
ENST00000375377	KIAA1462	protein_coding	2.40482	2.13057	0.952167	0.289265	5.76752	5.4877	6.00014	5.89778	5.86805	5.63774	6.58872	6.3482	6.18037	5.69878	5.78174	5.20454	8.52208	8.0906	7.72336	7.34664	7.53399
ENST00000245451	BMP4	protein_coding	5.47533	4.431	2.64254	3.69013	7.85878	8.52981	-0.353886	2.01931	1.89229	0.713401	3.16688	0.64244	2.20777	0.682559	2.80915	0.0961699	6.25892	6.82443	6.26224	6.57248	6.57079
ENST00000294312	FGF19	protein_coding	5.07217	4.69534	4.74856	3.92168	4.88015	6.32809	-0.707294	-0.656029	-0.046075	1.81942	0.310971	-1.29593	0.854364	0.744189	-1.54426	-0.257238	-1.64908	-1.20846	-1.22045	-0.0477168	-0.972446
ENST00000526627	SMIM3	protein_coding	6.53701	7.07642	2.03611	1.82067	4.15188	3.14067	-0.63838	-0.587115	0.0228394	1.42891	-1.20508	3.29655	1.73063	0.813103	1.10962	-1.18832	3.62929	1.18238	3.60335	4.37875	5.14086
ENST00000262462	SLC27A6	protein_coding	3.1318	2.58162	-1.42568	-1.64112	0.344309	2.38342	-1.10017	0.536054	-1.43895	1.96711	-0.081909	-1.68881	-1.53852	-1.64869	-1.93714	-1.65012	5.14786	5.0991	4.65345	4.68869	4.63467
ENST00000405555	SCARF2	protein_coding	3.87163	3.0446	2.17071	2.06218	2.04761	3.75067	-1.20423	-0.152963	-0.543009	-2.13694	-1.77093	-0.792864	-0.642569	-1.75275	-1.04119	-0.169209	4.87635	4.42389	4.16525	4.33799	4.61808
ENST00000171111	KEAP1	protein_coding	5.47609	6.45642	4.86614	5.87309	4.86993	4.95277	2.48116	-0.927011	-1.31706	3.78945	-0.544974	1.01805	1.16835	2.17365	2.70832	4.32976	5.6035	4.82434	5.26345	5.26626	5.57675
ENST00000296181	ITGB5	protein_coding	8.05174	8.15783	7.65471	7.27522	7.8708	8.47925	2.98218	2.41677	5.2073	3.82968	5.55725	3.22753	3.82763	3.71745	3.8311	4.49363	5.62535	4.61566	4.46902	4.11819	4.63641
ENST00000217289	FERMT1	protein_coding	5.87868	5.90309	2.8958	2.72475	3.91371	3.67173	-1.77869	-0.142468	1.58296	2.45852	1.90253	-0.782369	1.4834	2.19635	0.706268	4.19492	3.38804	4.19587	3.70814	3.85816	4.14598
ENST00000329410	C16orf54	protein_coding	4.42626	4.99778	1.8874	0.993882	3.02662	0.822024	0.212903	-0.735833	0.459084	0.28019	0.646205	0.624266	-0.225439	0.249348	-0.624063	0.247922	0.271116	-0.288262	0.699742	0.87248	0.532713
ENST00000296318	IL17RD	protein_coding	8.03889	8.14073	8.24214	7.98087	8.56455	6.74132	2.74518	3.53341	4.4064	5.23787	5.26812	3.02089	4.09825	3.51117	5.07402	5.07474	6.9661	6.63809	6.26629	6.40475	6.04011
ENST00000361574	R3HDM4	protein_coding	7.16276	6.91264	6.8207	7.40172	6.18033	6.80236	2.05028	2.36458	3.7115	3.49608	4.06855	2.72468	2.29001	2.63927	4.61931	2.98577	6.364	5.73498	5.40502	6.20811	5.67266
ENST00000377211	EDNRB	protein_coding	6.53541	7.35646	6.11524	6.66106	6.48313	5.70548	1.0089	3.64513	1.40708	1.88354	1.02716	1.74219	3.54018	1.19735	1.49386	-0.541045	6.64706	6.04689	6.44994	6.03771	5.56818
ENST00000472281	GBGT1	protein_coding	3.92543	2.47513	-0.300843	-1.51629	0.206111	1.95571	-0.975337	-0.924073	-1.31412	-1.90805	-1.54204	-0.563974	-1.41368	-1.52385	0.187697	-1.52528	0.082876	2.10846	1.5115	1.2692	2.34447
ENST00000194155	PCDHB2	protein_coding	6.51577	6.30998	5.43426	5.4721	6.24732	5.76928	-0.86959	-0.818326	1.37659	1.65713	5.65117	0.863701	2.27703	2.28233	1.61537	3.62486	2.27609	3.75853	4.17184	4.21625	4.15066
ENST00000262895	GRIK5	protein_coding	6.52959	6.2745	4.68867	4.84432	5.06272	4.99934	2.69224	2.00654	2.7685	1.9401	4.17285	0.196716	-1.65299	3.3243	1.11831	4.53919	3.33542	3.92804	3.55759	3.93678	3.56459
ENST00000261381	XYLT1	protein_coding	5.02829	5.18177	2.81006	3.63145	4.10865	4.87539	3.03247	0.650778	0.845695	2.55433	3.84017	-2.31105	-1.16076	2.01447	2.08448	2.18707	6.05004	5.71011	5.12637	5.19455	5.41331
ENST00000358913	MYPN	protein_coding	-3.05476	-1.48946	-2.32683	-2.54228	-3.14181	-0.655241	-2.00133	-0.950063	1.24485	-1.34908	3.73575	-1.005	-1.43967	-2.54985	-2.83829	-2.55127	4.25656	4.30486	4.11487	4.51623	4.17646
ENST00000270747	ARHGEF19	protein_coding	4.12715	4.50261	0.987172	3.65925	3.02019	4.4243	-1.00925	-0.957986	-1.34803	1.37996	-1.57595	-1.59789	-1.44759	1.02719	2.5461	0.762734	2.50839	4.10429	2.38448	2.73779	2.81306
ENST00000373736	NKAIN1	protein_coding	7.91492	7.32524	5.41152	6.59138	5.68031	5.52302	-0.786539	1.58665	-1.12532	1.86571	-1.35324	2.94675	3.81951	2.4723	-0.623504	1.83344	1.97211	1.7123	3.82958	3.62793	4.9927
ENST00000373588	NR5A1	protein_coding	-1.10235	-1.12202	2.32601	-1.58987	-2.1894	-1.02476	-1.04892	2.17227	0.19726	2.4778	3.81065	1.1698	-1.48726	-0.597438	-1.88589	-1.59886	6.81986	6.73068	6.21271	6.24001	6.74662
ENST00000366671	OTX1	protein_coding	2.10199	4.08232	-0.257551	-1.47299	1.38691	0.677076	-0.932046	-0.880781	-1.27083	-1.86476	-1.49874	-1.52068	-1.37039	-0.480563	-1.76901	-1.48199	0.933523	0.151752	0.554794	-0.272469	-1.1972
ENST00000395925	GLI3	protein_coding	6.50256	6.40815	2.77664	2.39893	6.43222	8.17581	-2.45244	2.80828	-1.20626	2.04111	0.887751	0.958922	0.916572	-2.00096	2.51795	1.24554	7.32687	6.97269	7.01168	7.27726	7.38831
ENST00000491976	SERINC2	protein_coding	6.51683	6.63282	5.6679	5.00058	6.72629	5.87094	3.62215	3.54217	3.84727	2.97323	3.81729	2.09491	2.36068	1.872	2.90548	4.33	5.35647	4.78725	5.59665	4.84563	5.17328
ENST00000354925	PITX2	protein_coding	4.65386	3.91358	1.97085	1.29598	5.85127	7.39052	-1.16307	-1.11181	-1.50185	0.226143	-0.144807	-1.75171	-1.60141	1.09577	-2.00004	-0.128053	0.21707	-0.0792742	2.32377	0.0814678	0.156739
ENST00000315323	FZD2	protein_coding	4.4723	3.04546	0.269488	0.639007	0.0394756	4.37404	-0.405007	1.64626	0.841175	-1.33772	-0.971705	-0.993643	-0.843348	0.046476	1.34299	-0.95495	6.73536	5.91401	5.62099	6.5025	5.4173
ENST00000264498	FGF2	protein_coding	7.05319	7.59554	5.74953	5.72436	6.18968	4.86889	4.17992	2.39719	2.65351	1.53351	1.16256	3.06662	2.77634	2.85881	1.23333	2.85739	3.48049	2.81306	3.23995	2.87426	3.66574
ENST00000380871	NKX3-1	protein_coding	0.989597	2.60736	-1.4524	-1.66785	3.53998	3.21919	-1.1269	1.24629	-1.46568	2.39982	-1.6936	-1.71554	-1.56524	-1.67542	-1.96386	-0.0918801	6.0346	5.46997	5.1413	3.85461	4.2518
ENST00000323865	HTR1A	protein_coding	4.17509	3.35705	-0.41892	-0.634363	-1.23389	-1.06926	-0.0934139	-0.0421494	-0.432195	1.78123	-0.660112	-0.68205	-0.531756	-0.641931	-0.93038	-0.643358	1.77215	2.72735	1.71535	4.08973	5.34187
ENST00000295522	CLDN1	protein_coding	2.25424	3.64175	-1.5414	1.41308	2.92903	0.615621	-1.21589	-0.164628	-1.55467	-0.148606	3.60973	-1.80453	-1.65423	-0.76441	-2.05286	-1.76584	7.19326	6.14713	4.79451	4.65314	4.74777
ENST00000418703	TRPV4	protein_coding	2.15802	3.24269	5.05587	2.87214	4.30363	3.58611	-1.11048	-1.05921	0.550742	-0.0431897	-0.677175	-1.69911	-1.54882	-1.65899	-0.947443	1.33958	0.532699	-0.0266792	0.376363	-0.4509	1.20933
ENST00000441343	ATP1A3	protein_coding	4.91692	4.51511	-1.66804	-1.88348	-2.48301	-1.31837	-1.34253	-1.29127	-1.68131	1.53211	1.67573	-1.93117	1.54106	-0.891047	1.8205	2.27745	-1.28432	1.47823	0.466238	-0.682953	-1.60768
ENST00000502978	MSANTD3-TMEFF1	protein_coding	7.18006	6.60133	4.96939	6.64291	7.82998	7.309	3.78793	3.0507	1.78619	4.222	3.78066	2.85826	2.42359	2.16141	3.65724	4.63392	5.33969	5.6682	6.3844	5.73874	6.22905
ENST00000398399	VGLL3	protein_coding	3.60178	4.04378	3.28788	2.61724	5.32326	2.82807	-0.796006	-1.74474	-0.812859	0.271281	0.0967273	-0.79968	-0.0644229	-1.0226	-0.825617	-2.34595	0.654524	1.28779	1.64503	1.1115	2.39827
ENST00000354587	KCNQ2	protein_coding	5.70718	5.61865	-1.44754	-1.66299	3.38134	3.39398	-0.122036	-1.07077	1.12415	-1.05475	-1.68873	-1.71067	-0.560378	-0.670554	1.62596	4.4573	0.521139	-0.0382386	-0.0502341	-1.46246	-1.38719
ENST00000287538	ZIC3	protein_coding	7.37006	7.46209	0.0481356	2.41765	7.26291	5.39027	2.87614	-1.16006	1.4499	-2.14403	-0.778019	0.200042	1.35034	-1.75984	-2.04829	1.40866	-0.568146	-0.712486	0.860481	-1.55174	0.108489
ENST00000312295	RTP1	protein_coding	3.96618	3.40594	-0.890862	-1.10631	1.46409	-1.5412	-0.565356	-0.514092	-0.904137	-1.49807	-1.13205	-0.153993	-1.0037	-1.11387	-1.40232	-1.1153	-1.50714	-1.06652	-1.07852	-0.905779	-0.830509
ENST00000554241	ABHD12B	protein_coding	8.92042	8.86804	6.83571	7.26222	6.52044	5.71467	5.31639	3.76358	3.53703	3.18014	4.17419	3.76523	5.03951	4.42683	4.67444	3.16237	3.08087	4.67582	3.36265	4.18747	3.61066
ENST00000376959	KCNC3	protein_coding	4.11781	3.52415	-2.18769	-1.40314	-3.00267	-2.83803	-1.86219	1.51101	-0.616005	0.664532	-2.42888	0.356532	-1.30053	-1.4107	-1.11419	-0.0902021	2.36595	2.95858	1.62465	2.25682	0.194589
ENST00000429204	ITPKB	protein_coding	4.05956	3.82088	4.43215	3.46669	5.48454	4.4952	2.71813	1.82186	2.14802	1.67439	1.71847	-2.62539	-0.890137	0.584649	1.03317	0.735226	3.85435	4.12029	4.13658	3.99786	3.98349
ENST00000374881	PSMB8	protein_coding	4.49323	5.36665	2.82884	-0.386605	2.7143	-0.821497	0.154344	0.205609	-0.184437	1.22163	-0.412354	1.15067	-0.283997	0.605827	0.317379	1.18936	4.88498	4.17674	4.64118	3.13585	4.21112
ENST00000467148	HELZ2	protein_coding	2.07502	1.54515	-1.75165	0.202834	-0.98166	-0.0800553	-2.42614	-2.37488	-2.76492	-3.35885	-2.99284	-3.01478	-2.86448	-1.97466	0.0588204	-2.97609	1.02439	-0.927307	0.382626	0.933875	1.95256
ENST00000408960	TMEM14E	protein_coding	4.06246	4.04279	-0.116507	-0.331951	2.06852	1.55508	0.208998	0.260263	-0.129783	0.861248	2.22726	-0.379638	-0.229343	-0.339519	-0.627967	3.56595	4.99513	5.19969	5.2808	4.77547	4.19177
ENST00000367103	MAPKAPK2	protein_coding	7.28247	7.22842	7.50581	7.75126	7.45202	7.32799	3.26867	2.24194	2.92989	3.21732	0.775976	3.187	3.10597	2.17267	2.82764	3.75621	5.78632	5.94585	5.78371	5.84019	6.13063
ENST00000259056	GALNT5	protein_coding	1.66024	1.93008	-0.781757	0.877268	-0.859766	0.889835	-2.04121	-1.98995	-2.38	-2.97393	-2.60791	-2.62985	-2.47956	-2.58973	-2.87818	-2.59116	2.66086	2.94947	2.73103	1.07779	2.60052
ENST00000325888	FLNC	protein_coding	5.57473	4.98908	1.38618	-0.56623	5.53468	5.76485	-2.61024	0.900452	1.2989	-0.542957	1.5235	-0.391525	0.758769	0.541679	0.137753	1.23213	5.82083	6.2571	6.15039	6.35083	6.39373
ENST00000375835	SHC3	protein_coding	5.26503	4.3652	1.3262	-1.21117	2.1893	0.938898	-0.670223	0.966004	1.79835	1.39706	-1.23692	-0.25886	-1.10856	1.58861	-1.50719	-0.220167	1.19535	1.15054	0.816617	-0.0106459	2.64959
ENST00000443824	CTPS2	protein_coding	8.14699	8.2818	7.15773	7.68821	6.94076	6.44722	4.96947	3.28377	4.24736	1.79283	2.71827	3.97644	3.79416	3.78708	2.88858	1.83456	6.22233	6.75781	6.51904	6.67635	6.60048
ENST00000369138	GRIK2	protein_coding	3.98945	3.81481	-2.03751	-2.25296	2.73247	2.804	-0.712009	1.92422	2.03667	1.7476	0.528648	0.021283	0.171578	-0.675564	0.0359882	1.98598	6.32634	6.87163	7.65747	7.55859	7.62832
ENST00000418604	PLP1	protein_coding	7.68718	7.91075	5.7925	6.32788	3.98744	5.35457	6.33897	1.79671	2.84724	3.04978	0.371396	1.51938	4.22767	3.47704	3.85602	2.63608	5.84806	4.41421	2.67286	4.40503	3.06526
ENST00000544246	PCDH9	protein_coding	1.1393	-0.32094	-1.3807	-2.59615	2.87041	3.15879	1.26673	2.90296	3.94587	3.42148	0.548031	3.60409	1.50646	0.718215	2.5341	2.52414	7.71984	7.95539	8.16126	8.25094	8.0901
ENST00000394413	PPP2R2B	protein_coding	6.72026	6.77544	-1.53766	-1.7531	3.62465	2.7189	-1.21215	1.64647	-1.55093	-2.14487	-1.77885	-1.80079	-1.6505	-1.76067	-2.04912	-1.7621	0.84606	1.28668	1.73412	2.69535	2.52269
ENST00000528737	FAM111A	protein_coding	5.70088	5.36815	4.76746	4.76119	3.56782	4.28135	0.275338	1.70511	0.936557	2.10816	2.87857	1.36477	0.9745	1.21225	1.7603	1.57339	6.73614	6.4939	5.65457	5.43954	5.71063
ENST00000270328	ADAMTS10	protein_coding	2.26377	3.0806	2.35426	2.72378	-0.308708	1.534	-1.49016	0.146072	-1.82894	-1.42287	-1.05685	-1.07879	-1.9285	-2.03867	-0.327121	0.544863	4.75788	4.66689	4.40608	5.30897	5.61101
ENST00000361175	PAPSS2	protein_coding	7.30965	6.6891	6.4291	6.60306	6.29726	6.09662	0.189816	0.241081	2.96651	6.13567	5.74551	0.823572	1.48844	1.37826	2.46833	0.862265	4.54571	3.91104	3.67666	3.17132	2.92466
ENST00000434584	ITM2A	protein_coding	6.58912	7.0757	4.62615	2.86638	4.65917	3.23884	-0.177632	0.873633	1.06855	2.21158	2.4256	3.23373	2.70595	0.273851	0.570365	3.73186	4.12851	4.17918	4.2634	3.87426	3.94953
ENST00000373887	TRAF1	protein_coding	2.7764	3.4937	-0.0806383	2.23997	-0.217541	1.33942	-2.07706	-2.0258	-1.41584	2.38254	-2.64376	-2.6657	-0.515402	-1.04062	-0.592098	0.372996	4.00352	3.63123	3.65771	4.12168	3.54043
ENST00000274473	MEGF10	protein_coding	4.33653	4.1281	-2.66347	-2.87891	2.4042	1.73059	-2.33796	-2.2867	-2.67674	-1.68571	-2.90466	-2.9266	-2.7763	-2.88648	0.147001	-1.88791	1.89018	2.01885	2.3188	1.49154	1.09733
ENST00000338745	SATB1	protein_coding	5.80602	5.75013	3.86301	3.50398	4.31107	5.21268	1.20362	2.31378	1.80344	1.64014	1.13943	0.936915	1.82418	1.46246	2.17401	2.87607	7.29709	7.27863	7.72664	7.78603	7.63312
ENST00000375430	GRTP1	protein_coding	5.89827	5.47564	4.05331	4.1009	5.08633	4.2905	0.0568838	2.10815	-0.281897	1.70913	2.29754	1.46825	-0.381458	2.09333	0.219918	3.41383	-0.884903	2.55572	-0.456277	1.30142	2.37669
ENST00000319386	CCDC129	protein_coding	3.1039	1.8529	0.884289	-1.13851	1.16885	-0.98844	-0.597561	-1.5463	-1.93634	-0.945311	-2.16426	-2.1862	-2.0359	-1.14608	-0.112598	0.437458	-2.53935	-2.09873	-2.11072	-1.93798	-1.86271
ENST00000307792	SEMA3E	protein_coding	2.36077	1.77174	1.6526	0.934653	6.01695	5.04408	-2.10936	-2.0581	-2.44814	-1.45711	-1.67606	-2.698	-2.5477	-1.65788	-1.94633	-0.659304	1.03632	1.47694	-0.300593	1.79814	1.62549
ENST00000375527	ZBTB12	protein_coding	3.66756	4.09535	0.936056	-0.86435	1.12108	3.50811	-0.3234	-0.272136	3.14517	-0.256113	2.69486	-0.912037	0.238258	-0.871918	1.64699	0.126656	2.73481	4.2629	3.86388	3.33618	3.41145
ENST00000566620	CDH13	protein_coding	2.92554	3.3209	-1.73886	1.21562	1.83848	3.13437	-1.41335	-0.362089	-1.75213	-2.34607	-1.98005	-2.00199	-0.266732	-1.96187	-2.25032	-1.9633	3.89279	1.25541	1.24341	-0.753776	1.32149
ENST00000312442	GLIPR1L1	protein_coding	4.56549	3.65829	0.0839573	-0.131486	-0.731018	0.433621	0.409463	0.460727	0.0706818	2.06171	-0.157235	-0.179174	-0.0288788	-0.139055	-0.427503	1.44448	2.27503	2.9083	2.48127	0.06904	3.14431
ENST00000377110	TRPM3	protein_coding	2.45497	1.82688	-3.35626	-1.98674	0.529203	-0.199242	-3.03076	-2.97949	-3.36954	-3.96347	-3.59745	-2.61939	-1.4691	-2.57927	-0.167282	-1.25877	2.00474	3.18232	4.41028	4.41672	5.19995
ENST00000547771	MYRFL	protein_coding	-2.25389	1.18587	-0.525964	-1.74141	4.24402	3.34726	-1.20046	0.435769	-1.53924	3.48154	3.75641	-0.204132	-1.6388	-0.748976	0.284504	2.64192	-2.14224	1.29838	-0.713619	-1.54088	-1.46561
ENST00000566696	TOX3	protein_coding	5.78581	5.36029	0.807755	2.27038	2.37129	1.83549	2.51177	1.66995	-1.52745	-1.12138	-1.75537	0.222696	1.83242	1.43274	2.22229	-1.73861	5.82374	5.71956	6.51734	6.54237	6.29437
ENST00000438731	C4orf51	protein_coding	4.42392	5.40425	2.09295	2.29254	3.94094	2.44261	3.41845	1.88475	1.49471	-0.0992237	3.58872	0.244853	0.395147	1.28497	-0.00347655	0.283546	3.06163	0.332324	2.90529	0.493066	0.568337
ENST00000518695	TERF1	protein_coding	7.33815	7.32384	3.40965	3.47961	4.03762	4.08124	3.73516	4.10835	3.75393	3.55733	3.69202	2.14652	3.10417	3.57896	4.04794	3.27268	4.50761	4.48192	4.19928	3.9797	3.11386
ENST00000277225	ZNF462	protein_coding	8.93021	8.84766	6.38955	6.81843	7.54613	7.60413	3.91755	5.21457	3.87575	3.27059	3.98533	4.20712	4.92987	4.63206	4.82986	4.98427	7.74331	8.01728	8.14649	8.22701	8.0655
ENST00000329618	C21orf88	protein_coding	6.21023	6.48948	1.40418	-0.396226	1.00424	-0.831119	0.144723	1.78095	1.80594	4.21201	-0.421975	-0.443914	3.29134	1.18117	3.70007	3.29522	3.95782	1.64356	3.21652	2.38926	2.2015
ENST00000392088	TUBA4A	protein_coding	6.25933	6.67363	1.9374	2.80942	2.20989	1.98751	0.262911	-0.685825	0.92413	-0.0848398	-1.30379	1.25924	1.1465	3.23796	-0.574055	2.71297	2.02156	4.15406	3.99768	4.00995	1.99776
ENST00000382159	GNG7	protein_coding	4.72389	4.57698	1.18503	1.29151	1.76237	3.78262	3.26542	0.883724	1.17175	1.27826	1.5288	0.243823	0.394117	0.546976	1.92149	1.42002	5.7134	4.73729	2.4568	3.45551	3.10336
ENST00000571485	YBX2	protein_coding	3.45213	3.57186	2.77197	3.71407	2.30095	1.42119	-0.0180021	1.4483	1.05825	3.65415	2.63769	-1.1916	-2.04131	0.170446	1.26051	3.4618	-2.54475	0.89587	-2.11612	0.641575	0.131883
ENST00000281834	TNFSF4	protein_coding	2.90476	1.96309	3.1632	5.33478	3.32021	3.74316	-1.21174	0.42449	-1.55052	0.177478	-1.77844	-1.80037	-1.65008	-1.76025	-0.0487032	-1.76168	2.89087	2.87206	3.76696	4.35473	3.52311
ENST00000375559	F10	protein_coding	-1.06507	-1.08474	1.24781	-0.552592	5.73052	5.18244	1.98836	0.0396222	0.649577	-0.944355	-0.57834	0.984684	-0.449984	1.0248	1.15139	0.438414	4.63153	4.44139	4.4752	5.1715	4.30817
ENST00000297161	BMPER	protein_coding	-0.797728	-0.49547	3.05948	2.35861	7.71977	7.48443	-1.7443	-1.69303	-2.08308	-0.355084	0.0109307	-0.332936	-2.18264	-2.29282	0.00369748	-2.29424	2.80577	1.07646	-0.672497	0.722633	0.797903
ENST00000236850	APOA1	protein_coding	0.238097	-0.781573	0.96602	3.21001	7.57311	7.06388	0.291526	1.34279	-0.0472551	3.35881	3.97276	1.70289	-0.146816	-0.256991	-0.54544	-0.258418	6.38316	5.76764	1.36333	-0.0488969	2.83373
ENST00000308831	RHOD	protein_coding	4.64528	4.3846	4.54723	2.67971	4.79639	3.8969	0.413308	2.04954	0.0745273	3.56806	4.97589	0.824672	-0.0250333	-0.135209	-0.423657	2.44833	4.47152	3.81903	4.85434	3.65785	4.90304
ENST00000592895	BTBD2	protein_coding	4.91458	4.55721	5.08242	4.51231	4.8524	4.65447	3.82296	3.26125	2.10567	1.89025	5.09498	-1.46612	1.49153	0.158964	0.285553	2.7425	5.22513	4.62135	4.56355	5.64008	4.66472
ENST00000542259	FRMD4B	protein_coding	1.78364	1.76397	1.8677	-0.762777	4.76009	6.52343	-0.80679	1.4144	-0.145571	1.34796	-0.0515602	0.926501	1.56222	2.64469	3.1636	1.45062	6.00631	6.2619	6.71622	7.13124	6.76726
ENST00000332272	CHST6	protein_coding	4.96536	3.61812	4.42121	3.72577	4.08777	4.43527	0.0187923	3.07006	-1.31999	0.0860794	-1.54791	0.0151183	-0.419549	0.792203	0.503755	2.99241	1.39893	-1.48237	0.82756	1.0003	-1.24636
ENST00000392145	SLC22A3	protein_coding	1.49841	2.66316	-0.233098	-2.44854	2.37819	0.817006	-1.90759	-0.856328	-1.24637	-2.84031	-0.152363	-2.49623	-2.34593	-1.45611	-0.744558	-2.45754	3.25915	1.59124	2.7887	2.50687	2.87165
ENST00000447411	SLC38A4	protein_coding	3.63518	3.89692	0.340733	1.29521	2.28065	0.860322	2.47359	0.717503	1.32746	-2.26647	-1.90046	-1.9224	-0.772103	0.439649	1.73616	-0.883705	1.18388	4.31482	1.61251	1.91078	1.86052
ENST00000358392	COL11A1	protein_coding	5.23841	5.45301	-0.603525	-1.23401	2.62589	4.57269	-2.27802	1.68014	2.80946	3.96918	2.61471	2.08754	1.45356	0.632895	2.69237	3.21643	7.49444	7.89677	7.85628	8.18407	7.70238
ENST00000423930	NYAP1	protein_coding	3.33363	2.06242	2.50516	1.78721	1.69018	0.352321	-1.2568	-1.20554	0.404419	-1.18951	-0.823498	-0.845436	-1.69514	-1.80532	-0.508803	0.778219	2.9307	3.88589	3.27443	3.35697	3.9699
ENST00000343597	FAM111B	protein_coding	6.06763	6.15519	5.70363	5.89131	5.8404	5.12729	1.36617	1.83247	0.764353	2.80269	4.34379	2.652	1.66479	0.817651	1.85113	2.31872	4.31515	3.9239	3.26805	2.44078	3.32341
ENST00000542575	SLC1A5	protein_coding	8.68582	8.50248	6.87804	6.91882	7.29779	7.37767	4.78681	3.63372	3.42055	3.48373	1.29955	3.79218	5.36202	2.9698	3.39185	4.50895	5.25665	5.36508	4.69548	5.22626	5.25317
ENST00000330947	LRRC8B	protein_coding	6.0016	5.86145	3.72523	4.82483	4.89732	5.03131	-0.756617	1.03161	1.12699	0.813171	0.792163	0.770224	2.39	1.56934	2.28089	2.88984	4.49142	4.11145	4.25378	3.96185	3.90106
ENST00000374690	AR	protein_coding	4.78336	4.59658	6.00847	6.11175	5.23805	5.46581	-1.74818	-1.11195	-3.08696	2.62289	-0.144951	-2.33681	1.67146	-0.296695	1.50232	2.40232	2.43932	2.17692	2.13098	0.496362	3.09519
ENST00000357260	FAM212B	protein_coding	4.97123	5.02722	1.58367	2.74674	4.24551	3.07084	2.32422	0.860907	0.833431	0.2395	1.34248	0.735579	0.885874	0.775698	2.07221	1.70027	4.97339	4.55641	3.10384	3.56876	4.64403
ENST00000376705	HS6ST3	protein_coding	3.55484	0.780278	-0.472129	-0.687572	3.10521	4.80827	-0.146623	1.4896	0.514596	0.920664	0.286679	-0.73526	0.999998	-0.695141	-0.983589	1.8884	5.08151	5.50196	4.51014	5.60042	5.04766
ENST00000359362	EDARADD	protein_coding	3.60089	2.0507	4.12022	0.734856	4.32119	4.0655	-0.0461232	0.00514131	-1.3849	0.828519	2.19453	-1.63476	-1.48446	-0.594641	-0.883089	-0.596067	3.68452	4.91214	4.37145	4.22816	5.11499
ENST00000055335	PPP1R3F	protein_coding	3.45623	1.90605	2.80564	2.5902	3.12817	3.15531	-1.19078	0.860485	2.0554	1.19844	-1.75748	-1.77942	-1.62912	-0.739297	-2.02775	0.259276	3.72541	4.41658	3.15404	4.05376	3.54407
ENST00000545054	PCK2	protein_coding	7.84792	7.40656	5.22281	4.80942	5.67702	5.85692	5.47236	3.40164	0.509092	3.18818	3.78368	1.25924	4.31642	3.41483	4.01091	2.88289	5.47087	4.22118	4.97857	4.41434	4.45719
ENST00000581347	TMEM200C	protein_coding	1.5772	1.85299	-3.1543	-2.36975	1.81208	2.26145	-2.8288	-2.77753	-3.16758	-3.76151	-3.3955	-3.41743	-3.26714	-2.37732	-2.0808	0.528149	-2.18562	-3.32996	-3.34196	-3.16922	-3.09395
ENST00000579014	LAMA1	protein_coding	6.77237	6.67593	4.30805	3.69712	8.48089	9.05704	7.06119	5.77476	5.52797	5.34638	6.0327	6.43119	6.23474	6.4254	6.49508	6.05162	7.61821	7.51866	6.45743	6.17677	5.97569
ENST00000400331	MACC1	protein_coding	5.06235	5.13175	1.86971	3.33877	2.05474	1.99698	1.63579	1.52659	1.69294	0.262505	0.62852	1.04715	1.03698	0.646701	0.872826	0.74481	1.35297	1.53055	1.26702	1.36937	1.93007
ENST00000486749	SLC2A3	protein_coding	9.68515	9.7037	10.4384	9.54572	10.8403	10.8457	5.88575	5.96981	7.89682	5.36184	5.11452	5.71836	5.4639	5.37002	4.52471	4.31913	8.24165	8.39491	8.21158	8.09815	8.27832
ENST00000416167	IGF2	protein_coding	1.63296	-0.971672	5.14224	5.01169	4.87384	6.53073	5.06721	5.38151	4.20559	8.64799	8.91302	4.6927	3.91101	3.5973	5.51239	3.72141	10.4458	10.7601	10.875	11.5018	11.3145
ENST00000299308	TMEM132B	protein_coding	5.93129	6.20765	-0.0194893	-0.597503	4.87213	3.84675	-0.0565538	-0.00528922	1.60467	0.788341	1.96171	1.45435	0.157181	0.288014	0.822688	0.978465	0.894744	1.92033	2.92671	3.0436	2.87094
ENST00000489395	DMKN	protein_coding	6.44837	6.60802	4.93683	3.30635	6.03939	4.88475	1.67737	2.14367	1.92355	2.61913	2.4326	2.41066	2.74153	1.86582	1.0628	2.34982	5.1279	4.67871	4.9368	4.70618	5.01708
ENST00000429654	ZNF69	protein_coding	6.17525	6.41142	6.04654	6.44607	6.2445	6.59047	1.16259	1.62889	0.238848	2.81484	1.01093	2.31092	1.46122	2.48854	3.4411	4.83504	5.92124	5.7769	5.25429	5.59476	5.57926
ENST00000381196	PTPRD	protein_coding	6.07751	5.65524	2.04115	1.69244	5.44249	7.23852	0.0865476	1.23735	-1.05959	1.15383	0.88242	0.497911	0.425814	0.637566	1.69015	1.12157	7.00274	7.12897	6.95586	7.24597	7.33484
ENST00000323372	PIPOX	protein_coding	6.0587	6.9135	1.79956	1.09869	4.2647	-0.0731647	2.12507	2.17633	2.14886	2.55493	2.33598	1.31404	3.0493	2.35416	1.94018	1.9377	2.46339	3.34011	2.80455	3.36961	2.753
ENST00000380833	CLCN4	protein_coding	3.06182	3.21618	-2.49566	0.0962499	1.33322	0.175931	-2.17016	-2.11889	-2.50894	-2.10287	-2.73685	0.241208	-2.6085	-2.71867	-3.00712	-2.7201	4.14545	3.66853	4.00318	3.75621	3.26513
ENST00000357727	CREB5	protein_coding	3.6759	3.66576	2.55774	1.90417	3.80166	3.46928	-2.50907	1.71212	-1.26289	1.01765	-1.07577	-1.09771	-1.94741	0.527373	0.653962	3.24476	3.90669	3.64797	3.33532	3.21659	4.5204
ENST00000295550	COL6A3	protein_coding	2.10831	2.49803	-0.163768	0.868716	4.07111	5.7671	-2.83826	0.797965	-1.59208	1.43848	1.6825	-1.4269	0.308358	-1.80182	1.75104	0.933722	6.49956	6.33829	6.04304	6.18764	6.47212
ENST00000338081	DCX	protein_coding	4.04436	4.67738	2.41641	2.73938	2.41857	2.73131	1.15695	0.208216	0.917706	0.586809	-0.895173	-0.654077	0.911255	0.123007	-0.487369	-0.878419	4.73873	5.0676	4.99631	5.50103	4.87886
ENST00000300177	GREM1	protein_coding	1.63978	2.49458	2.65721	1.30427	5.82575	4.55867	-1.47671	-1.42545	-1.81549	-2.40943	-2.04341	-2.06535	-1.91505	-2.02523	-2.31368	-0.0266561	2.71078	-0.977877	0.0101272	-0.232173	1.25814
ENST00000378295	TP73	protein_coding	2.20164	2.89246	-1.11484	-2.33028	0.392118	1.55676	1.3806	1.06929	0.456852	-1.72204	-2.35603	-2.37797	-0.642709	-2.33785	-0.626295	0.245689	1.26888	2.46439	1.39795	0.45521	0.945518
ENST00000307142	SYNPO2	protein_coding	2.33503	1.39782	1.29742	2.21948	0.745476	0.44063	0.0379597	0.0892242	1.76957	2.39803	3.71919	-0.287642	1.44761	1.0744	-0.799006	-0.24895	5.59761	5.63272	5.54717	5.66101	6.05079
ENST00000377698	ALDH1B1	protein_coding	8.00057	7.78522	4.16459	5.74751	5.92934	5.52207	3.054	2.92469	3.43511	4.95268	3.85927	4.23588	2.69812	3.97261	5.17396	4.00155	7.73727	6.90416	6.69655	6.6091	6.6439
ENST00000282549	OTX1	protein_coding	2.10199	4.08232	-0.257551	-1.47299	1.38691	0.677076	-0.932046	-0.880781	-1.27083	-1.86476	-1.49874	-1.52068	-0.370387	-0.480563	-1.76901	-1.48199	0.933523	0.151752	0.554794	-0.272469	-1.1972
ENST00000441843	LACC1	protein_coding	3.16728	3.00465	0.974641	-1.04816	3.87587	0.686875	-1.50721	-1.45594	-0.261027	-2.43992	0.511056	-2.09585	-0.94555	-0.470764	-2.34417	0.264776	3.19486	2.31355	2.56459	0.737331	2.98253
ENST00000388820	ADAMTS7	protein_coding	4.08926	3.71658	3.42067	3.5678	3.6492	3.64748	-1.86854	-0.81727	-1.20732	-1.21629	-2.43523	-0.457172	-2.30688	0.752872	0.616427	1.16648	5.582	5.76985	5.31179	5.63025	5.76113
ENST00000312960	SIAH2	protein_coding	7.13165	6.94978	5.49574	5.68772	6.74027	5.75937	-0.748608	4.16064	-0.0873891	3.52813	3.32855	3.41764	3.45691	0.287837	2.99939	4.37387	6.57639	5.99815	7.31566	7.05052	7.16117
ENST00000268164	ST8SIA2	protein_coding	2.50891	1.3897	-0.670061	4.71936	3.01746	5.28447	-1.92952	-1.87825	0.316664	-1.86223	-2.49622	-1.51815	-2.36786	-2.47804	1.04087	-1.47946	4.38608	4.02875	4.6866	4.79615	4.83875
ENST00000294543	TMCO4	protein_coding	2.9639	2.11415	2.39226	-1.52362	3.83104	4.71391	-0.982672	0.0685929	-0.321453	2.25454	0.772558	-1.57131	-1.42101	-1.53119	-1.81964	0.789313	3.93352	4.81994	3.25906	4.10317	4.0001
ENST00000482958	BCHE	protein_coding	2.89439	2.75925	-1.07812	-1.29357	-1.8931	-0.728459	-0.752618	-0.701353	-1.0914	0.314669	-0.319316	-1.34125	-1.19096	-1.30114	-0.589584	-1.30256	4.87545	4.55357	3.19365	4.15489	3.50579
ENST00000374001	A1CF	protein_coding	0.573404	1.8604	-2.9466	-3.16204	-1.17661	-2.59694	-1.62109	-2.56983	-2.95988	-1.96884	-2.18779	-2.20973	-3.05944	-3.16961	-1.45806	-2.17104	-1.97792	-2.12226	-0.3269	-2.96152	-1.88625
ENST00000310169	CHRNA9	protein_coding	-0.0698439	3.88011	1.07312	2.0276	0.843105	1.42278	-0.601377	-0.550113	-0.940158	-1.53409	-1.16808	-1.19001	-1.03972	-1.14989	-1.43834	-1.15132	-1.54316	-1.10254	-1.11454	-0.9418	-0.86653
ENST00000396373	ETV6	protein_coding	5.90233	6.18821	6.43761	6.88688	6.29363	5.64777	-0.413474	1.51226	1.91071	2.39078	0.604791	1.50039	1.88515	2.35994	2.41253	0.45162	6.36812	6.52554	5.68316	6.14496	6.45751
ENST00000287600	PDE6D	protein_coding	8.23275	7.8484	7.16949	7.37674	7.25936	7.19978	3.9404	5.57663	6.82402	5.68952	3.95867	3.35177	3.37653	4.71382	5.29984	5.58686	7.42488	6.15806	6.74917	6.9808	7.00915
ENST00000324972	DYNC1I1	protein_coding	0.976144	-2.04353	-0.295932	-0.511376	3.09855	4.96062	3.93646	2.08084	2.27575	2.74072	1.7848	0.440937	2.49812	1.28841	3.32189	2.56709	0.0877865	0.528408	1.32377	0.274113	0.764421
ENST00000379882	DDX58	protein_coding	5.22045	5.14517	4.71177	3.32997	6.65432	5.7826	1.70099	2.13077	3.28821	2.49074	1.71926	0.597781	1.64116	0.830545	1.12706	2.73601	5.63695	5.27022	6.48429	5.04987	5.62961
ENST00000370986	GADD45A	protein_coding	5.56598	5.14106	2.6792	2.63368	7.24793	7.4718	2.58967	0.0559674	0.665922	2.97888	1.02297	5.11651	4.37372	3.77811	3.41566	3.03972	5.63277	5.25843	6.97536	7.08213	7.83231
ENST00000454935	LINC00263	processed_transcript	10.5215	10.6341	8.01765	7.90539	8.17236	7.16307	8.05857	6.71791	6.90447	6.53293	7.39664	6.19797	6.60103	6.6377	7.27157	6.41	6.15442	7.04827	6.61973	6.86314	6.6322
ENST00000409021	JAKMIP1	protein_coding	3.4577	-0.0538185	-1.30623	-1.52167	2.12673	1.6284	-0.980719	-0.929455	-1.3195	-1.91343	-1.54742	-1.56936	-1.41906	-1.52924	0.182315	-0.530663	3.60106	2.60558	1.50612	1.84878	2.75413
ENST00000286574	WIF1	protein_coding	2.18013	3.48239	-0.899304	-1.11475	-1.71428	-1.54964	-0.573799	-0.522534	-0.91258	0.0784508	-1.1405	-1.16244	-1.01214	-1.12232	-1.41076	-1.12374	3.48441	2.09496	-0.0869592	2.2557	-0.838951
ENST00000366621	KCNK1	protein_coding	4.32572	3.64708	4.23421	4.68619	4.5216	4.92268	-0.527744	-0.47648	-0.866526	-0.460457	-0.0944425	-1.11638	0.0339139	0.508701	-1.36471	-1.07769	2.53047	2.67153	2.86599	2.7168	3.01446
ENST00000446533	CHAC1	protein_coding	5.43096	5.03932	2.83695	2.62151	4.02198	4.21904	2.87295	3.07622	2.53417	1.77032	1.72129	0.114392	1.26469	1.73947	2.45103	3.96044	4.76124	3.20186	3.27733	3.16996	4.24523
ENST00000394854	PPP3CA	protein_coding	6.69711	7.17234	5.43359	5.89409	6.02187	5.78326	1.16557	2.93305	0.341366	3.78306	1.25095	3.22901	2.56373	2.8097	4.4039	4.03709	7.14435	6.65472	6.86743	6.93964	6.75128
ENST00000531925	ATP8B3	protein_coding	2.87571	0.587554	-0.539322	-1.33973	4.15877	2.98027	-1.79878	-1.74751	0.86244	1.1754	1.33496	-2.38742	-2.23712	-1.3473	-1.63574	2.65128	0.429359	0.507411	-0.311939	-2.1392	-2.06393
ENST00000256246	TEX15	protein_coding	3.84577	3.39917	0.815245	0.692911	1.30283	0.427943	-2.76614	-1.12991	-2.10492	1.5106	3.81691	-0.0328487	-0.204482	-1.31466	0.204249	4.89824	3.47198	3.0181	2.0061	1.89344	2.39497
ENST00000330710	HHIPL1	protein_coding	2.50269	2.37992	1.83206	4.77189	2.08122	0.722293	-2.30187	-1.2506	-0.318719	-1.64962	-0.283601	-1.30554	-1.74021	-1.85038	-0.553869	0.607622	1.27991	1.6564	1.82883	0.942674	1.75491
ENST00000563609	JPH3	protein_coding	3.78847	5.01771	2.70904	2.84152	3.70142	2.35416	2.27555	1.94831	0.236333	0.449756	-0.406622	0.57144	0.944127	-0.388441	1.90807	-0.97483	-1.36667	-0.926051	-0.938047	1.23469	0.309962
ENST00000388920	FOXI2	protein_coding	2.70168	2.07196	-1.42837	-1.64382	1.07858	-2.07871	-1.10287	-1.0516	-1.44165	-2.03558	-1.66957	-1.6915	-1.54121	-1.65139	-1.93983	-1.65281	-1.04466	-1.60403	1.19133	-1.44329	-1.36802
ENST00000604624	KCNMA1	protein_coding	-0.808587	-1.19083	-0.665626	-1.46603	3.4736	3.88698	-2.92508	0.585613	0.543491	1.00019	3.15208	-0.343795	0.221538	-0.888638	-0.592124	1.16883	4.24687	4.24618	4.55044	4.4692	3.82099
ENST00000372628	TCEAL3	protein_coding	7.53403	7.51896	5.10121	5.66338	6.93174	4.9363	4.61936	3.93366	1.54362	3.53465	-0.269262	1.7088	4.55953	2.74892	3.85279	4.13981	7.47977	8.06773	7.89802	7.99044	7.37213
ENST00000273067	MARCH4	protein_coding	2.46445	3.05776	-1.89509	-2.11053	3.14792	2.03954	-1.56958	-1.51832	2.09164	-2.5023	-1.13628	-2.15822	-2.00793	-2.1181	-2.40655	-1.11953	1.48863	-2.07075	-1.08274	0.0899933	3.20966
ENST00000507740	RIMS2	protein_coding	5.71204	5.69734	4.88211	4.32074	5.43377	6.31016	0.90749	0.958754	1.15367	1.93825	-0.396174	-1.41811	1.46915	2.6809	3.27216	3.0129	-1.0343	-0.593675	0.531833	0.567067	-0.357663
ENST00000564607	GPR114	protein_coding	3.7542	4.51619	2.32832	2.79095	2.27888	2.40045	-0.668102	0.383163	2.38543	2.15407	4.43763	-2.25674	0.700912	0.590736	1.19537	2.86942	-0.28796	0.830733	-1.18126	0.79883	1.23667
ENST00000368227	PTPRK	protein_coding	7.11575	7.12264	6.31721	6.73166	7.6006	6.83719	4.85454	1.91788	2.47892	1.67087	2.43742	1.17844	4.02918	2.80352	2.48031	3.55953	5.59158	5.3952	6.1914	5.98124	5.92339
ENST00000295981	IL17RC	protein_coding	2.84934	3.33868	4.57726	4.72747	4.08422	5.09685	-0.797671	1.57552	1.6709	-0.730383	-1.36437	-1.38631	-1.23601	-0.346188	-0.0496738	-0.347614	3.9044	4.76725	5.1486	4.7688	5.22258
ENST00000228567	SYT10	protein_coding	1.69535	2.78001	1.10134	1.79279	2.5343	3.12343	-1.57315	-1.52189	-1.91193	-1.50586	-1.13985	-2.16179	-2.01149	-1.12167	0.397238	-1.12309	1.73299	3.318	4.64161	4.60999	5.03206
ENST00000274181	ADAMTS16	protein_coding	3.19663	3.17696	2.85416	1.53918	2.30222	0.618861	0.594702	0.324039	0.741348	0.147416	-0.293924	-0.315862	-0.580605	-2.27574	0.435808	0.722831	0.652915	1.35657	-0.655424	0.254279	-1.99238
ENST00000295113	FRZB	protein_coding	0.870424	3.60564	2.05778	-1.6171	6.06414	5.57006	-1.07615	0.56008	-1.41493	1.45057	-1.64284	-1.66478	-1.51449	-1.62466	-1.91311	-1.62609	5.35711	5.84054	4.34143	4.44141	4.38662
ENST00000380291	AP1S2	protein_coding	8.34584	8.70475	5.74908	6.3423	6.78923	6.45158	5.18935	4.00115	3.65064	4.25664	5.10808	4.25742	4.24851	4.93189	4.57235	3.31748	4.55242	4.9653	4.39609	3.89897	4.66456
ENST00000356613	ARC	protein_coding	2.45539	1.61629	-1.72358	-1.93902	-0.953593	-2.37392	-1.39807	0.65319	1.84811	-0.745825	-1.96477	-1.98671	-1.83642	-1.94659	-2.23504	0.859336	4.41503	3.59261	4.33669	3.96194	5.14413
ENST00000448701	KLK1	protein_coding	3.50054	2.79281	1.37048	-0.844964	-1.44449	-1.27986	-0.304014	-0.25275	-0.642795	-1.23673	-0.870712	-0.892651	-0.742356	-0.852532	-1.14098	1.9534	0.754199	2.00218	1.99018	3.26245	1.43083
ENST00000593325	KLK1	protein_coding	3.50054	2.79281	1.37048	-0.844964	-1.44449	-1.27986	-0.304014	-0.25275	-0.642795	-1.23673	-0.870712	-0.892651	-0.742356	-0.852532	-1.14098	1.9534	0.754199	2.00218	1.99018	3.26245	1.43083
ENST00000376945	SOX21	protein_coding	2.72842	2.77016	1.74014	-1.28266	3.92517	4.18934	-0.741708	-0.690443	-1.08049	-1.67442	-1.30841	-1.33034	-1.18005	-1.29023	-1.57867	-1.29165	-0.0985322	-0.242873	0.330094	-1.08213	-1.00686
ENST00000570156	OBSCN	protein_coding	2.83362	2.73564	3.00354	3.58165	3.27036	3.6879	-2.1628	-0.0240753	0.0833787	1.22641	1.12848	-1.75144	-1.01618	-1.01088	0.248159	0.572656	3.60622	4.20022	3.34085	3.75416	3.28629
ENST00000304166	ADCYAP1R1	protein_coding	4.50696	4.89701	-2.43754	-2.65299	3.01427	-0.765952	-2.11204	-2.06077	2.63664	0.862139	-2.67874	-1.70067	-2.55038	1.24633	0.050996	2.82987	3.35557	2.24478	1.18216	2.35489	2.20777
ENST00000554171	LRFN5	protein_coding	0.442417	3.72653	-0.82966	0.954897	3.71292	5.63895	-1.50415	-0.452889	0.157065	-0.436867	-0.48589	0.714564	-0.942496	-2.05267	-2.34112	0.26783	3.87599	3.51824	3.23061	4.47735	3.90312
ENST00000250111	ATP1B2	protein_coding	6.99394	6.85533	5.26114	5.85509	7.56109	6.07671	3.38786	2.56466	3.49654	2.31765	3.9467	3.24669	2.81202	2.70184	3.89882	3.70042	6.88751	6.94297	6.8747	6.87341	7.31433
ENST00000443164	SPHK2	protein_coding	3.80967	6.42615	3.87863	4.80758	3.88182	3.56533	5.0223	2.46691	3.14099	1.48293	2.63744	2.82701	-0.482129	0.729623	2.57868	1.8657	4.42382	4.12747	3.96661	3.61579	3.77852
ENST00000397752	MET	protein_coding	5.87178	5.752	1.53092	2.44476	3.5233	3.32353	-0.143573	1.81458	3.37563	0.731069	-0.125308	2.07515	1.8104	1.55584	2.30486	-0.693516	3.98073	4.09673	4.74415	4.65556	4.84866
ENST00000474267	WNT5A	protein_coding	3.34432	3.32465	2.05517	3.11983	7.70275	6.80042	0.310286	2.79451	2.8195	3.10004	2.06552	4.2199	2.25046	1.14028	2.64324	3.7052	8.73613	8.79097	8.77154	8.74465	8.36976
ENST00000572933	DNAH2	protein_coding	-4.36571	-2.38538	-3.63779	-2.26827	1.16194	2.28173	-3.31229	-3.26102	-1.65107	-0.660036	-3.87898	-3.90092	-2.75063	-2.8608	-4.14925	0.661333	1.47385	1.04453	0.422482	0.517217	1.28054
ENST00000380682	FRMPD4	protein_coding	1.57919	2.26313	2.7014	1.42182	-2.05218	-1.88754	-2.49666	-2.44539	-2.83544	-3.42937	-3.06336	-2.0853	-1.935	-2.04518	-3.33363	-0.0466031	-0.853484	-0.675896	-0.202465	2.33284	1.48612
ENST00000368130	AIM2	protein_coding	1.72896	4.18734	-0.350471	1.43409	2.15648	1.80655	-0.0249655	0.026299	-0.363747	0.0423216	2.21569	-0.613602	-0.463307	-0.573483	1.13807	-0.574909	0.0332476	2.64379	-0.538126	1.63461	-0.290118
ENST00000348261	CACNA1H	protein_coding	4.69962	4.48873	1.56956	2.16147	2.24002	2.24116	3.96546	0.624405	3.01572	3.42179	3.70688	-0.430533	-0.280238	1.60959	2.12849	3.83055	4.53222	5.11637	4.92417	4.94696	4.95904
ENST00000265074	NPR3	protein_coding	-3.3451	-3.36477	-2.61717	-2.83262	-0.432146	0.432932	-2.29167	-0.240401	-1.04548	2.96545	1.2291	0.289623	0.0773473	-2.84018	-0.543669	-2.84161	5.70319	5.76941	4.17245	4.65331	4.01304
ENST00000393743	DDX60	protein_coding	3.2755	3.60248	3.15542	2.44813	-0.566443	-0.401804	-2.01093	0.847694	0.235256	1.64132	0.229732	-1.0146	-0.127339	-0.559443	0.737072	0.246486	5.16103	4.45369	5.26382	3.0062	4.09896
ENST00000355981	HIST1H4L	protein_coding	8.099	8.31954	6.17783	6.71241	6.32969	5.39	7.25336	4.4171	5.40557	4.69616	5.64714	3.7772	3.60557	4.95482	5.45487	4.30132	7.16821	5.54274	6.43764	3.28845	3.77876
ENST00000489304	CD40	protein_coding	4.44404	4.81139	0.471522	-0.743921	1.24151	0.821186	-0.202972	-0.151708	-0.541753	-1.13569	-0.76967	-0.791609	-0.641314	1.83347	0.960062	3.15397	0.440203	0.295863	0.283867	1.04157	-0.468125
ENST00000379214	LGR4	protein_coding	7.38096	7.81842	6.64282	6.84075	7.21222	8.29836	3.29423	4.48686	1.95545	3.40334	4.03239	4.21805	3.26028	3.24322	3.93966	4.18039	7.89161	8.115	8.22499	8.19839	8.19073
ENST00000456504	MCTP2	protein_coding	1.6905	2.67083	1.79693	2.52491	2.28152	1.69408	-1.578	2.38015	-0.916783	-0.925752	-2.1447	-1.16664	-2.01634	-2.12652	0.169995	0.67941	4.79309	5.77881	6.24423	6.0872	6.73427
ENST00000299529	CRABP1	protein_coding	9.78279	10.0164	6.33771	7.44419	6.93082	5.51049	4.2847	3.599	5.14755	4.61502	3.20343	6.41853	5.33179	5.87369	5.25509	5.69823	4.02099	3.92104	3.44961	5.4297	3.28258
ENST00000435159	TMEM132C	protein_coding	0.394519	-2.79508	-2.04748	-2.26293	2.38547	2.55011	1.59995	3.45857	3.10917	1.98917	4.73369	2.68939	2.29911	3.5624	4.04097	3.93753	5.48089	5.55822	5.55277	5.12743	5.52857
ENST00000317508	PRSS8	protein_coding	6.85894	6.84885	6.63417	6.48245	7.03892	7.06085	2.85347	3.43525	1.6667	1.75084	-0.88315	3.18237	3.05256	2.30496	1.43155	1.94096	3.54912	3.50431	4.25785	3.66505	4.54768
ENST00000296533	NPY1R	protein_coding	3.78909	3.88872	4.56592	2.14403	3.93152	4.90351	1.5695	0.035803	-1.35424	-1.94817	3.0617	-0.604098	0.131159	0.0209835	1.73254	-1.56541	4.68661	4.78715	6.6857	5.76306	6.7962
ENST00000360469	CDH4	protein_coding	2.87359	2.95927	5.312	4.7763	5.661	4.90678	-2.11738	2.18181	1.24428	3.03737	2.83948	-2.70602	-0.555721	-0.665897	2.21558	0.654605	3.49542	2.84089	4.39183	3.8276	5.37902
ENST00000356864	TNFRSF10C	protein_coding	2.752	3.59031	3.38681	0.264476	4.54759	2.28902	-0.194575	0.85669	-0.533356	-1.12729	-0.761273	-0.783211	-0.632916	-0.743092	-1.03154	-0.744518	-0.136362	0.30426	-0.707735	-0.534998	1.12524
ENST00000527524	GRIK4	protein_coding	2.66963	3.35257	-2.27487	-2.49032	-0.282494	-2.92521	-1.94937	-0.898104	-2.28815	1.02481	-2.51607	-0.538005	-0.802748	-1.49789	1.30113	0.500688	-1.30619	0.719391	-0.140601	0.517563	0.785479
ENST00000325203	ANGPT2	protein_coding	3.24344	3.32195	0.991541	0.606173	4.714	5.90599	1.84756	1.19839	2.71523	2.53634	2.38778	1.55849	2.03071	2.5055	1.83372	1.7671	3.47212	4.23092	4.02628	3.39166	3.09142
ENST00000460012	PLCH1	protein_coding	6.60425	6.66276	4.59186	4.61311	6.1708	4.90757	-1.09387	0.764754	1.15232	2.29535	0.661364	1.3175	3.65762	2.1125	2.99991	3.67812	-0.228297	-0.59503	-1.60703	0.150674	-2.35902
ENST00000296591	EDIL3	protein_coding	6.98966	7.23851	2.71932	1.3884	6.99018	6.62593	-1.65561	0.717579	-0.409432	1.7336	0.362651	-0.659287	1.99351	-2.20413	1.20786	-2.20556	4.93398	5.1561	5.43114	5.1229	5.14532
ENST00000481009	S100A4	protein_coding	4.84469	5.34439	2.98765	0.450279	4.85075	4.18531	0.991229	1.04249	3.65245	0.0585158	0.424531	1.40259	0.552887	1.44271	0.154263	0.441285	3.04944	0.490064	3.28542	2.65081	3.31104
ENST00000298943	C1QL3	protein_coding	2.67123	2.65156	2.10964	1.30924	2.87963	0.611312	-0.734775	-0.68351	-1.07356	-1.66749	-1.30147	-1.32341	-1.17312	-1.28329	-1.57174	0.300244	-0.676561	-0.23594	0.337027	0.509765	0.585036
ENST00000454243	PHYHIP	protein_coding	2.10063	2.47689	-1.41937	-1.63481	-2.23435	0.252221	-1.09387	-1.0426	-0.432647	-1.02658	1.50936	-1.6825	-1.53221	-1.64238	-1.93083	1.16355	3.63677	2.40497	3.52226	3.42369	2.44834
ENST00000275162	CLVS2	protein_coding	-0.185049	0.894817	-1.67952	-3.47992	4.73433	3.34257	-2.93897	-2.88771	-3.27776	-2.28673	-1.92071	-3.52761	-3.37732	-3.48749	-3.77594	-3.48892	-2.88076	-3.44014	-3.45214	-3.2794	-2.20413
ENST00000371194	C6orf141	protein_coding	2.57544	4.50686	-0.603525	0.181032	3.22536	5.10369	-0.278019	0.773245	2.19055	1.1112	2.85572	-0.866656	2.45356	0.758426	1.69237	2.757	3.73439	3.61313	2.90926	2.38156	1.04179
ENST00000316403	CLU	protein_coding	7.14343	7.02713	3.68213	4.68908	4.66825	5.53429	-0.0367581	1.82186	3.14802	3.20045	3.7541	3.07505	3.4791	2.93829	3.55254	3.83956	5.25986	4.96987	4.90951	3.79274	4.58073
ENST00000367511	FAM129A	protein_coding	4.97262	4.45404	0.788852	0.95192	4.25186	2.02604	0.377392	-0.156306	0.453649	0.859717	-0.189306	1.29126	0.524013	0.56584	-0.0445359	0.942926	1.31007	0.991705	0.979709	2.20689	1.22772
ENST00000368223	NES	protein_coding	7.9122	7.4071	6.03558	6.11437	7.75585	8.02588	3.83634	2.96704	3.8571	3.83392	5.47246	3.51979	4.00993	3.78872	4.26014	4.08204	6.66648	6.49295	4.51413	5.46149	5.00314
ENST00000398015	EPHB1	protein_coding	3.3318	2.93362	2.79224	1.40687	6.3772	7.2278	-1.63714	0.414124	-1.97592	0.752075	0.118089	-2.22578	-2.07548	-2.18566	-0.889144	-2.18708	5.51383	5.27109	3.99945	3.69486	5.0519
ENST00000298622	JAKMIP3	protein_coding	1.97554	-0.406697	-1.46646	-2.6819	-3.28143	-3.11679	-2.14095	-2.08969	-2.47973	-1.4887	-2.70765	-2.72959	-2.57929	-2.68947	-2.97792	0.631032	0.376692	-0.642118	1.43335	2.37661	1.68136
ENST00000335987	OVOL1	protein_coding	2.83609	1.60997	5.13286	2.61161	4.2851	3.25472	-1.01737	-0.966103	-0.356148	-1.95008	-1.58407	-1.606	-1.45571	-1.56588	-0.854333	2.60261	-1.95915	-1.51853	-1.53053	-1.35779	-1.28252
ENST00000360311	ZNF860	protein_coding	3.94251	4.33788	0.626039	1.87003	1.39603	1.78306	-1.04846	0.00280949	0.934692	-0.981168	1.96981	0.947871	-1.4868	0.403027	0.114579	-0.598399	1.59472	1.62031	1.24574	1.78105	0.686393
ENST00000584234	RGS9	protein_coding	2.19174	2.78874	2.01278	0.382295	5.69765	6.2813	-0.661719	0.389546	-0.000499761	-0.594432	1.77158	-1.25036	-1.10006	0.374726	-1.49868	0.3733	1.20385	1.83712	2.91258	3.45729	2.65809
ENST00000478399	ADPRH	protein_coding	3.91505	3.76847	-1.92688	-2.14233	3.11612	1.51024	-0.601377	-1.55011	-1.94016	-2.53409	-2.16808	-2.19001	-2.03972	-2.14989	1.73158	0.170607	2.9804	2.28978	1.88546	2.14566	2.04036
ENST00000480809	DGKG	protein_coding	0.936363	1.67158	-0.750751	-2.55116	1.17124	-2.98605	-2.01021	-1.95894	-2.34899	-2.94292	1.32998	-2.59884	-2.44855	-2.55873	-2.84717	-2.56015	3.31479	4.38345	4.10599	3.43073	4.38285
ENST00000339582	GRM8	protein_coding	2.03559	2.57982	1.0473	1.9314	2.23233	3.63401	-1.43455	0.201681	-0.773327	-2.36726	-1.00124	-2.02318	-1.87289	-0.983063	0.535843	-0.399527	2.71113	3.10868	-0.947706	0.546959	-0.699698
ENST00000218054	CHRDL1	protein_coding	6.16019	6.42868	2.28449	3.8504	4.42371	5.41551	-1.39001	3.70565	-1.72879	0.484635	-0.371743	3.60632	-0.243386	1.64644	2.90231	0.381977	4.94433	5.07461	4.90419	4.33566	4.9298
ENST00000297450	ANGPT1	protein_coding	4.31639	4.81609	0.137421	-1.07802	4.02289	4.30726	0.462926	2.97362	4.03104	2.92253	3.06615	2.78118	2.27251	2.77239	3.48394	0.912983	4.22158	4.04922	3.07905	4.14487	2.78274
ENST00000425817	SLC19A3	protein_coding	4.31696	4.5922	1.02994	-0.185507	2.02232	4.02346	1.9404	-1.17826	1.01666	-0.162233	0.788744	0.503771	1.33214	-0.778038	0.740869	2.61285	-0.586345	0.854277	1.25732	0.430056	1.50533
ENST00000465301	RGAG1	protein_coding	1.0897	-2.92997	2.98754	2.64657	3.42891	5.27581	3.14313	3.58671	4.10812	5.5233	5.26991	3.83989	3.06234	3.40196	5.15165	3.78301	5.64428	5.48745	0.629965	1.97263	1.96544
ENST00000358677	SPATS2L	protein_coding	6.41142	6.26712	6.40569	6.22296	7.24354	7.35894	1.54797	3.10173	2.43158	2.73073	3.1512	2.80064	2.33202	2.22184	2.9074	3.39034	5.96959	5.83688	5.12227	5.55332	5.4121
ENST00000223095	SERPINE1	protein_coding	5.9305	5.22308	1.75689	2.45898	1.85945	1.39606	1.91247	2.13366	0.573689	0.787112	0.930734	-0.091204	1.64405	2.61188	0.397432	0.684454	3.94796	3.73323	3.89116	3.81997	6.4155
ENST00000321327	PGBD5	protein_coding	4.46288	4.80578	1.64648	-0.738889	3.68395	2.41118	-1.19794	-0.146675	-1.53672	1.86935	-1.76464	0.798386	1.36372	-0.161495	-2.03491	3.20631	5.40717	5.37771	6.6726	5.68081	6.38866
ENST00000264025	PVRL1	protein_coding	6.8849	6.80986	5.10428	5.91437	5.42837	6.69462	0.84482	1.54816	2.15812	0.912107	3.77455	2.49322	3.12269	3.27031	2.59282	2.29488	5.03232	4.86722	5.30566	5.55502	5.50023
ENST00000540964	TLR5	protein_coding	1.66846	3.47887	0.54839	-1.98898	0.733415	2.09969	-1.44803	-1.39677	-0.786814	1.94118	1.4447	-0.036669	-1.88637	-1.99655	1.52236	2.52559	3.16477	2.69466	1.49824	3.53347	3.64437
ENST00000261292	LIPG	protein_coding	2.93449	2.88166	1.20299	2.5725	6.54536	6.56667	-0.471509	-0.420244	-0.81029	2.72506	0.283721	0.261783	0.675112	0.301902	-1.30847	0.300476	3.67417	4.33111	4.61524	3.14226	4.41309
ENST00000377503	CCNJL	protein_coding	6.54305	6.7541	5.73394	5.84607	5.77532	5.21854	4.26149	0.853325	5.24464	4.4987	4.09334	2.85728	3.36372	1.83851	3.13502	4.92454	6.23096	6.02199	5.85114	5.61138	6.06829
ENST00000567696	HAGHL	protein_coding	2.91721	3.37397	1.44349	-1.09388	0.62852	-0.528769	-0.552928	-0.501663	1.10829	1.51436	-1.11963	-1.14156	-0.991269	-0.101445	-1.38989	0.897129	2.09025	1.53087	0.518874	1.69161	2.76688
ENST00000394156	CDH11	protein_coding	3.6572	4.12296	2.17868	2.90665	5.81047	7.76895	-2.19626	2.31444	0.786889	4.22858	5.14993	-0.462967	-0.312672	1.84019	3.6392	1.77736	8.11462	7.77324	7.33087	7.62697	7.14036
ENST00000211287	MAPK13	protein_coding	4.95938	4.03487	4.08586	4.26036	4.90475	3.33243	1.55338	0.604646	0.799563	0.620668	-0.0133168	1.28667	0.11504	0.589826	0.716416	0.5884	7.05868	6.70327	7.04022	6.26824	6.42778
ENST00000306117	KCNS1	protein_coding	0.348055	2.08327	-1.92402	-2.13946	2.11898	2.74757	1.20884	1.03771	3.23263	2.99233	1.83479	3.1704	3.35546	2.10089	3.4225	3.68443	2.98326	1.90032	-1.11168	-0.353976	-0.863668
ENST00000598494	CRB3	protein_coding	4.32538	4.76514	4.05331	2.97537	4.61684	4.78148	0.0568838	0.108148	-0.281897	-0.875829	-0.509814	1.46825	0.618542	-0.491634	0.804881	0.50694	0.115097	-0.444281	-0.456277	0.716461	1.37669
ENST00000604202	BTN3A2	protein_coding	2.02718	2.50501	-1.33236	-1.5478	-0.562372	-1.9827	-1.00685	-0.95559	-1.34564	2.30836	-0.573552	-1.59549	-1.4452	-1.55537	-1.84382	1.4432	3.18064	3.24687	3.00355	3.11215	2.31296
ENST00000521891	ZFHX4	protein_coding	3.25172	3.52085	0.696193	-0.959823	0.388178	2.17297	3.43198	0.632391	-1.24308	0.970341	1.73064	-2.2299	0.794861	-1.77475	1.42866	-0.968817	5.72529	6.06051	5.67846	6.06271	5.64817
ENST00000360814	GLT8D2	protein_coding	4.79618	4.96414	0.354178	1.13873	1.99864	2.61073	-0.320316	-0.269052	2.14826	1.33193	1.43491	0.0910473	2.0487	0.131166	-0.157282	2.12974	5.95707	5.1558	5.4703	5.36163	6.20895
ENST00000376223	DHRS3	protein_coding	6.60661	5.29882	5.66638	7.2269	5.58044	5.49864	4.12399	1.85332	-0.536721	4.48406	1.23536	-0.786576	2.17107	3.25354	1.55006	4.46157	5.58819	5.18354	4.2431	4.41583	4.53691
ENST00000372569	CRIP3	protein_coding	6.42935	6.5193	1.32438	1.6939	2.50941	1.99598	0.649889	2.70115	3.89607	1.71718	3.08319	3.96814	1.21155	0.101372	3.62028	4.34787	1.7081	1.14872	2.45866	2.30947	1.9697
ENST00000298910	LRRK2	protein_coding	-2.65845	-2.67812	-1.93053	-3.14597	2.00938	2.09156	-0.283097	-2.55376	-2.94381	1.1627	0.528716	-3.19366	-2.04337	0.846457	-1.44199	1.70301	0.701115	2.47877	1.20374	0.754991	1.12982
ENST00000399878	SEL1L3	protein_coding	5.84159	5.90056	2.17719	-2.12571	5.48907	5.88648	-1.58477	-1.5335	-1.92355	-1.51748	0.433499	-2.1734	-2.02311	-2.13328	-0.836768	0.450254	0.93288	2.3735	0.902075	2.46713	2.67364
ENST00000217260	RSPO4	protein_coding	3.79493	3.39675	1.99234	-0.393026	2.32937	4.77199	2.14792	-0.800813	0.809142	0.800172	-0.418775	0.559286	-1.29042	-0.400595	-1.68904	-1.40202	-0.793864	1.81668	2.09419	0.8075	2.69013
ENST00000341998	SLC24A2	protein_coding	3.79722	3.34145	0.00158203	-0.213861	1.99396	-0.118239	0.964518	0.530355	-0.596656	0.979337	1.79992	-0.846511	-0.696217	0.515536	1.49012	1.60722	0.537304	0.115429	0.103434	1.27617	0.351442
ENST00000306858	FAM83B	protein_coding	4.54011	4.22305	4.37697	3.96513	5.58153	5.84614	0.921113	2.97238	-1.41767	1.15833	-0.645585	0.332477	0.0677339	1.17995	1.08415	0.693097	2.43876	2.87938	3.21531	3.62508	3.29982
ENST00000565691	NECAB2	protein_coding	2.73872	2.86344	0.218711	1.00327	3.95833	1.15334	-0.455783	-0.404519	-0.794564	0.196466	-1.02248	-1.04442	-0.894125	-1.0043	-1.29275	0.994273	-0.39757	1.62801	0.0310564	0.203794	-0.720935
ENST00000300134	STAT6	protein_coding	6.31536	6.58934	6.09761	5.88843	6.55349	6.68394	0.899557	2.08832	1.56078	2.96684	1.59589	3.23692	2.22675	2.35104	2.64755	1.19761	6.92124	6.75594	7.1756	7.24563	7.00596
ENST00000371697	ANKRD1	protein_coding	-0.449674	-1.46934	-0.721751	1.06281	2.92271	5.6832	4.30419	1.23998	-0.735026	2.7585	0.0370567	-0.984882	1.97277	-0.944763	-0.233211	1.05381	0.24693	-0.89741	1.67556	-0.736668	3.3386
ENST00000264867	PPARGC1A	protein_coding	3.34776	3.58028	3.66604	4.71542	3.8935	4.7825	-2.07455	-0.0232814	0.586673	-1.4223	-1.64124	-2.66318	1.07207	-2.62306	-2.91151	-1.62449	3.81656	2.06815	1.49976	0.169994	-0.339698
ENST00000482878	CCDC78	protein_coding	3.54761	2.18001	1.92761	0.574661	2.04552	1.13977	-1.20632	-0.155053	-0.545099	-2.13903	-1.77302	-0.209992	-1.64466	-0.754835	-2.04328	0.243739	2.49575	1.61445	1.98096	1.26061	2.85046
ENST00000256261	DUSP26	protein_coding	0.660625	3.81088	0.388548	-0.826895	-0.426426	-1.26179	-0.285946	-0.234682	-0.624727	0.366304	-0.852644	-0.874583	-0.724288	-0.834464	-1.12291	-0.83589	3.16458	1.79785	3.72446	3.76595	2.03386
ENST00000233969	SLC9A2	protein_coding	-1.31894	2.28588	-0.591018	-2.39142	2.68147	-0.826316	-1.85047	-1.79921	0.132672	-0.783187	-2.41717	-2.43911	-2.28882	-2.39899	-2.68744	-2.40042	-1.2073	-2.35164	-0.0417069	-1.1909	-2.11563
ENST00000380456	RGL3	protein_coding	5.73254	5.27174	6.16923	5.78268	5.69129	6.12272	-0.75319	-0.701925	1.71538	1.77353	5.56276	0.243136	2.39343	1.86822	3.57977	4.55485	0.889986	0.330608	0.318612	0.49135	2.15158
ENST00000311575	FGFBP3	protein_coding	8.31256	8.08267	5.76789	6.44936	8.8023	6.63462	2.04277	4.28668	5.71682	2.76214	0.668721	4.93218	4.49752	3.54488	1.98342	3.49283	5.44338	4.51561	4.45018	3.28731	4.64269
ENST00000325617	CLGN	protein_coding	4.96358	3.81738	-0.34192	-1.55736	0.428067	2.17767	1.56855	-0.96515	-1.3552	-1.94913	-1.58311	1.97991	-1.45476	-0.564932	-1.85338	0.75557	3.89978	3.83997	3.82798	2.22812	2.71843
ENST00000377047	GPC6	protein_coding	6.73528	6.78787	1.65282	1.99377	6.56256	5.91502	2.53472	1.11205	2.01151	1.95815	2.75043	0.887189	2.20741	0.927308	2.0539	-0.0741182	6.78513	6.06918	5.95513	6.1798	5.82538
ENST00000373631	CRB2	protein_coding	-1.35562	-2.96025	-0.21266	-0.843141	3.63058	4.20309	-0.887154	-0.250927	1.4745	2.46554	2.93847	-0.475791	-2.3255	1.81226	1.79944	2.65037	1.17106	2.41904	2.35457	2.72662	2.01762
ENST00000520164	EBF2	protein_coding	2.45525	3.41696	3.54162	2.48968	7.62389	7.46054	-1.77673	-1.72546	-0.530546	2.46048	2.04889	-0.780401	-2.21507	-1.32524	-0.613693	-2.32667	-2.71851	-2.27789	-1.28989	-2.11715	0.280049
ENST00000372712	DBNDD2	protein_coding	5.96745	5.40029	2.22505	-0.575356	5.42503	6.17958	-0.0344073	1.60182	1.62681	0.0328798	0.398895	2.18431	-0.472749	-0.582925	0.713589	-0.584351	3.27173	2.63435	0.452432	3.79509	2.5078
ENST00000551295	CNTN1	protein_coding	5.09388	5.23061	-0.626655	-1.42706	3.39967	3.45998	-1.88611	-0.249884	0.945032	0.766138	-2.45281	-0.889786	-2.32445	-1.43463	0.276923	1.14891	3.87254	3.80255	6.06425	6.47737	6.22378
ENST00000239446	PCDHB10	protein_coding	3.30976	0.605593	3.06939	-0.669612	2.58884	0.895495	-1.12866	2.9226	-1.46744	0.523586	-1.69536	-1.7173	-1.567	-0.677181	-1.96563	-1.67861	4.4214	3.98488	4.73322	3.23135	4.46417
ENST00000370056	VAV3	protein_coding	5.92121	5.13428	1.26716	1.43023	3.70011	1.2949	-1.72926	0.643931	1.39139	1.86159	2.74843	2.20566	1.63975	1.52958	2.56306	0.890719	4.0432	4.10942	3.61556	2.97471	3.78695
ENST00000424970	SLC39A8	protein_coding	5.57082	5.14515	2.33635	2.89143	6.96335	7.03942	-1.4256	-1.37434	-1.76439	2.39657	-0.992302	-1.01424	-0.278983	-0.974121	-1.26257	-0.975548	3.4655	0.880586	3.41879	0.233973	1.63117
ENST00000245479	SOX9	protein_coding	3.16797	3.20601	2.08854	1.38767	5.98977	6.27109	3.41404	2.90588	4.96835	2.13341	2.03999	3.47748	1.62778	3.3801	3.26157	3.4143	9.07217	8.49998	5.60132	4.58819	4.88069
ENST00000480614	VEGFA	protein_coding	3.61746	3.73085	0.459254	0.0214179	4.3167	4.84705	2.0218	3.74291	3.39351	1.36662	5.48217	2.47623	2.2395	1.55817	1.94779	3.71286	6.53546	6.97309	7.00728	6.83297	6.66935
ENST00000307358	HTRA3	protein_coding	3.04622	2.75354	2.91617	2.28569	1.80163	2.85079	-0.758327	-0.707062	-0.0971081	0.30896	-1.32503	-1.34696	-0.196669	-1.30684	-1.59529	0.276692	-0.115151	1.32547	2.31348	1.22318	-1.02348
ENST00000380861	WWC3	protein_coding	6.58545	6.36611	6.70865	5.78497	6.50818	7.16727	4.4836	2.76349	1.42236	3.3478	2.45747	2.31001	2.93947	2.86032	2.92417	2.51376	6.09981	5.98244	5.47037	5.37801	5.08095
ENST00000350763	TNC	protein_coding	4.70858	4.0316	4.84368	5.08408	8.79087	9.67712	-2.34651	-2.29525	-2.6853	0.890697	2.04098	-2.93515	-1.19989	-2.89503	-3.18348	-2.89646	2.95963	2.54464	2.81275	2.12042	2.38833
ENST00000555004	C14orf132	protein_coding	4.64705	4.53925	2.38562	3.45775	4.52758	4.41601	1.62366	0.844854	1.53281	0.860877	1.05697	0.356956	1.18532	0.882502	1.24613	1.59728	4.50206	4.79492	5.19797	4.8682	4.58733
ENST00000265922	BRINP1	protein_coding	6.00798	5.37265	-1.41892	-0.634363	3.673	2.83764	-1.09341	0.957851	1.37516	0.973873	2.42735	2.63988	1.79017	2.75039	1.39155	0.678571	4.78498	5.44982	4.69721	4.73609	4.92684
ENST00000338492	DPYSL4	protein_coding	4.06485	4.21765	1.13742	3.24391	3.28592	1.16516	-0.859002	1.19226	-0.197783	-0.791715	-1.4257	-1.44764	1.51001	-0.407519	-1.69597	3.11462	6.05719	5.17899	4.98539	5.55546	5.33528
ENST00000377694	IGFBPL1	protein_coding	5.45124	5.91073	4.52708	6.34559	6.65964	7.26579	0.460272	0.511536	3.44342	0.527559	1.47854	-0.128365	2.60689	2.23368	2.79323	3.91033	2.97792	1.95911	-0.0528885	0.119849	2.19512
ENST00000460809	ARHGAP8	protein_coding	6.64601	6.26531	4.36674	2.89976	5.93027	7.282	1.85574	3.55908	1.51696	2.92303	1.80362	3.41395	2.69751	1.49987	2.67085	2.66837	2.19406	5.67651	4.36812	4.32267	3.53812
ENST00000354212	MAGI2	protein_coding	5.32459	5.07046	3.48266	3.31161	4.85256	2.61368	0.130093	2.25175	1.16982	1.91985	3.14836	1.46746	1.17718	1.71908	-0.0288007	0.0655763	5.17926	5.64685	5.63039	5.83406	5.65154
ENST00000306708	LRRC8E	protein_coding	3.56638	3.02162	1.73359	-1.80379	2.35157	2.66821	-1.26284	-0.211572	-0.601618	2.26388	-1.82954	0.733489	-1.70118	-1.81135	-2.0998	3.85964	0.965301	-1.764	-0.191035	-1.60326	-1.52799
ENST00000308624	SNTG2	protein_coding	4.55545	4.89044	3.05307	3.45912	1.12262	1.02423	0.678141	-0.270595	0.924322	-1.25457	-0.888557	1.67447	0.239799	0.714586	0.426138	0.71316	4.54371	3.63641	3.16498	5.1957	3.31988
ENST00000310346	TBX5	protein_coding	1.18142	2.86219	-1.67562	-1.89106	2.4163	1.76151	-1.35011	-1.29885	-1.68889	1.0391	-1.91681	-0.938747	-1.78845	-1.89863	0.620278	2.09995	-1.2919	-1.85128	-1.86327	-1.69053	-1.61526
ENST00000337532	MPP7	protein_coding	4.1546	4.55285	1.23867	0.701294	5.59362	4.88845	2.24224	0.615436	2.42702	2.66708	3.23013	1.74107	3.19622	2.08604	2.76283	1.59919	3.02838	3.49597	3.25264	4.05157	2.93129
ENST00000342873	WFDC2	protein_coding	7.53613	6.96208	7.69955	7.93427	8.66557	9.49752	0.875309	1.92657	3.34388	1.9426	4.2155	0.286673	1.43697	4.97065	2.62331	2.91033	5.42538	6.1815	5.44961	5.28977	6.33808
ENST00000352385	IGDCC4	protein_coding	5.05475	5.0872	-0.119401	2.51315	6.21943	5.72212	2.0541	2.0229	1.00483	3.60968	2.44676	0.754972	-0.232237	1.65759	1.43953	2.85779	6.82656	7.20319	8.05138	7.6614	8.12285
ENST00000392225	LGI4	protein_coding	2.75584	1.44071	-0.271126	2.42032	-2.0861	-1.92146	0.0543796	-0.894356	-1.2844	-1.87833	-1.51232	-1.53426	-1.38396	-1.49414	-0.782586	1.0894	0.434521	2.36057	3.18508	2.29892	3.03715
ENST00000283426	PLEKHG4B	protein_coding	5.05815	5.1152	3.5664	4.78485	4.51473	4.7556	-0.356022	1.43221	1.62713	3.47503	2.83217	1.6403	0.708137	1.59796	3.05494	4.56977	4.91489	5.56348	5.71828	5.50976	5.66423
ENST00000409003	SAMD12	protein_coding	4.98468	4.99801	3.86386	4.47096	5.04554	3.63855	4.84387	1.57321	1.68066	2.45596	2.64914	1.43081	0.581102	1.64085	2.93737	1.79143	2.55878	2.10324	1.96571	1.90141	1.92422
ENST00000489319	PDE9A	protein_coding	4.20508	4.54982	5.4208	5.5875	3.96049	4.34752	-1.18443	1.18876	0.476786	-1.11715	2.5708	1.68636	0.377226	-1.73295	-0.436436	1.07298	4.47369	4.8222	4.91712	5.35779	4.90797
ENST00000374851	TMEM246	protein_coding	5.50056	5.40162	1.08552	2.28512	3.62418	2.02015	-0.758897	0.292368	-2.09768	1.39585	-2.32559	1.55936	2.66074	-0.307414	0.863569	0.861085	5.29367	4.95911	5.04987	5.31853	4.90669
ENST00000469726	ARHGEF10L	protein_coding	4.1708	4.77767	3.62042	4.25978	3.66025	4.34623	-1.60866	0.0275626	-0.947446	1.26598	1.14657	-1.1973	0.274922	1.84282	-2.44563	2.69937	2.0934	2.79706	2.33761	0.635875	1.82662
ENST00000295092	FAM84A	protein_coding	1.50494	2.05087	-2.41099	-2.62644	-3.22597	-3.06133	-2.08549	-2.03422	-2.42427	-1.0182	-2.65219	-1.08916	-2.52383	-2.63401	-2.92245	-0.635431	4.45654	3.64217	4.89321	3.93164	4.33586
ENST00000338965	NCR3LG1	protein_coding	2.65038	2.73025	1.89288	0.162864	1.56333	4.06017	-2.10354	-0.467314	-2.44232	4.41496	3.49969	-2.69218	-0.219955	-1.0671	-0.618579	2.63192	2.97704	2.30218	2.19065	3.55604	2.43866
ENST00000557624	RIPK3	protein_coding	-1.17281	4.01698	-0.444882	-0.660326	-1.25986	-1.09522	-0.119377	-0.0681123	-0.458158	-1.05209	-0.686075	-0.708013	-0.557719	-0.667894	-0.956343	-0.669321	3.69372	-0.620542	3.53739	-0.4598	2.7854
ENST00000220478	SCG3	protein_coding	6.95668	6.53209	5.96948	5.55781	6.19561	6.21991	2.44532	2.23355	1.32893	2.24957	1.9941	1.97216	3.81433	2.8354	3.02339	1.31042	0.918572	0.944157	1.80663	1.68986	1.40256
ENST00000333628	TUBB2A	protein_coding	9.01593	8.46827	5.87191	6.54099	8.22068	7.58003	0.912017	4.42271	4.03267	3.9335	3.86888	5.74964	3.7956	5.06394	3.71891	3.44954	6.06826	5.45525	6.59853	6.37895	6.83669
ENST00000397545	CCDC40	protein_coding	3.0179	2.1137	-1.83914	-2.05459	2.43335	-0.489478	-1.51364	-1.46237	-1.85242	0.723576	0.241594	-2.10227	-1.95198	-0.062154	0.456753	0.521382	4.217	3.53979	2.88009	3.6695	4.37096
ENST00000366574	RYR2	protein_coding	4.97372	4.95606	1.80078	1.90726	2.55059	3.45422	-3.45868	0.39994	-0.0970204	1.1632	2.94041	1.47625	1.56241	0.63666	2.59917	3.0026	2.86632	3.77487	3.78305	4.11379	4.02436
ENST00000342771	AUTS2	protein_coding	7.61263	7.54017	5.52974	5.52276	6.72984	6.25838	6.13035	5.01169	4.87903	5.44134	5.56365	3.81473	3.60955	4.19327	5.12908	4.91828	6.63151	7.09044	6.84173	7.32736	7.42829
ENST00000265272	JAKMIP2	protein_coding	5.79073	6.2302	4.10256	3.9038	3.70681	3.19589	3.0018	2.05307	1.36346	4.06909	2.342	2.50063	2.81139	1.36018	2.11904	2.20675	5.28402	5.30154	5.71746	5.6948	4.95582
ENST00000396634	HLA-A	protein_coding	8.6887	8.71182	6.5426	5.88872	5.83312	6.54525	3.27316	2.32443	5.3267	3.07742	5.84942	6.0303	3.83482	4.13968	5.09916	5.44204	8.1171	7.20384	7.87894	6.48733	7.59797
ENST00000367175	LRRN2	protein_coding	5.10342	5.35179	3.31677	5.22471	2.7819	3.31851	2.15685	0.886186	0.911178	1.9611	2.77072	0.246285	2.76581	-0.298559	1.87242	1.02194	3.64802	4.19174	2.90672	2.4331	2.50837
ENST00000256689	SLC38A2	protein_coding	10.2325	10.5415	8.83147	8.85452	9.95887	9.37008	8.06231	6.29707	6.11853	7.03361	5.42423	6.3988	6.73254	6.96081	6.49939	6.28665	8.64797	8.47135	9.31517	9.00004	9.15705
ENST00000395842	PANX2	protein_coding	2.6211	3.45558	1.81851	1.24049	2.35717	0.320174	3.29602	1.34728	-0.364694	0.626337	-1.59261	-0.0295865	-1.46425	-0.57443	0.137122	2.00911	-1.9677	0.0578851	0.0458896	1.80359	1.70894
ENST00000381055	ADAMTS6	protein_coding	0.122826	-0.771313	-0.608682	2.30516	5.98573	5.44142	1.88675	2.81248	2.77036	3.25984	2.32005	2.17258	2.44841	1.0752	2.08931	2.62631	3.56945	2.94358	3.87609	3.73395	4.45167
ENST00000309099	MRGPRF	protein_coding	2.41938	2.63417	0.6448	1.42936	-0.170175	0.409502	-0.614657	-0.563392	-0.953438	-1.54737	-1.18135	-1.20329	-1.053	-1.16317	0.870306	-1.1646	1.90299	-1.11582	-1.12782	-0.95508	1.12019
ENST00000434704	DLX3	protein_coding	-0.264473	-1.86911	0.463451	-1.33696	4.45583	3.55008	-0.796006	-0.744742	-0.134787	-1.72872	-1.3627	-0.384643	-1.23435	0.240439	0.367028	0.65405	2.26221	0.702829	3.01276	2.0335	2.84573
ENST00000362010	VEPH1	protein_coding	1.98582	2.14303	-1.80982	0.296668	2.50449	4.37274	-1.48431	-0.433046	-1.82309	-1.41702	0.270919	-2.07295	-1.92265	-1.03283	-2.32128	-2.03425	2.48079	2.59949	1.58749	0.760229	1.25054
ENST00000309835	STON1	protein_coding	4.69316	4.87391	2.42108	1.31255	5.80351	6.52358	0.853501	0.904766	1.02929	1.02032	0.649373	0.0424723	1.85573	2.45183	0.531109	0.955634	5.53899	5.40917	5.87284	5.72253	5.32015
ENST00000506314	LEF1-AS1	processed_transcript	3.02885	3.66814	0.508843	-0.121638	2.0158	2.85851	-0.165652	1.20754	-0.504433	-0.0983647	-0.147387	-0.754288	-0.603993	0.285831	-0.417655	-0.130633	2.06249	-0.0818543	1.49111	3.30128	1.37655
ENST00000342032	PPP1R17	protein_coding	-0.649715	3.4599	-0.921792	-1.13724	4.3507	-1.57213	-0.596286	-0.545022	-0.935067	-1.529	-1.16298	-1.18492	-1.03463	-1.1448	-1.43325	-1.14623	-1.53807	-1.09745	-1.10945	-0.936709	-0.861438
ENST00000336926	HIP1	protein_coding	7.6403	7.60023	7.10204	6.91923	6.91639	6.33898	5.90261	3.5672	3.97434	3.39395	4.11653	3.75145	4.49559	3.41172	3.82505	3.90562	5.75194	5.80513	5.8697	5.98287	6.08823
ENST00000320248	KBTBD11	protein_coding	3.98231	3.60846	0.317917	-1.11992	2.60248	1.31966	-2.16393	0.694687	-1.50271	-1.09665	-2.73063	-2.75257	0.719654	0.609478	1.24703	0.871087	0.701636	0.334903	3.18089	2.49564	2.47781
ENST00000279027	SLC13A3	protein_coding	4.52708	4.17983	1.42493	2.56312	4.15427	2.41202	-1.41949	-1.36823	-0.758273	1.23276	-0.98619	1.1618	0.464095	0.353919	-2.25646	1.20049	4.13057	2.40127	3.76779	3.24009	4.0158
ENST00000331380	HIST2H2AC	protein_coding	10.3879	10.6416	9.43704	9.39342	9.83629	10.0301	8.69841	7.85318	7.39497	7.95536	7.5704	6.23531	7.57003	6.40096	7.49717	7.47753	8.46712	7.6707	8.16121	8.33395	8.11431
ENST00000337919	HEY1	protein_coding	4.42001	4.19552	2.86782	3.01495	6.58979	7.39313	-0.614027	-0.562762	1.85455	1.26061	-0.180725	-1.20266	1.94763	-1.16254	2.00844	3.42099	4.02915	2.46977	3.91721	3.04555	2.29075
ENST00000539634	TMEM75	protein_coding	5.06508	5.08723	1.29051	1.07506	1.2125	1.86256	0.0310497	3.08231	0.692269	-0.901663	-0.535648	-0.557587	2.40006	1.06749	2.65352	2.48111	3.54869	2.98932	3.32524	3.01255	2.35086
ENST00000337231	CDR2L	protein_coding	5.50934	5.0375	4.92822	4.10357	5.32875	5.57393	3.40573	0.813138	-1.57691	1.15109	-0.804825	1.49517	1.32353	2.02071	2.01237	0.21193	3.70273	2.50864	4.0036	3.42145	4.93966
ENST00000294485	DRAXIN	protein_coding	6.18432	5.91867	2.28775	3.37487	4.86967	2.97845	2.40681	1.92756	1.95255	2.16597	3.32949	2.07193	2.62558	2.47978	2.19133	3.26495	2.83067	3.08785	3.44113	3.34322	3.68914
ENST00000217182	EEF1A2	protein_coding	3.2377	3.21803	-0.619335	-0.834779	0.150652	2.05226	-0.29383	1.75743	-0.632611	-1.22654	-0.860528	0.117534	-0.732171	-0.842347	-1.1308	-0.843773	-0.235616	0.205005	-0.80699	0.95071	-0.558982
ENST00000338702	MAOA	protein_coding	2.28341	-2.49115	-0.158593	-0.374036	4.1139	3.81556	-1.41805	1.80314	1.7026	-0.0288344	-1.98475	0.315242	-1.85639	-1.96657	-0.255015	1.20193	1.3406	1.25071	0.390718	2.32899	-1.6832
ENST00000484115	P4HTM	protein_coding	3.37564	2.50036	2.80983	2.76947	2.94755	2.79026	-0.818861	-0.767596	-0.572679	-1.75157	3.98948	-0.407497	-2.2572	-0.0454501	0.803605	-0.0468763	4.04671	3.13941	4.11092	3.818	3.74888
ENST00000272421	ANKRD53	protein_coding	3.3617	0.709764	1.94278	0.504948	2.22735	2.07006	-0.539065	-0.4878	0.122154	-1.47178	0.479199	-1.1277	-0.977407	-1.08758	-1.37603	-0.0890087	1.84108	2.4192	2.1177	2.12051	3.36571
ENST00000302805	SPRY3	protein_coding	3.3893	4.46549	1.47611	1.19028	2.10171	1.79101	0.409303	0.0455299	1.87788	0.868907	2.81988	0.405629	-3.02904	1.32022	1.37969	0.666714	3.08223	3.05789	3.00467	3.11327	3.31408
ENST00000368358	HCN3	protein_coding	4.11284	4.23214	3.27192	4.23704	3.27797	1.29965	2.49789	1.54915	1.35175	1.21725	0.708796	1.56133	-0.74781	-0.273024	0.66092	2.38852	5.09747	5.07201	3.90529	4.23275	4.28336
ENST00000280612	SLC7A11	protein_coding	5.57569	5.53319	4.13821	3.93289	6.01426	3.1583	1.83753	1.53515	1.61904	2.68503	2.27083	1.53268	2.63051	1.22488	2.20492	1.80842	2.601	2.33636	2.22707	2.36586	2.33422
ENST00000253506	NFATC1	protein_coding	3.94624	3.77295	2.13227	3.52981	3.58739	2.67988	2.07075	-1.57842	1.03153	0.0225648	-1.19638	-2.21832	1.63241	-2.1782	0.703274	1.90783	1.75046	1.95661	2.02708	2.42221	2.86005
ENST00000370836	HS6ST2	protein_coding	4.45575	4.20476	5.63042	5.76793	6.86364	4.95637	1.01733	0.0685929	-1.90642	-1.50035	-0.54937	-1.15627	2.08149	-2.11615	-1.4046	-0.117578	4.54586	4.77669	4.22299	3.94992	3.62665
ENST00000301178	AXL	protein_coding	6.37811	6.29335	4.08466	4.03195	4.98496	5.75194	2.04452	3.15023	3.43156	2.93493	3.68427	1.84291	2.76372	3.22183	3.71657	3.00359	8.29787	8.14212	7.63666	7.31427	7.85865
ENST00000295743	EOMES	protein_coding	2.81589	2.55918	0.82135	-0.716022	6.97907	0.656441	-1.17507	-1.12381	-1.51385	-1.10779	-0.741771	-1.76371	-0.028452	-1.72359	-1.01204	-0.140054	0.205068	-1.67624	1.48169	0.0694667	-0.440225
ENST00000221132	TNFRSF10A	protein_coding	4.70814	4.20304	4.46521	5.17576	5.24478	3.87145	2.31678	1.52005	1.61543	0.53607	0.902085	0.558219	1.29348	0.598338	1.30989	0.181874	0.790031	0.967618	1.80362	1.12836	1.20363
ENST00000342782	DUSP9	protein_coding	1.70759	1.81345	1.78344	1.08257	5.6689	5.63863	-0.698412	2.81228	1.54777	2.45634	2.05682	-1.28705	1.18517	1.075	2.16506	1.07357	7.6452	6.87189	6.11036	7.01101	5.9068
ENST00000229829	HLA-DOA	protein_coding	5.46924	5.73601	4.94755	5.49764	4.16429	2.61272	1.95113	2.53291	2.69035	0.655848	1.79947	1.19257	1.92783	2.55462	1.75159	1.81622	2.64677	4.03493	2.96849	3.02575	3.03962
ENST00000254508	NUP210	protein_coding	6.83631	7.46512	6.15639	6.36273	6.07703	5.38267	4.13612	4.45328	4.04888	4.36568	4.67695	2.36462	3.7649	4.09011	3.46143	5.76372	4.69076	4.40251	4.16138	4.31027	3.03324
ENST00000361216	ATP1A2	protein_coding	4.884	4.46013	-0.591018	0.193539	2.56363	-0.0189611	-0.850475	0.20079	2.81074	-0.461259	-0.417173	0.882817	0.881109	1.40836	2.26676	0.184544	5.84073	6.49698	7.14218	7.3502	7.0865
ENST00000443940	MTL5	protein_coding	6.42573	7.03654	6.07527	6.89241	6.16572	5.61666	4.50664	2.41495	3.79749	2.65337	2.79699	3.51201	2.58831	3.23021	4.54167	3.47671	1.00686	2.73699	1.58749	1.76023	1.8355
ENST00000383836	SRGAP3	protein_coding	3.22585	4.219	-1.85358	-1.48407	2.98965	1.81801	-2.52808	0.982617	2.38107	0.239648	-0.509814	-0.116715	-0.644492	0.245332	0.634956	1.50694	6.04189	5.68156	5.15843	4.25044	4.87919
ENST00000261488	ENOX1	protein_coding	2.66093	0.525782	1.01034	-1.52703	5.06326	3.208	-0.986082	1.38711	-1.32486	0.0812054	1.90665	1.23264	0.160539	-0.534599	-1.82305	3.27133	5.20141	5.53512	5.44327	5.88295	5.69128
ENST00000511884	PCDH7	protein_coding	4.4926	4.41004	5.88744	7.3541	5.4918	4.7739	0.40989	1.19812	-0.513854	-1.10779	0.258229	-0.441781	2.03044	-0.72359	-2.01204	1.08234	4.16854	4.24263	4.71265	4.09921	4.08334
ENST00000336811	ANG	protein_coding	3.7652	2.80693	4.29149	3.33908	5.43999	6.49914	0.295069	3.34633	-0.0437118	0.947319	0.728371	-0.293567	-0.143272	-0.253448	2.04307	3.99305	6.17346	4.7939	5.06731	4.34696	3.93681
ENST00000367433	KCNT2	protein_coding	4.90342	5.45878	2.79399	3.66101	4.03111	2.26565	-1.96797	2.0833	0.500609	2.68428	3.4877	-0.234674	0.915621	2.69297	2.6545	3.31498	4.59804	5.27234	4.9535	5.2462	4.74416
ENST00000231683	HRH2	protein_coding	2.06897	1.96684	2.9489	2.11197	1.98192	3.62049	-1.04752	2.00374	-1.3863	1.01976	-1.61422	-1.63616	-1.48586	-1.59604	-0.299526	-0.597466	-1.98931	1.62124	2.52678	1.93398	2.00925
ENST00000372930	TMEM35	protein_coding	2.98058	3.46341	-0.876461	-1.0919	0.893527	2.28056	-0.550955	-0.499691	-0.889736	-1.48367	-1.11765	-1.13959	-0.989297	0.48549	-1.38792	-1.1009	2.75519	0.94788	3.39532	2.91598	2.99125
ENST00000377252	PLXDC2	protein_coding	4.53744	4.7621	1.5721	0.724392	5.14501	5.58962	-0.249232	0.802033	-0.0734399	2.31448	1.69864	0.354777	0.674996	1.91846	1.3159	0.393469	5.68286	5.51103	5.1445	5.65556	5.87548
ENST00000462315	PARP9	protein_coding	3.35667	3.82886	0.959067	2.23839	3.62717	2.70728	-0.174859	1.04633	-0.191712	0.0623527	1.58037	0.236504	-0.291273	0.0839781	1.68861	0.597125	4.69071	4.23087	5.09334	2.69417	4.28791
ENST00000273320	ZKSCAN7	protein_coding	5.14256	5.94712	4.43837	5.19985	4.64612	4.64365	-0.213401	2.64522	3.53528	3.87625	3.34918	0.519891	2.51818	2.32554	2.4732	2.48458	6.08799	5.68631	5.67432	5.41196	6.30935
ENST00000367963	MOXD1	protein_coding	2.77911	3.18686	2.81898	4.21497	-0.165919	4.3025	-1.02544	-0.974175	-0.36422	0.041848	-0.592137	0.385924	-1.46378	-1.57396	0.94495	2.33151	3.67663	3.42759	2.26876	3.7216	1.70941
ENST00000440075	MYH14	protein_coding	3.54326	3.92884	-2.52324	-2.73868	-3.33821	-3.17357	-2.19773	-2.14647	-0.951548	-0.130442	-2.76443	1.38356	-1.63607	-1.16128	0.872195	2.00721	-0.332161	-2.69889	-1.71089	0.921279	0.537118
ENST00000281172	EPS8	protein_coding	3.85402	3.19494	-0.757911	-0.388392	4.14136	2.76168	-0.432405	2.3193	1.22881	2.44224	-1.9991	0.563921	3.25854	2.66293	3.31559	2.40997	5.00085	4.94907	3.83579	4.417	3.38991
ENST00000440944	GPSM1	protein_coding	2.19649	2.78254	1.57078	2.9403	3.01214	3.99845	-0.273641	-0.222376	0.972541	-0.621391	2.40759	-0.862277	-0.711982	-1.82216	-0.525644	1.17642	5.457	5.37494	5.02055	5.52549	5.54867
ENST00000441885	SHISA6	protein_coding	3.06785	2.67621	-2.66366	-2.8791	-3.47863	-3.31399	-2.33815	-0.701925	-1.09197	-1.6859	0.680112	-2.92679	0.545434	-1.88667	0.994807	0.919259	2.4205	2.68424	3.91687	3.62521	2.75425
ENST00000287590	B3GNT7	protein_coding	7.14127	6.82434	8.44551	8.57818	8.16433	7.58893	1.69287	3.44457	3.71164	1.34512	3.98415	3.71894	2.25452	3.84479	3.78664	2.04981	5.83854	5.89906	5.52843	5.82005	5.04242
ENST00000377636	TBC1D4	protein_coding	5.83777	6.04581	5.45547	5.1572	4.53119	4.12085	6.39657	3.28998	1.82593	2.62793	-1.64991	2.82	2.2858	1.89183	2.96246	3.9367	5.63321	5.79066	5.82569	5.67439	5.93704
ENST00000359546	CPLX2	protein_coding	1.59373	2.73633	2.62977	0.0358169	2.32381	0.863959	-1.74516	-1.6939	-1.08394	-1.09291	-2.31186	-2.3338	-2.1835	-0.29368	-0.997165	-1.29511	0.313051	2.45411	0.741678	1.37385	1.89658
ENST00000374314	GPRIN2	protein_coding	3.69942	3.74072	1.83197	1.55239	2.81536	1.65807	0.218873	0.00710295	0.102484	0.508552	0.38914	-0.632798	-0.219469	0.892748	2.0064	-0.331071	4.03197	5.39484	5.57608	5.18223	4.92335
ENST00000518724	XKR5	processed_transcript	3.77873	4.15064	1.55246	2.75205	2.0105	3.09852	2.293	1.15162	0.95422	0.360288	0.726303	0.704365	0.176588	0.329446	0.456036	0.743058	3.618	4.14939	3.48028	3.50717	3.42017
ENST00000382844	GJB2	protein_coding	3.22877	0.302208	-0.950198	-1.16564	-0.765173	-0.600534	-0.624693	-0.573428	-0.963474	-1.55741	-0.191391	-1.21333	-1.06303	-1.17321	-1.46166	1.99529	1.01848	0.874142	1.86215	2.20481	0.110155
ENST00000324727	SCN4B	protein_coding	2.27224	-0.654325	-1.90673	-1.12218	-0.721707	2.02789	-1.58123	-1.52996	1.66496	2.07102	-2.14792	-2.16986	-2.01957	-2.12974	1.16677	0.86883	2.93642	1.23954	3.26317	2.60191	2.47555
ENST00000287139	NODAL	protein_coding	7.72929	7.51064	5.10849	6.64793	6.01233	3.39675	-0.15097	3.35973	3.68017	3.6712	4.28233	3.43032	3.41069	4.8551	5.4878	0.884049	-1.09276	2.66979	2.14322	2.09357	1.16884
ENST00000538559	RMST	processed_transcript	7.04156	6.95623	-1.11316	-1.3286	1.87922	3.52191	-0.787656	-0.736391	-0.126437	-1.72037	-0.354354	-0.376292	-1.226	-1.33617	-0.0396589	-1.3376	3.82515	5.31109	6.67073	5.95938	6.59824
ENST00000347132	KCNQ4	protein_coding	2.78359	0.0634778	-0.188929	0.0106652	1.21849	-1.42423	-1.44839	-1.39712	1.02019	-0.796136	-2.01508	-2.03702	-1.88673	-0.996903	-2.28535	2.39399	1.60983	3.408	1.20838	1.91163	-1.71354
ENST00000467068	GLB1L3	protein_coding	6.10889	6.21996	1.30934	1.79434	3.07933	1.35944	3.15841	2.93404	3.58147	3.7245	4.54388	2.56977	2.78147	2.47865	2.84227	3.25483	2.64725	2.88857	2.64525	2.54235	2.76201
ENST00000215838	TCN2	protein_coding	5.78412	5.41992	4.87379	4.56213	6.27454	5.55466	-0.754904	2.75579	-0.0936853	2.89735	4.35082	2.65646	1.12868	2.01851	2.10857	3.33901	4.11066	3.83139	4.37579	4.85887	5.06741
ENST00000263409	LIFR	protein_coding	4.93814	5.44145	4.90188	4.90391	8.73624	9.2725	5.99494	5.47129	5.40718	5.72253	6.42656	5.52255	5.56665	5.36336	5.75965	5.51073	5.53232	4.80422	4.80303	4.77387	4.93332
ENST00000259698	FAM65B	protein_coding	3.65265	3.83131	0.810718	0.180237	4.63237	4.67608	3.75093	-0.227549	1.38241	-1.21153	0.154488	0.717512	2.78534	0.172669	3.02718	-0.828757	1.51636	1.3355	0.430418	0.603156	1.041
ENST00000321505	KIAA1549L	protein_coding	3.28905	4.09489	0.0351245	-3.50225	-0.0143155	0.586423	-2.9613	-0.588105	-0.300079	0.806429	1.82956	-2.54993	-0.814677	1.44438	0.523664	2.24365	1.48923	0.625	-0.15253	0.283242	-0.641488
ENST00000239440	ARAP3	protein_coding	5.97185	5.50934	7.15863	6.52197	5.81647	6.16833	1.00608	4.10798	1.85995	3.35348	4.87044	2.31053	2.93031	0.457567	1.16912	3.73625	5.64496	5.41181	4.45375	4.7652	5.30862
ENST00000254627	OC90	protein_coding	2.40684	3.68673	2.60425	2.80385	0.94128	-1.21601	-0.240168	-0.188903	-0.578949	2.91458	2.7781	-0.828804	-0.67851	0.211315	-1.07713	-0.790112	-1.18195	0.84363	-0.753328	-0.580591	-0.50532
ENST00000274364	IQGAP2	protein_coding	7.3785	7.38761	3.74077	4.04212	6.26537	4.84943	3.21383	2.00206	4.22869	3.01809	1.06217	4.44396	3.60557	3.19583	5.17849	4.37661	4.6335	5.01848	4.38873	4.48485	3.88728
ENST00000379261	CELF2	protein_coding	5.85724	5.86839	4.05183	3.75525	4.73671	2.59132	1.07778	1.51607	-0.376478	2.83694	0.395605	1.7429	2.29655	2.75956	2.2128	3.30313	3.78428	4.17996	3.14958	3.24637	2.89355
ENST00000334554	ZDHHC8	protein_coding	4.16231	4.26432	4.28201	4.84856	3.92966	4.68351	1.41988	1.76065	0.49614	0.776677	1.14269	0.468677	1.13355	0.286404	-0.265079	0.86994	5.46299	5.40701	4.90672	5.3358	5.13455
ENST00000329542	UNC5A	protein_coding	3.81311	3.69252	-1.66842	-1.88386	-0.48339	-2.31875	2.46445	-1.29165	-0.681691	-2.27562	-1.90961	0.0684539	-1.78125	1.10857	-1.17988	-1.89285	-2.2847	0.155925	-0.271107	-1.68333	0.976901
ENST00000371872	SARDH	protein_coding	2.381	2.09829	0.523958	1.63044	2.35284	1.33305	-1.15054	-1.09927	-1.48932	0.724106	-1.71723	-0.739172	-1.58888	-1.69905	-0.402539	-1.70048	3.55153	3.10319	3.09119	3.55344	3.97663
ENST00000371100	GNAS	protein_coding	10.7832	11.0764	10.9773	10.7933	11.6439	11.7167	7.70547	7.86586	7.89741	7.99221	7.56216	7.39482	7.62368	7.2026	7.65958	7.39475	11.2089	10.6982	10.6985	10.9397	10.7802
ENST00000571351	TNFRSF12A	protein_coding	7.20642	7.66556	3.59975	4.8204	5.4522	5.94941	3.42275	4.53291	4.49901	0.490039	3.35855	4.77271	3.56937	2.7487	2.58579	3.28785	3.9404	3.33662	5.39072	4.92363	5.98203
ENST00000511744	MLIP	protein_coding	4.76076	5.10654	1.01619	-0.52118	1.33872	1.36586	1.82712	1.87839	1.48834	1.08706	2.15351	1.0161	1.38878	1.79318	0.504731	1.46983	1.98487	2.42549	2.4135	2.26431	1.75462
ENST00000460581	COCH	protein_coding	7.11579	6.80537	6.26155	5.71788	7.87518	5.21838	4.74576	3.01941	3.5769	3.78267	2.50099	3.09572	2.42289	4.25613	3.32383	4.91463	2.86286	2.74709	2.81756	1.9903	1.703
ENST00000480237	LINC00173	processed_transcript	3.3144	2.29473	-0.417112	-0.632555	2.57527	0.517515	-0.091606	-0.0403415	-0.430387	-1.02432	-0.658304	-0.680243	-0.529948	-0.640123	-0.928572	-0.64155	2.96661	1.99219	3.4827	2.56797	1.64324
ENST00000391854	GNG4	protein_coding	5.78905	5.56775	3.52066	4.56087	4.63787	2.46507	2.62377	2.45264	2.2146	2.29874	2.83468	2.59701	1.88057	1.93086	2.09493	2.53949	2.68198	2.85957	2.92775	3.28335	3.55126
ENST00000423058	SCN1A	protein_coding	0.596816	0.489683	-2.76272	-2.97817	-2.5777	-3.41306	-1.43722	-2.38595	-2.776	-0.200006	-2.00392	-3.02585	-2.87556	-2.98574	-3.27418	-0.987161	2.11285	2.14908	-0.950378	-0.455713	1.20452
ENST00000389313	SMTNL2	protein_coding	2.80399	2.71721	-0.927518	3.10497	5.55213	6.81016	-0.602012	1.03421	-0.940794	1.27263	-1.16871	-1.19065	0.544608	1.1714	1.36838	2.6554	6.04116	6.65837	6.73658	6.74407	6.68742
ENST00000397381	UCA1	processed_transcript	5.45868	5.77733	0.642285	1.16381	0.82731	0.991949	2.19018	2.89352	0.629009	2.97368	1.98605	1.60155	1.75184	2.7412	2.13082	1.83288	2.34793	3.12959	2.3291	1.62737	2.11768
ENST00000296129	CDCP1	protein_coding	5.96942	5.55761	7.57909	7.22329	8.3038	6.83725	2.08517	2.04897	2.61312	2.23492	2.56029	0.731001	2.51356	2.84151	2.8046	2.61769	5.94162	5.96007	6.29512	5.65164	5.48075
ENST00000331437	CECR6	protein_coding	4.47761	4.59287	1.27007	4.03648	5.54256	0.297806	1.97409	-0.675088	-0.0651333	1.04137	0.291912	2.00694	-0.164694	0.310093	0.436682	-0.691333	0.916823	-0.227517	1.76049	2.39266	2.86648
ENST00000265769	ADAM28	protein_coding	0.522557	1.01746	-2.55687	-1.18736	2.71561	2.00224	4.61412	-0.180104	0.0148124	0.742809	0.201933	2.03798	2.45957	-0.194924	2.10159	0.218687	2.21916	3.24475	2.54087	2.71361	3.2314
ENST00000423059	THSD7A	protein_coding	-1.88223	0.956084	0.546136	-3.36975	3.40576	4.02825	-0.0214428	0.0298218	2.98217	1.32595	-0.0735677	-1.83247	0.820323	-0.377315	-0.0808009	-0.378741	5.30356	5.12947	5.08849	5.87244	5.69721
ENST00000347108	DZIP1	protein_coding	6.02212	6.20557	5.45066	4.93824	5.80686	5.99367	2.15726	0.816206	2.33305	2.53267	4.66585	2.87674	2.88119	1.91686	3.13743	3.32352	5.92906	5.74759	5.70299	5.82112	5.78519
ENST00000327305	NETO1	protein_coding	5.52104	6.03589	-1.35094	-1.56639	-2.16592	0.320648	-1.02544	2.48526	1.22074	2.94874	1.86729	3.55585	0.858147	0.426043	1.30752	2.33151	2.12024	0.473396	0.461401	-0.365862	-0.290591
ENST00000312006	GAL3ST3	protein_coding	4.19256	4.14592	3.16559	1.53511	2.05106	1.51526	-0.508903	-0.457638	0.152316	1.14335	-1.0756	-0.0975395	-0.947245	1.74993	-1.34587	0.941153	2.94163	4.27533	3.83592	3.3206	2.68538
ENST00000450172	ALS2CL	protein_coding	0.899871	1.49318	-2.45967	0.909851	1.58334	-0.302649	-2.13416	-2.0829	-2.47294	-1.06688	-2.70086	-1.7228	-2.5725	-2.68268	-1.97113	-2.68411	0.62449	-0.050365	0.93764	1.33277	0.185648
ENST00000311322	LPL	protein_coding	2.83685	-0.108823	-1.68316	-1.8986	1.08683	1.47386	-1.35765	-1.30639	-1.69643	0.709635	1.07565	-1.94629	-1.79599	-0.90617	-2.19462	-1.9076	2.22412	-0.858817	-0.870813	-1.69808	-1.6228
ENST00000244043	PTGIS	protein_coding	5.91219	6.0001	4.13658	4.58595	4.91242	5.63649	3.19199	2.67936	2.22518	2.21621	3.09242	2.56029	2.71058	2.07958	3.02245	2.68387	7.07713	6.91625	6.41155	6.78648	6.7159
ENST00000570896	TNK1	protein_coding	4.26757	4.12079	4.04672	3.72694	2.39045	2.8281	1.53093	-1.00277	1.60718	-1.98675	-1.62073	0.357327	-1.49238	1.71937	-0.306039	0.39602	3.64803	2.96836	4.60273	4.58282	4.14024
ENST00000285199	USP43	protein_coding	3.20194	3.43163	3.90238	3.41276	4.29386	4.4585	-1.47255	0.900642	-1.81133	-0.0833356	-0.0392489	0.523775	-1.91089	-0.0210683	0.860408	0.977506	1.49255	2.61125	0.599251	1.35695	1.06965
ENST00000222718	HOXA2	protein_coding	-1.51692	-1.53659	-0.788998	-1.00444	2.39603	3.73059	-0.463493	-0.412228	-0.802274	-1.39621	-0.0301907	-1.05213	-0.901834	-0.01201	-1.30046	0.571526	3.34961	3.8427	4.11081	3.28355	3.66367
ENST00000534424	OPLAH	protein_coding	2.28125	2.20713	0.57621	2.36077	0.898739	0.925875	-1.42021	-1.36895	-1.75899	-0.0309968	-1.98691	-0.423886	-1.85855	-1.96873	-2.25718	-1.97016	2.5922	1.98551	2.59019	0.561293	2.22153
ENST00000378061	ZNF425	protein_coding	5.44317	5.84595	3.27162	3.4432	3.07813	4.33023	-1.10332	2.64839	2.64536	3.54893	3.65191	0.308046	1.91777	3.10305	1.51915	-0.0682982	4.61311	3.88737	3.96849	4.57863	3.21649
ENST00000514576	OCIAD2	protein_coding	7.97094	7.54063	6.28823	6.09605	6.62877	6.33923	2.67122	2.52984	4.65436	1.54586	5.47956	5.08258	2.81784	4.16709	1.64161	1.70624	6.49762	6.56237	7.24021	7.15734	6.59589
ENST00000392306	SH2D2A	protein_coding	2.96379	3.41805	-0.478211	-0.693654	-1.29319	1.19338	-0.152705	-0.10144	-0.491486	-1.08542	-0.719403	-0.741342	-0.591047	0.298778	-0.989671	-0.702649	-0.0944919	-0.65387	0.919097	2.09183	2.16711
ENST00000237612	ABCG2	protein_coding	2.54043	2.30503	3.65302	1.78988	6.80113	7.35949	0.745865	-0.524799	2.08516	0.813152	0.664593	1.64266	1.15552	1.33485	1.8349	1.68135	2.18259	1.62321	0.495739	-0.916486	0.480712
ENST00000448775	CLMP	protein_coding	5.19274	4.88356	5.96373	5.26074	4.38322	3.8109	0.201775	0.25304	3.03292	1.85402	1.805	2.61314	-0.236567	0.975186	-0.635191	0.236794	4.88934	4.78807	4.71098	4.25367	4.46018
ENST00000249016	MCHR1	protein_coding	3.54163	3.2838	1.55334	2.11551	3.01848	5.14005	0.656457	-0.877241	-0.267286	-0.861218	-1.4952	-1.51714	-1.36685	1.10794	-1.76547	-1.47845	1.71467	1.37768	2.1433	0.731072	1.12827
ENST00000378116	FAM171A1	protein_coding	6.59871	6.70412	7.23679	7.1541	7.77015	7.243	2.60229	2.90148	2.78707	3.71397	3.62056	0.0136544	3.83637	3.57734	3.93525	3.91033	6.74531	6.55234	6.43786	6.42174	6.47669
ENST00000339252	HAVCR1	protein_coding	1.45852	1.95343	0.379093	1.16365	4.39701	5.31372	4.09692	2.56322	1.36582	1.09381	1.1379	1.11596	2.07361	1.74104	2.03756	1.73962	1.93274	2.7884	1.51337	2.17153	2.2468
ENST00000503758	ZDHHC11	protein_coding	2.80891	3.47205	-0.12613	-0.926536	-0.941105	3.61585	-1.38559	1.47303	-0.724368	1.26666	2.04771	-1.97422	0.497999	-0.349142	0.777447	2.06447	1.37307	2.50557	2.42318	2.18088	2.0497
ENST00000352766	PRR5-ARHGAP8	protein_coding	6.65455	6.14127	4.59536	3.82972	6.35357	7.24925	0.563316	3.31502	3.03189	2.09003	0.581581	3.29661	3.3729	1.59976	2.04828	3.96757	2.86946	5.93252	5.31694	5.59793	4.38563
ENST00000568733	NUB1	protein_coding	7.49656	6.67224	5.58063	6.2417	7.19192	6.98286	1.22806	3.41683	4.26779	4.36574	4.38383	3.70982	3.67725	3.64302	3.82406	4.18908	7.36523	7.46296	7.31779	7.1619	7.41906
ENST00000358064	HIST4H4	protein_coding	6.72485	6.6845	4.56627	3.96088	4.9628	5.29737	5.16741	3.28008	3.39253	2.2961	1.66212	1.64018	4.06349	3.09534	3.50733	3.79435	4.50942	5.11997	5.47054	5.03135	4.90226
ENST00000372781	SEMG1	protein_coding	2.88567	2.68543	-0.473869	0.310687	-1.28884	-1.1242	-0.148363	-0.0970989	-0.487145	-1.08108	-0.715062	-0.737	-0.586705	-0.696881	-0.985329	-0.698307	-1.09015	-0.649528	-0.661524	-0.488786	-0.413516
ENST00000229922	CAP2	protein_coding	5.65649	6.07509	5.35285	5.40469	6.60644	6.36615	6.14358	3.23137	3.80479	4.09539	4.04636	1.07689	3.12027	2.39712	3.19113	4.14112	2.91639	3.21499	3.51494	3.80315	3.49991
ENST00000285979	CYP2C18	protein_coding	1.84505	2.56235	-1.01199	2.47301	-1.82696	3.82953	-0.686484	-0.635219	2.5597	-1.6192	-1.25318	-1.27512	-1.12483	-1.235	3.12041	-0.236428	-1.62827	-1.18765	-1.19964	-1.02691	-0.951636
ENST00000409345	ADRA2B	protein_coding	2.67413	1.49692	0.544069	-1.67137	-2.27091	-0.521304	-1.13043	-1.07916	-1.46921	-2.06314	-1.69712	-0.719062	-1.56877	-1.67894	-1.96739	-1.68037	-0.0722121	0.953372	2.16377	1.33651	0.926351
ENST00000493253	KRT17	protein_coding	1.4664	3.28323	-0.613032	-0.828475	-1.42801	1.05856	-0.287526	-0.236262	-0.626307	-1.22024	-0.854224	-0.876163	-0.725868	-0.836044	-1.12449	-0.83747	-1.22931	2.21131	3.44724	4.12694	3.61725
ENST00000295927	PTX3	protein_coding	4.09826	2.55503	-0.697379	-0.912823	-0.512354	-0.347715	-0.371874	-0.320609	-0.710655	2.94334	-0.938572	1.03949	-0.810215	-0.920391	-0.208839	-0.921817	4.4677	2.12696	2.81541	4.09506	2.94794
ENST00000259241	HS6ST1	protein_coding	4.89384	5.34168	7.30151	7.67934	6.54376	6.19763	-1.39258	0.658686	3.55404	1.92264	-0.374314	0.603747	2.07597	1.96579	1.67735	2.14494	6.98756	6.89416	6.43856	6.1062	6.8017
ENST00000373119	KLHL4	protein_coding	6.3809	6.7442	4.48684	4.23113	4.79849	3.54405	1.04416	-0.319616	-0.294624	3.72615	3.68691	0.0404834	2.81527	0.817568	0.377117	-0.183858	7.06237	6.26751	6.53943	6.63743	6.86647
ENST00000543160	BEX5	protein_coding	5.94098	5.08904	2.06404	0.263634	3.36454	3.9162	0.804583	0.855848	0.465802	-0.12813	1.82285	1.80091	0.366242	3.06342	-0.0323824	0.25464	5.79353	5.79527	5.42071	4.46416	5.78736
ENST00000276943	IFNK	protein_coding	3.92698	4.57028	0.0699442	-0.145499	3.25497	4.12005	0.39545	2.76864	1.64163	-0.537263	4.28818	1.80681	-0.0428918	-0.153068	2.88041	0.845506	3.1541	2.89428	3.05221	2.86238	3.58973
ENST00000453495	CEP170B	protein_coding	3.32502	3.78418	2.66828	3.82207	3.74947	4.2489	-2.17614	1.33456	0.655004	-0.786924	-0.157875	-0.764776	0.707447	0.0826979	-1.01311	1.08127	1.78896	3.15559	3.61448	2.76884	3.70846
ENST00000367748	IL20RA	protein_coding	1.18184	2.65693	-1.54967	-1.76512	0.635352	-2.20001	-1.22417	-1.1729	-1.56295	-2.15688	-1.79087	-1.8128	-1.66251	-0.772685	-2.06113	0.547817	1.41901	-1.72533	1.26267	2.02037	1.31804
ENST00000343846	SUSD4	protein_coding	1.05468	2.46797	-1.53932	-1.75477	1.73317	2.93963	2.69307	3.59234	4.14784	4.56772	3.50489	2.95243	3.04828	2.62998	2.90341	4.28063	5.67729	5.02649	5.14339	5.62567	5.04459
ENST00000236877	SLC8A2	protein_coding	0.728329	4.06621	-2.12871	-1.34415	0.22624	-2.77905	4.15099	-1.75194	-2.14199	-0.735917	-1.3699	0.415514	-0.656584	-0.766759	-1.05521	1.81678	0.255009	1.15506	-0.731402	-1.14363	-2.06836
ENST00000347055	KRCC1	protein_coding	5.42243	5.93114	5.61984	6.60079	5.64617	5.68222	2.77542	2.82668	4.5241	4.70069	4.73228	1.50871	2.79651	2.2269	3.89265	5.70121	6.34933	5.9885	6.09515	5.89443	5.70009
ENST00000261622	SLC7A5	protein_coding	8.93774	9.08435	8.91552	8.84829	10.2861	10.1031	5.7871	4.70259	5.07584	6.4622	5.39894	4.5152	5.25046	6.37844	5.83322	6.02838	6.97534	6.32008	4.17564	4.58653	4.75295
ENST00000396925	CLDN6	protein_coding	10.7079	10.5558	9.78373	9.87732	9.99166	10.0131	8.90253	4.88184	7.26758	6.11086	5.91993	6.9591	7.19333	7.43242	6.8072	6.60256	0.844397	0.869981	2.73245	2.03072	2.10599
ENST00000470802	ROBO2	protein_coding	1.47991	0.894641	0.805733	0.242366	1.99076	1.90263	-0.676116	0.697076	-1.42993	1.43557	0.342148	-1.67979	-2.11446	-3.22463	-0.343157	-0.904132	3.78298	4.71146	3.41064	3.81635	4.49336
ENST00000311450	PLAC8L1	protein_coding	6.16325	6.33622	4.23582	2.28341	3.09892	3.96399	1.2394	3.87562	1.90061	3.11404	0.672698	2.65076	2.80105	3.01281	1.40243	4.14888	3.75704	4.73823	5.2498	5.89897	2.55921
ENST00000358763	SYN3	protein_coding	6.47939	6.06083	2.07803	5.27352	3.63652	0.290195	2.52907	1.58034	3.41268	1.71184	4.2843	2.6774	2.20621	3.43999	4.15154	4.43856	-1.99768	1.2503	-0.569052	-1.39631	0.678956
ENST00000548547	IGFBP6	protein_coding	4.58372	5.50747	2.34817	1.8108	5.38119	6.72463	6.10663	7.91871	7.83951	5.92683	6.95497	7.43554	6.58583	7.69197	6.72424	6.34096	-0.590039	0.850582	3.42355	0.0113245	1.67156
ENST00000242728	BHLHE41	protein_coding	0.590424	2.65822	-1.68165	-1.8971	0.088335	2.62221	-1.35615	-1.30488	-1.69493	-2.28886	-0.922845	-1.94478	-0.794489	-1.90466	-2.19311	0.678872	3.83135	1.95004	4.39748	4.67847	3.77102
ENST00000546136	SOX5	protein_coding	1.0524	3.13707	2.21328	1.05031	6.0228	5.63461	-2.2161	-1.16484	0.445119	1.2435	0.53913	-1.21977	-1.65444	-1.17966	-3.05307	-0.181081	5.8617	5.89744	6.50675	6.39184	6.23985
ENST00000438793	PAM	protein_coding	5.98851	5.90691	6.5964	6.53986	6.42238	5.51113	3.70171	2.52031	3.09374	3.49981	0.580424	1.80641	3.61567	0.76853	3.09152	4.90096	6.34744	5.22339	5.31344	5.11048	4.92636
ENST00000388802	SRRM3	protein_coding	2.68133	2.98358	-1.59075	-1.80619	0.40163	-1.24109	-1.26524	-1.21398	-1.60403	-2.19796	-1.83194	-1.85388	-0.703586	0.186238	0.219718	1.64424	4.71183	4.01495	3.02895	2.30122	2.05457
ENST00000291416	TRIM62	protein_coding	4.71526	4.99659	3.06236	1.96239	3.87187	4.28649	-1.1971	-1.14583	-0.53588	2.26251	1.55813	1.53619	1.94952	0.576311	2.13586	2.42288	4.43097	3.65929	3.71601	5.04744	4.66703
ENST00000253778	GFPT2	protein_coding	7.5984	7.60126	1.44368	-0.579116	4.85478	4.84397	-1.03817	0.59806	-1.37695	1.72956	-1.60486	0.373197	0.84542	1.22067	-1.87513	-1.58811	1.02005	2.54813	2.44867	1.79134	2.69668
ENST00000317775	NOS1	protein_coding	2.74831	3.46305	-0.174019	-0.389462	2.59597	0.863701	-0.69651	-0.382211	-0.187294	0.136312	0.584789	-0.79972	0.350575	-0.566956	-0.395972	1.23897	0.361703	1.12425	1.05336	0.963067	0.886334
ENST00000561177	PCSK6	protein_coding	2.15083	2.66168	0.70883	0.493387	4.50857	4.83985	2.53684	1.30799	1.57002	4.76459	4.29207	0.182665	0.0110319	-0.514181	2.00473	0.89943	7.46759	8.01699	7.57102	8.01133	7.84243
ENST00000552478	DGKA	protein_coding	3.28005	4.4456	4.22754	4.75246	4.2793	3.84024	-1.85634	0.194922	0.126805	2.06893	1.48385	0.876949	-1.29468	1.1801	2.21358	0.178676	3.20187	2.68689	2.9159	3.12516	3.04843
ENST00000215939	CRYBB1	protein_coding	4.09671	4.86846	2.1242	-0.0912465	3.76865	2.93329	0.449703	2.50097	1.11092	1.51699	4.40657	0.861066	1.01136	1.48615	2.42009	1.48472	-0.492084	-0.0514623	-0.0634578	0.10928	0.18455
ENST00000296161	DTX3L	protein_coding	5.63152	5.93449	4.16424	5.06679	5.19361	4.27364	3.73075	2.66654	2.54951	1.41953	3.34626	2.72708	2.23583	2.18223	3.19335	3.45765	5.29798	5.1585	6.22105	4.67857	5.77078
ENST00000324000	ST8SIA3	protein_coding	3.72582	4.05834	-3.30781	-2.52325	1.08667	1.32725	-1.39734	0.0689587	-3.32109	-2.33006	-3.549	-1.24901	-3.42065	-1.2089	-2.81927	-1.53225	-2.92409	-1.89851	-3.49547	-2.32273	-3.24746
ENST00000222543	TFPI2	protein_coding	4.12487	3.71441	-1.02984	-1.24529	3.28446	2.48974	-0.704339	-0.653075	0.541842	-0.637052	-1.27104	-0.292976	-1.14268	-0.252857	1.04366	-1.25428	2.6758	3.60185	3.86996	3.0427	3.67436
ENST00000328759	C19orf68	protein_coding	5.97392	5.05281	5.15994	5.75186	5.37645	4.83154	3.20534	2.90868	3.22913	1.7872	2.73818	1.39431	2.28157	2.65683	3.56102	1.16997	5.50059	5.48179	4.97229	5.4326	5.06357
ENST00000329841	ALDH1A3	protein_coding	3.64845	4.5071	2.28891	2.65843	4.74072	4.04796	3.70188	1.98761	-0.139406	1.38214	1.36964	0.0257764	0.761034	1.23582	1.5848	2.06447	-1.32737	-1.88675	-1.89875	-0.72601	1.15662
ENST00000313093	HMHA1	protein_coding	3.35101	2.74637	2.757	4.18542	2.05751	3.27659	-1.50245	1.35617	1.6182	0.372188	1.39028	-0.506128	-0.940796	0.270957	-1.33942	2.33992	-0.122313	-0.00361901	1.44382	1.47905	0.817356
ENST00000378069	MAOB	protein_coding	2.70102	4.01577	0.905382	-0.310062	1.67537	-0.744954	-0.769112	1.60408	-0.107894	0.298175	-1.33581	-1.35775	-0.207454	1.0043	1.97888	-1.31906	5.66414	5.61237	4.84701	3.97793	3.42517
ENST00000335625	GABRA5	protein_coding	4.90934	5.9266	1.36781	3.63041	4.76784	2.91012	2.88596	1.25915	-1.45282	3.62567	-0.680741	3.25152	0.0325774	1.33744	1.50842	4.38041	-1.05583	1.96975	-0.627204	0.130496	0.942732
ENST00000361388	CALD1	protein_coding	9.74887	9.21992	7.6938	8.16559	8.45765	9.96559	6.98772	6.83773	6.24389	6.80989	6.34385	6.61825	5.69234	5.89863	6.24879	5.6276	7.30803	7.19391	7.02402	7.26691	7.11202
ENST00000369800	NEURL1B	protein_coding	4.83486	4.02618	1.27454	2.35865	1.28268	1.44732	0.484564	-0.0491336	-0.854217	2.66733	-2.6671	-2.68903	1.70919	1.59901	1.23256	1.0501	4.19622	4.29325	4.07294	4.30065	4.17361
ENST00000371208	HOOK1	protein_coding	6.361	6.58617	4.73408	4.35425	5.38458	4.84928	4.05959	2.89584	2.7859	4.39913	4.4478	2.44858	3.3268	3.34668	3.88675	4.94671	4.61899	4.86697	4.99979	4.69679	4.76075
ENST00000525123	AGBL2	protein_coding	2.60435	3.80707	-1.57462	0.794897	-2.3896	-0.224958	1.33585	1.97207	0.997065	1.40313	3.43211	-1.83775	-1.68746	1.20237	2.7719	2.0083	2.66708	3.60727	3.36701	2.49792	3.65566
ENST00000328488	HIST1H3I	protein_coding	12.6517	12.6442	10.4385	10.7358	10.6973	10.1447	10.374	8.72655	8.86872	7.70889	8.91277	8.60344	10.0849	8.58822	9.07805	7.80341	10.324	8.22857	9.79797	8.56042	8.74532
ENST00000228945	ARHGDIB	protein_coding	2.66602	2.77189	1.51948	-0.280927	4.73425	5.14216	0.260022	0.311287	1.92124	4.57524	2.50068	4.75885	4.214	3.88143	3.88249	3.95801	5.48816	4.66575	4.13918	4.8738	2.3168
ENST00000371959	AMOT	protein_coding	3.76826	4.26975	3.72954	3.41724	7.07928	8.05381	1.11019	4.52603	3.59923	4.47026	3.35085	4.94782	4.72496	3.76331	4.60235	4.46714	9.02856	9.17432	9.13696	9.56548	8.93356
ENST00000596691	LRRC3DN	protein_coding	3.5591	3.37437	1.88493	4.18406	2.2626	3.42724	-0.596924	-0.545659	0.0642954	-1.52964	-1.16362	-1.18556	-0.0352652	0.854559	-1.43389	-1.14687	2.46129	2.36134	3.05984	2.23258	2.13792
ENST00000243349	ACVR1C	protein_coding	2.3152	1.55079	1.17639	2.42807	0.273952	0.345481	0.414432	-0.949341	1.24558	1.00528	0.169662	-0.852277	-1.43895	-2.13409	0.825394	1.77138	0.720573	0.372699	0.360703	-0.604063	0.849719
ENST00000284486	FAM167A	protein_coding	0.665993	1.86872	-0.191046	0.59351	3.74887	0.74358	-1.4505	-1.39924	-1.78928	1.93871	-2.0172	-2.03914	-1.88884	-1.99902	2.23609	2.08702	1.85564	0.633294	0.0363365	2.379	2.67666
ENST00000306149	CSDC2	protein_coding	0.0570737	2.73784	-1.215	-0.430446	-0.0299776	0.942016	-0.889497	0.74673	-1.22828	0.985145	-1.4562	-1.47813	-1.32784	-1.43801	-1.72646	0.882487	3.95008	4.85727	4.3787	4.35504	4.82263
ENST00000491143	ONECUT2	protein_coding	1.47203	1.64791	-3.75425	-3.96969	1.04549	-2.08265	-1.10681	-2.37748	0.319942	-1.77649	2.04896	0.0700864	0.380846	0.41506	1.31926	0.0213164	1.91488	1.19938	0.517531	0.623155	-0.234461
ENST00000240587	TSHZ3	protein_coding	4.85073	4.44135	5.31979	5.34215	3.35559	3.9763	2.4586	2.90579	3.4866	3.52588	1.9659	1.08147	0.942254	1.74962	4.14189	2.18429	6.39817	6.82585	6.7555	7.55675	7.68023
ENST00000372309	AIF1L	protein_coding	8.50904	8.16683	7.96936	8.1758	9.16172	9.63781	6.2791	4.93109	5.45489	5.14237	7.04695	5.30161	4.08785	5.28887	5.42619	7.03834	7.0963	6.83238	6.23542	6.39666	6.68108
ENST00000440886	LPAR3	protein_coding	4.8208	5.01564	0.515301	-0.11518	1.60722	1.3244	1.16274	1.47703	1.08699	1.07802	1.97455	0.574099	2.30936	1.29229	0.588804	3.19775	3.89902	2.9835	3.18563	3.45458	2.82358
ENST00000360731	CLIC6	protein_coding	2.90447	2.8848	-0.689537	-1.90498	3.74342	0.467482	-0.364032	-1.31277	-0.702813	-0.711782	-1.93073	-1.95267	1.51955	-1.91255	-2.201	-1.91398	5.79747	5.49236	4.077	3.7874	1.17817
ENST00000460683	PARP14	protein_coding	6.14942	5.98526	5.08298	5.3154	6.34728	5.19711	5.10753	1.36624	4.20226	2.5749	4.66202	3.00644	3.00001	1.9133	2.64793	3.9689	5.99628	5.81058	6.86173	4.7819	5.50456
ENST00000333421	ABHD17B	protein_coding	7.52818	8.12339	6.26471	6.50244	6.9154	6.30421	5.24229	4.33663	3.02904	4.02008	3.87913	3.56346	5.02635	4.60358	4.00479	4.37588	6.21031	5.69674	6.18459	5.51569	6.1422
ENST00000396920	PHYH	protein_coding	5.96836	6.31734	0.977469	5.00995	4.53173	4.44261	3.96594	2.9392	1.37923	3.87276	2.73628	1.93673	2.6016	3.49142	2.96851	4.25553	6.47666	6.44567	7.00575	6.35487	7.16022
ENST00000379705	TRPC4	protein_coding	4.03487	4.0308	-1.76076	-1.97621	3.76411	0.910828	-1.43526	-1.38399	-1.77404	-0.367972	-2.00196	-2.0239	2.1264	-1.98378	-2.27222	-1.9852	-0.0551176	0.870931	-1.94842	0.809281	0.884551
ENST00000308660	MARCH3	protein_coding	3.90417	4.142	-1.81085	-0.0262933	1.46164	0.998246	-1.48534	-1.43408	1.17587	1.3893	-2.05204	0.733374	-1.92369	1.5511	0.67769	1.77207	4.39305	3.65735	4.47723	4.38369	4.64182
ENST00000374431	LPAR1	protein_coding	4.3682	4.05748	4.87141	4.35016	5.63055	4.5267	-1.27881	-0.227549	-0.617595	1.48891	1.47642	0.454478	1.74228	-0.242369	-0.530817	-1.82876	7.03679	7.13291	7.09981	6.77308	6.7368
ENST00000523861	ENPP2	protein_coding	1.98651	0.229875	0.714434	0.498991	4.83492	4.47009	-1.28199	-1.23072	0.379231	0.955224	1.47324	-0.870625	-1.72033	0.976849	0.202974	-0.246969	3.20249	3.12374	3.33413	2.46505	2.91229
ENST00000497649	MEPE	protein_coding	3.18532	-1.64171	-0.894115	-1.10956	-0.70909	3.62547	-0.568609	-0.517345	-0.90739	-1.50132	-1.13531	-1.15725	-1.00695	-1.11713	-1.40557	-1.11855	-1.5104	-1.06977	-1.08177	-0.909032	-0.833762
ENST00000484654	MAPK15	protein_coding	2.95773	0.67503	1.68566	2.05518	1.28572	2.1508	-0.573799	0.477466	1.89478	-1.50651	-1.1405	-1.16244	-1.01214	-1.12232	0.174198	0.876258	-1.51559	1.73239	2.37247	0.670741	1.16105
ENST00000531380	FZD4	protein_coding	4.48391	4.76459	3.27952	2.77189	7.28642	6.82427	2.90759	2.70359	4.14071	3.42363	5.43064	4.41328	3.25979	4.21571	3.71915	4.07893	6.03014	5.87645	5.89233	5.3464	5.39298
ENST00000358771	SIRPA	protein_coding	4.47537	3.87074	1.84574	0.630298	-0.232267	2.85837	-1.41372	-1.36245	-0.752496	-1.34643	0.341515	-2.00235	0.955298	1.73821	1.83678	3.03634	5.28835	5.37974	4.94349	4.7216	5.24
ENST00000566034	SOX8	protein_coding	3.14749	3.79524	1.78795	1.5725	0.388011	0.55265	-1.47151	-1.42024	1.18971	1.18074	-2.03821	-2.06015	1.54958	-2.02003	-0.308474	2.14847	4.04614	4.43672	3.47476	4.14226	4.45316
ENST00000296486	ETNPPL	protein_coding	2.63771	1.90754	-0.804294	-1.01974	1.18809	2.7933	-0.478789	-0.427524	-0.81757	-1.4115	-1.04549	-1.06743	-0.91713	-1.02731	-1.31575	-1.02873	0.579424	1.34197	-0.991949	-0.819212	-0.743941
ENST00000396901	NFKBID	protein_coding	2.56989	2.45068	0.975884	2.49741	2.82387	2.98851	-0.283573	-0.232308	-0.622354	-1.21629	0.149729	-0.872209	-0.721914	-0.83209	1.46442	0.166484	3.09657	1.80023	3.37319	3.46347	2.7732
ENST00000394166	NR2F2	protein_coding	0.130171	-1.8895	-2.14191	-2.35735	2.08751	1.37768	1.88404	3.87872	2.30425	4.82832	4.20186	2.84289	3.13758	1.63508	3.80607	1.95558	9.65703	9.41206	10.1593	9.81687	10.0289
ENST00000536441	SESN3	protein_coding	6.00533	6.3452	3.86331	3.68471	7.61767	7.92343	5.48058	3.26474	3.85004	4.92169	5.3033	4.73089	4.49241	4.39703	4.9533	4.99035	8.12967	8.01455	8.02652	7.94969	8.00966
ENST00000567278	COTL1	protein_coding	6.93191	6.72097	5.28579	4.82708	4.67893	4.77748	3.49028	2.12651	1.41454	2.18984	2.60166	3.51046	3.97794	2.82929	3.18937	4.29084	5.27096	5.17499	4.90312	5.42039	5.02215
ENST00000297205	STEAP1	protein_coding	4.18555	3.29141	-0.130918	-0.346361	2.75455	4.34803	2.77955	4.15274	3.55625	4.4318	5.35581	5.0978	2.5636	4.28993	4.2156	4.16821	3.95324	2.27839	2.68143	1.85416	1.92944
ENST00000524240	GFRA2	protein_coding	0.554139	0.671972	-0.454903	-2.25531	2.8456	2.95365	-1.71436	-1.6631	-2.05314	-2.64707	-2.28106	-2.303	-2.1527	-1.26288	-2.55133	-2.2643	4.13827	3.17679	4.24821	4.86408	4.36034
ENST00000303531	PRKCB	protein_coding	4.44409	4.57282	-1.73487	-0.950317	1.73555	0.422146	1.91256	0.963825	-0.748148	1.86737	1.1114	2.17192	-0.262747	0.627078	2.39752	3.06306	3.09179	4.28914	3.99634	4.3163	3.96934
ENST00000369407	PHGDH	protein_coding	8.51285	8.46962	6.75229	6.93156	7.13059	7.53267	5.12738	4.94647	6.01377	3.93941	4.28196	5.34051	5.09429	5.09733	4.54039	4.39035	9.10413	8.60163	8.15798	8.19405	8.47454
ENST00000332432	MARCH11	protein_coding	-1.26808	3.51961	2.45985	4.2444	1.64487	2.26894	-0.214647	-0.163383	1.03153	-1.14736	-0.781345	-0.803284	-0.652989	-0.763165	-1.05161	0.235409	2.65092	-0.715812	-0.727808	-0.55507	-0.4798
ENST00000568956	ZNF865	protein_coding	3.81284	3.84762	3.80995	3.65463	3.61031	3.60503	0.165831	-1.36787	1.24209	0.455511	0.0141707	0.577195	-1.85747	1.35428	-0.256097	-0.384112	4.29729	2.24963	4.72592	3.8843	2.77515
ENST00000250617	ARHGEF6	protein_coding	5.0211	4.87881	1.47956	2.45676	2.73987	2.77676	1.31964	0.856329	1.65893	3.19428	3.77086	0.994035	2.08293	1.69712	1.62018	1.14821	2.14339	1.19698	2.18499	1.74475	1.05449
ENST00000276297	DLC1	protein_coding	-0.194722	1.56988	2.31747	2.2353	6.46119	6.01215	4.95557	2.44049	2.77627	4.24792	4.84318	2.9075	3.67671	1.22773	4.41406	3.34829	5.45435	4.63883	4.58501	5.19385	4.72741
ENST00000372330	MMP9	protein_coding	5.73038	5.02078	-0.959544	2.7319	-0.189557	1.39012	4.17332	3.66515	3.72762	4.10567	0.384226	4.30089	3.83451	4.37203	3.8144	4.33958	3.33107	3.32423	-1.1472	0.610501	0.100809
ENST00000392329	INPP1	protein_coding	2.66876	4.50969	5.12604	1.51828	2.7261	3.40531	-0.525737	-0.474473	1.72044	2.86348	-1.09244	-1.11437	1.62088	-0.0742549	0.959225	3.09424	4.39046	4.67354	4.68902	4.45577	4.964
ENST00000360283	CACNB4	protein_coding	2.67071	1.08626	-1.16615	-0.159198	0.0188782	-0.401445	1.48129	-0.789377	-1.17942	-0.550962	-1.9923	-3.01424	-0.863946	-0.652193	-1.26257	1.66831	2.1872	1.24316	2.4875	2.36326	2.83281
ENST00000409855	SCN7A	protein_coding	-1.72607	-3.33071	-2.58311	-2.79856	0.994231	1.52144	-2.25761	-2.20634	-1.59639	-0.605357	1.56801	-0.524315	-2.69595	1.00123	0.227356	-1.80755	2.52853	2.70066	3.58679	3.79429	4.03183
ENST00000583038	ERBB2	protein_coding	7.64871	7.52966	5.19825	4.4309	6.00905	5.95696	4.74478	4.56543	4.37283	3.28337	4.09369	3.5296	5.04668	3.90675	4.04829	3.94486	5.66097	5.35404	5.27998	5.35431	5.39523
ENST00000356628	NRARP	protein_coding	5.52266	6.00193	0.45184	3.7389	3.83326	3.0239	2.19238	2.94409	4.98289	1.84463	0.625686	2.99606	0.339004	2.96579	1.94038	4.166	2.64291	1.49857	4.84915	3.49582	3.57109
ENST00000305097	P2RY1	protein_coding	4.17933	4.02401	-0.378148	0.406408	4.24982	3.77887	0.53232	1.80598	1.19354	2.33657	3.66606	1.94368	2.20946	0.39884	2.81083	2.56734	3.59053	4.25355	4.41148	3.51382	3.48956
ENST00000555122	AHNAK2	protein_coding	2.56128	2.68783	-1.93961	1.13035	-3.16962	1.36425	-3.61411	-0.392916	-3.95289	1.73858	0.211514	-4.20274	0.0350154	-0.255733	-0.0587541	0.359513	-0.163575	0.132657	-0.220376	0.630434	0.928097
ENST00000303375	MRC2	protein_coding	4.32002	3.87654	4.88129	5.19409	6.74009	5.99707	0.32905	2.4507	2.36878	2.9073	7.19865	1.22584	0.738706	0.458605	1.75512	1.77911	6.26991	5.79136	5.89057	6.07184	6.50019
ENST00000242729	SSPN	protein_coding	2.22077	2.2791	-1.22123	-1.43668	-1.03621	-1.87157	-0.895727	1.7405	-1.23451	-1.82844	-0.462425	-0.484363	-1.33407	-1.44424	-1.73269	-1.44567	4.58875	3.96066	2.59111	4.08578	4.08705
ENST00000369886	SAMD10	protein_coding	2.40684	1.97214	1.13477	-0.0806773	2.40725	1.06939	-0.539728	1.0965	-0.878509	0.849487	-1.10643	-1.12836	-0.97807	-1.08825	-1.37669	-1.08967	3.68841	2.54407	3.702	2.70481	2.89556
ENST00000475390	SLITRK3	protein_coding	0.801135	1.4095	-1.93037	-1.14582	-2.74535	0.74122	-1.60487	-1.5536	-1.94365	-2.53758	1.82843	-2.1935	-2.04321	-2.15338	-2.44183	-2.15481	2.54081	-0.521069	1.88197	0.862065	1.45191
ENST00000355689	TTC30A	protein_coding	2.07911	3.21556	2.26271	3.01689	2.95024	3.04978	-0.996747	1.51395	-0.335528	1.46286	2.02152	-1.00042	-0.11316	-0.545264	1.07318	1.97687	3.23139	4.23001	4.29745	4.24779	4.70389
ENST00000306085	TRIM56	protein_coding	5.32757	5.57572	3.53373	4.04698	4.97318	4.12915	0.729952	-0.218784	1.19853	3.49768	3.33318	0.94867	1.29161	3.22583	3.91535	4.18001	5.75971	5.15952	4.80175	5.03338	4.82235
ENST00000318683	B3GNT3	protein_coding	0.960976	2.81578	-0.896063	-1.11151	-1.71104	-1.5464	-0.570558	-0.519293	-0.909339	-1.50327	-1.13726	-1.15919	-1.0089	-1.11907	-1.40752	-1.1205	2.39455	2.25021	1.23821	1.41095	-0.83571
ENST00000421673	MUC6	protein_coding	1.17725	1.79913	1.65364	2.60047	3.37708	1.51788	-2.41317	-2.36191	-2.75195	1.69851	-2.97987	-1.41685	-2.85151	-1.37673	1.20929	-1.96312	2.34548	1.54509	1.32159	1.49433	1.84524
ENST00000341233	SLC16A12	protein_coding	3.38859	3.47276	1.37235	-0.580054	4.6533	2.04395	1.37593	0.749125	0.844506	0.613145	1.80923	0.109224	0.259519	0.149343	0.708892	0.825989	1.13459	1.96223	0.1847	2.03551	1.91814
ENST00000462833	ADCY5	protein_coding	1.707	2.03525	-1.02451	-0.239955	-0.839486	1.64708	-2.28397	-2.2327	0.377251	-1.21668	1.05622	-1.28764	-0.72231	-2.83249	-1.12093	1.33601	3.32883	2.94279	1.5248	1.54553	2.20577
ENST00000376588	PSAT1	protein_coding	9.32446	9.36675	7.14401	7.08726	7.93251	6.36509	3.36517	5.81333	5.18559	5.01742	5.47655	5.91404	6.09676	6.24068	6.18356	5.89703	7.51368	6.62954	6.91667	6.87941	6.70883
ENST00000421952	DDN	protein_coding	3.2375	-0.0749565	0.935671	-1.86473	-1.46427	-0.714664	-1.32379	-1.27252	-0.662567	-2.2565	-1.89048	0.0875779	-1.76213	-1.8723	-1.16075	-0.873729	-0.265572	2.49698	-1.83695	1.33579	0.996025
ENST00000316623	FBN1	protein_coding	3.42426	3.69636	4.16045	4.48248	3.71445	4.38083	-2.96525	1.72987	-0.496679	3.04455	1.75345	-0.553889	1.05584	-0.0543385	1.78274	2.12866	6.23634	6.14829	5.78368	6.2961	5.73826
ENST00000421602	NDRG4	protein_coding	5.43126	5.33883	4.99398	5.32769	5.81264	4.2896	-1.76798	-0.131754	3.4782	4.06749	3.77385	1.81331	2.49412	2.00543	2.48252	3.72647	5.46516	4.87041	5.39834	4.98963	5.21479
ENST00000331595	BGN	protein_coding	4.29147	4.18017	3.24495	-1.21842	4.11278	0.668614	0.322527	3.18115	2.15367	3.5191	5.89538	1.31885	-1.11581	1.58136	2.186	4.52747	8.44683	7.8955	7.70721	8.08014	8.29099
ENST00000281156	KHDRBS2	protein_coding	4.04045	3.33726	1.36238	2.63237	3.47341	2.19747	-0.634039	-0.582774	-0.97282	1.43325	-0.200737	-1.22268	1.73497	-1.18256	1.98843	1.40098	0.424174	3.32423	3.75969	1.83289	2.90816
ENST00000336617	RNASEH2B	protein_coding	6.46367	6.85356	4.6497	5.78973	5.4477	5.88918	2.20967	2.74636	2.35631	4.41446	5.4085	3.82266	3.84171	1.92418	2.5102	5.06572	4.72731	4.91014	5.50386	5.4053	5.32303
ENST00000231721	SEMA3G	protein_coding	2.37004	2.12797	1.96868	2.14555	4.23052	3.34071	-0.120855	-0.654553	1.27733	-2.63853	-0.272515	-2.29445	-0.559197	-0.669372	1.36411	0.551594	3.25929	2.31658	1.58838	2.76111	-0.386007
ENST00000263277	EHD2	protein_coding	5.02881	5.81395	4.22424	4.13218	6.18688	4.98572	1.74239	2.70055	2.3105	3.95943	2.63513	2.32368	1.62598	2.58619	2.29775	2.58477	6.65859	6.64637	6.66803	6.60654	7.07343
ENST00000541430	CELF5	protein_coding	3.56831	3.09178	-1.83305	-2.0485	-2.64803	-2.48339	-1.50755	1.12868	-0.846329	-1.44026	-2.07425	-2.09618	0.639073	0.528897	-1.34451	0.749864	-0.127406	0.57625	-0.435746	1.61146	1.39723
ENST00000325089	SLITRK5	protein_coding	3.10426	4.02909	-1.89574	-2.11118	-1.71071	-2.54607	-1.57023	-1.51897	-1.90901	-2.50295	-2.13693	1.16306	0.576388	-2.11875	-0.0852706	-2.12018	3.5965	3.05789	5.36782	5.76882	5.0226
ENST00000264930	SLC12A7	protein_coding	3.70661	3.56003	2.77157	0.456588	3.31649	3.49974	-1.80982	2.0488	1.43636	2.5054	1.87141	-0.0765257	0.0737691	0.963593	1.74553	-0.359761	4.92082	4.9928	4.18482	3.91585	4.24696
ENST00000342788	ERBB4	protein_coding	-1.26154	-0.629129	0.90696	-3.55641	3.45877	4.2941	4.08257	0.205728	-3.35424	-0.363212	0.665768	-3.6041	-2.4538	-1.56398	-1.85243	-3.56541	4.66846	4.75484	3.07129	2.79386	3.30435
ENST00000366578	ACTN2	protein_coding	1.89677	0.69268	-2.01916	-2.2346	-0.0267781	-0.0845316	-1.69365	-0.642388	0.552529	1.37363	-0.260351	-1.28229	-2.13199	-2.24217	-0.945656	1.45684	3.59338	3.99501	3.04111	2.77328	3.92384
ENST00000339613	HIF3A	protein_coding	5.79607	6.33787	4.41169	4.54809	5.47866	5.23198	1.34488	3.46653	3.11043	2.97288	3.9481	2.64377	2.94216	2.96628	4.05635	3.99657	7.88368	8.10581	8.22661	8.32187	8.59148
ENST00000275227	SLC18B1	protein_coding	6.38087	6.9212	2.02133	-1.19411	5.65757	4.30173	-0.653164	1.98306	-0.991945	-0.585877	2.3651	0.343162	1.90849	1.38328	1.31723	3.11882	6.14652	6.08408	6.23456	5.86439	6.27151
ENST00000488118	XPNPEP1	protein_coding	6.42147	6.75942	5.878	5.21814	6.81467	5.93479	5.97887	3.6765	3.73124	2.73205	3.99713	3.67403	3.14625	3.22872	3.54908	4.05511	6.72054	6.32483	6.5642	6.66178	6.75621
ENST00000305123	IRS1	protein_coding	4.42002	3.97861	2.70593	3.7738	4.55964	5.31067	-1.69648	1.35478	1.35706	3.02902	3.21255	0.802346	1.99446	-2.245	2.27391	1.0015	5.76687	5.84401	6.46455	6.67046	7.14034
ENST00000394243	SYNPO	protein_coding	1.66305	-0.988889	-1.56322	-1.1937	0.791727	2.54133	-2.23772	-1.18645	-2.5765	-0.000505646	0.00293906	-2.82635	-2.67606	-1.78624	-3.07468	0.534267	3.58868	3.28349	2.80371	3.32875	4.08209
ENST00000360202	KIRREL2	protein_coding	2.43853	1.76678	-1.29298	-1.50842	1.89205	-1.94331	-0.967472	2.78423	-0.306253	1.42174	-1.53417	-1.55611	-1.40581	-0.51599	-0.804438	2.06755	2.99763	2.85329	2.51937	3.6463	2.46782
ENST00000221452	RELB	protein_coding	3.03866	3.84211	2.38807	3.17263	1.4211	1.00077	-0.608348	-0.557084	-0.947129	-1.54106	-1.17505	0.387978	-0.0466901	0.428097	0.139648	1.84171	3.73527	4.59093	2.78538	4.33663	3.93385
ENST00000377828	ESPN	protein_coding	2.29873	-0.720942	-0.558311	-1.77375	-2.37329	-0.623684	4.57455	-1.18154	-1.57159	-1.16552	-1.7995	-1.82144	-1.67115	-1.78132	-2.06977	0.217251	-2.17459	-1.73397	1.06139	0.426772	0.502043
ENST00000493151	NOS1AP	protein_coding	2.66892	2.49398	-2.21786	-2.4333	-0.710908	2.48935	0.429572	-1.84109	-2.23114	-0.0177138	-2.45905	-2.48099	-1.3307	-2.44087	-2.72932	0.5577	1.80971	2.9988	3.08634	1.85468	2.01242
ENST00000313860	LIMCH1	protein_coding	3.23268	2.97855	1.9606	1.12367	5.73059	5.35903	3.51877	2.47488	-0.0526712	2.73191	1.20484	1.83498	1.98527	1.66359	2.90858	2.27222	5.10454	5.7298	5.30277	4.31026	5.02995
ENST00000273691	ILDR1	protein_coding	2.12144	1.5612	0.434327	1.44128	-1.96561	0.199028	-0.82513	-0.773866	-0.163911	-1.75784	1.19313	-1.41377	-1.26347	-1.37365	0.337904	-0.375074	-0.766917	-0.326295	-1.33829	-1.16555	-1.09028
ENST00000359470	C1orf116	protein_coding	2.07198	1.44463	-2.2001	-2.41554	2.19438	0.608997	-1.87459	-1.82333	-2.21337	-0.807306	-2.44129	-0.878267	-2.31293	-1.42311	-2.71156	-2.42454	0.768583	2.2681	-0.802791	-1.21502	-1.13975
ENST00000374051	NLGN3	protein_coding	3.37018	3.40114	1.75018	2.16277	1.56324	2.28427	0.201221	0.252486	-1.72252	3.07586	0.634523	1.34955	-0.822083	-1.93226	0.949218	-0.933685	5.81402	5.17038	4.87128	4.32023	3.99496
ENST00000504030	HTR3A	protein_coding	1.95217	2.03941	0.564613	1.93413	-1.83532	-1.67069	-0.694844	-0.643579	-1.03363	-1.62756	-1.26154	-1.28348	-1.13319	-1.24336	-1.53181	-1.24479	-1.63663	-1.19601	1.11392	-1.03527	-0.959996
ENST00000555835	RNASE4	protein_coding	2.18369	2.48595	4.41412	2.91857	5.58849	5.40424	-0.347841	1.70342	-0.686622	0.719447	-0.914539	-0.936477	-0.786182	-0.896358	-1.18481	1.68718	6.59302	6.10519	4.89389	4.3992	4.87886
ENST00000418511	TMEM253	protein_coding	3.97074	4.22861	3.74174	1.76076	2.74619	2.17386	-0.0202214	3.49047	1.96293	1.36899	4.36728	0.391142	1.54144	0.431261	2.46474	3.23719	2.35992	1.80054	2.46662	-0.360644	2.03655
ENST00000249075	LIF	protein_coding	0.348192	1.84309	0.590688	0.860671	2.8461	1.31886	-1.40573	0.230493	-1.74452	-2.33845	-1.97243	-1.99437	-1.84408	-1.95425	-2.2427	0.851677	0.237441	0.415029	-0.333932	1.57577	2.32911
ENST00000361016	PCDHB16	protein_coding	4.25027	4.0874	4.07697	3.81846	2.95589	2.5871	-0.100024	2.17363	0.298161	0.189656	1.65521	0.31134	0.876672	1.46694	1.06301	1.087	3.89679	3.85824	4.88932	4.46644	5.31665
ENST00000589922	SHC2	protein_coding	3.33798	3.63242	5.93327	6.94479	6.00148	5.83547	-0.818041	2.04058	0.42814	2.41917	-1.38474	-0.406677	1.32858	-1.36656	2.34499	2.33246	5.13499	6.20436	5.96342	5.63595	5.64473
ENST00000377018	TIMP1	protein_coding	6.53858	6.64047	7.84617	7.79593	5.81409	7.14179	0.0842103	4.72044	4.26899	3.05839	3.76544	1.8175	3.8938	3.70562	3.77081	4.23471	8.0004	7.31776	7.20041	7.65068	7.69558
ENST00000265662	ABCA2	protein_coding	2.90203	3.47872	-0.177405	-1.97781	1.70806	1.63169	-0.851899	-2.3856	0.224357	-0.0476466	2.4227	-0.0254983	-0.875203	0.599583	-0.466473	1.10066	3.62135	3.63183	2.57354	2.74628	4.01223
ENST00000344691	RUNX1	protein_coding	0.474318	2.03961	1.20224	-1.23559	4.21654	4.55191	5.69767	3.38637	2.84104	3.27953	3.7684	3.91312	4.28205	3.66373	3.97089	3.77036	6.53182	6.59861	6.42155	6.12816	7.22011
ENST00000524871	CNTN5	protein_coding	-3.11141	-3.13108	-2.38348	-2.59893	2.011	0.551145	-2.05798	-0.00671175	-2.39676	-0.990689	-1.62467	-1.64661	-0.911355	0.393506	1.35299	-0.60792	4.80114	4.86712	4.88829	5.3227	4.60761
ENST00000281282	CGNL1	protein_coding	7.19029	6.64142	3.16233	3.45879	7.61969	6.77948	1.82041	2.42807	1.8536	1.80024	0.973609	1.78817	2.54254	1.93932	1.89599	3.0899	5.88128	5.99334	6.33873	5.92001	5.95162
ENST00000591885	RHBDF2	protein_coding	3.24315	3.52687	3.11692	3.8449	3.06094	3.01408	-0.258009	-1.20674	1.57313	2.39424	2.08218	-0.261683	-0.696351	1.00083	1.22695	3.09894	3.65818	4.04818	2.31629	2.40157	2.86916
ENST00000307584	MURC	protein_coding	5.16518	5.07734	3.87074	3.56218	5.52337	5.09077	0.196243	0.247508	-0.142538	2.17042	1.95147	0.607607	2.84536	1.45508	0.94424	1.81622	2.9549	3.94301	4.38352	4.61071	4.10102
ENST00000558583	SHISA9	protein_coding	5.32288	5.37489	3.88281	3.95054	7.69068	8.00845	3.29271	2.13247	2.85205	2.75854	3.95308	2.15153	3.22782	2.57016	3.37135	3.45326	2.72438	3.56093	3.32011	3.10756	3.37548
ENST00000380548	ADAMTSL1	protein_coding	1.38632	2.48595	-1.15877	-2.95918	-1.97375	-0.809109	-2.41823	-0.782003	-1.75701	-2.35094	-2.98493	-3.00687	0.143428	-2.96675	-2.2552	-2.96817	3.96191	3.80853	2.15607	2.82631	4.07151
ENST00000251535	ALOX12	protein_coding	4.15753	3.56528	-0.972528	-1.18797	1.67193	3.50642	5.44044	4.44864	4.0142	4.42026	5.27813	4.76434	4.16256	4.71135	4.9254	4.50347	4.21855	3.31124	3.48367	3.10002	3.33575
ENST00000302251	PDGFD	protein_coding	2.93865	3.93566	2.24031	2.34679	2.01029	3.26239	-1.43419	-0.382925	1.03438	0.633098	-0.000887383	-0.437863	-0.872531	1.33922	1.72884	2.53943	3.90943	3.99538	4.7669	4.43484	5.0149
ENST00000221847	EBI3	protein_coding	3.98895	4.0762	4.33836	2.80099	3.44939	1.95106	0.341941	0.393206	0.00316036	-0.590771	-0.224757	-0.246695	1.9036	-0.206576	-0.495024	-0.208002	0.400155	1.84078	0.828781	0.0015185	0.0767892
ENST00000357462	POTEF	protein_coding	1.98219	1.96252	4.75848	5.44463	3.60564	3.79017	-0.423809	-0.372544	-0.177627	-0.771559	0.331421	-2.01245	-0.862151	-0.972326	-1.26077	1.19617	-1.3656	-1.92497	-0.936969	-1.76423	-0.688961
ENST00000490692	PCSK9	protein_coding	5.6212	5.76113	3.58468	4.72769	3.71312	1.81886	3.66917	3.67604	1.98644	0.692066	2.05808	2.89412	2.18644	2.39819	2.03574	2.77527	-1.31701	1.29354	1.43355	1.45428	0.681555
ENST00000375581	F7	protein_coding	2.41982	-0.538454	-1.37582	-1.59127	2.26863	0.295769	-1.05032	-0.999053	-1.3891	-1.98303	-0.617016	-1.63895	-1.48866	-1.59884	-1.88728	0.721667	0.592858	2.14896	1.75845	1.41661	2.85445
ENST00000402693	MEX3D	protein_coding	6.53821	7.33875	6.48121	6.39524	6.01898	6.39994	5.46432	4.54953	4.05515	2.46122	3.26019	3.34135	3.91906	4.10845	3.93548	4.63058	6.27996	5.85624	6.40433	5.82961	6.5684
ENST00000276198	HTR2C	protein_coding	2.28211	2.7543	1.01004	-0.620444	-0.219976	-2.6403	-1.66446	-1.61319	-2.00324	-1.59717	-1.23116	-0.668132	-2.1028	0.108953	1.7465	-2.2144	2.64168	4.64173	5.50186	4.72304	5.45409
ENST00000331898	OPCML	protein_coding	-0.920591	-0.454834	-1.5146	-2.73004	1.99236	1.87946	2.39587	1.0321	2.27948	-1.53684	-2.75579	0.0296284	0.372568	-0.415679	-1.44109	-1.73903	4.30375	4.02399	4.37457	4.25185	4.49995
ENST00000396423	HNF4G	protein_coding	2.41267	2.93066	-1.8136	-2.02904	2.27831	1.62353	-0.488095	-1.43683	2.08001	-2.42081	0.945207	0.730623	-1.92644	-2.03661	-2.32506	-2.03804	-2.42988	-1.98926	-2.00126	-0.828518	-1.75325
ENST00000379965	TRIM22	protein_coding	6.18634	6.5733	1.488	0.465205	5.60038	3.91296	-0.993846	0.642381	3.52535	1.6584	-1.56054	-1.58248	1.73774	1.26499	0.754151	0.0411729	1.23429	1.31234	2.58046	1.66573	1.06293
ENST00000256646	NOTCH2	protein_coding	6.29939	6.48237	6.07537	5.99518	7.03753	6.72107	5.28615	4.22599	4.25361	5.72141	4.74362	2.69751	3.43277	3.44704	4.96083	5.44859	9.49273	9.21871	8.26137	8.30137	8.53008
ENST00000299977	SLFN5	protein_coding	4.91234	4.35269	4.8239	4.63127	4.98575	5.5058	1.70143	1.55106	-0.353561	3.19935	2.36605	1.98155	1.32449	1.02166	2.31818	3.08735	3.75178	2.32056	4.03974	1.6448	3.43627
ENST00000378661	OXER1	protein_coding	2.1732	2.60099	3.83401	0.226246	3.21168	3.69824	-0.232805	-0.181541	-0.571586	2.00441	1.2005	-0.821442	-0.671147	-0.781323	-1.06977	0.802214	-1.17459	-0.73397	1.57596	2.42677	2.08701
ENST00000372702	DUSP13	protein_coding	1.51213	2.93303	1.4327	0.217252	-1.38228	-1.21764	-0.241799	0.809466	-0.58058	-1.17451	-0.808497	-0.830435	-0.680141	-0.790316	-1.07876	1.20826	1.13834	-0.742964	-0.754959	-0.582222	-0.506951
ENST00000482346	ECEL1	protein_coding	0.553747	2.27104	0.696708	-1.51874	0.881733	1.95326	0.0222139	-0.926522	-1.31657	-1.9105	-1.54448	-1.56642	-1.41613	-1.5263	-0.814752	-1.52773	2.78087	3.22149	3.67898	4.46315	4.07899
ENST00000253496	F12	protein_coding	3.45769	3.3418	3.03877	2.82333	0.00140372	-1.41892	2.14188	2.77811	0.803103	-1.37579	-1.00978	0.553248	0.11858	0.00840416	2.30492	0.59194	-1.38487	1.05576	-0.956239	-0.783501	0.876732
ENST00000496817	S100A6	protein_coding	6.46384	4.89397	2.41917	0.618768	3.34117	6.2924	3.48165	4.01834	2.4059	6.1812	3.17798	2.89301	1.72138	3.19616	0.322752	2.19474	8.61025	7.5412	7.66892	7.06722	7.58107
ENST00000356340	COL13A1	protein_coding	1.98511	2.57842	-1.37443	-1.58987	2.89806	1.78259	-1.04892	-0.997656	0.934226	-0.396671	-0.615619	-1.63756	-0.487263	1.86199	0.921468	1.20849	3.36684	4.17783	2.83024	4.07009	4.17778
ENST00000367895	EYA4	protein_coding	-0.977116	-2.99679	-2.24919	-2.46464	-0.256812	2.3484	-1.92369	-0.287459	-2.26247	0.143601	-0.905422	-0.512323	-2.36203	-2.4722	0.82431	0.848298	3.08872	3.76497	2.31804	3.32085	3.66914
ENST00000443023	SATB2	protein_coding	3.85418	4.93559	0.797829	0.997423	3.73179	5.42878	2.7083	1.46411	2.19959	2.66455	1.63464	2.31897	3.62359	2.49236	1.97443	1.92703	3.64098	3.64207	1.14069	2.89839	3.49561
ENST00000376317	PRICKLE3	protein_coding	4.87341	4.91567	4.85591	4.76245	5.01956	5.27798	1.41588	1.14521	1.34013	2.48316	1.33461	1.67524	2.11504	1.35279	2.50491	1.54401	5.68354	6.11635	6.58079	6.39738	7.09558
ENST00000368648	EBF3	protein_coding	2.31141	0.969817	1.9398	-0.082996	3.31747	1.06707	-1.54205	-1.49078	-0.880828	-1.47476	-2.10874	-0.545721	-1.98039	-2.09056	-1.37901	-2.09199	3.4469	3.71168	2.33711	2.76139	3.00016
ENST00000360214	ETS2	protein_coding	7.41381	7.41727	3.23795	1.06831	6.93026	5.68326	1.60926	3.61472	0.592405	1.76401	2.36449	4.19055	1.34084	2.76118	3.387	2.38124	5.44883	4.56752	4.87746	5.71178	4.83596
ENST00000340634	PAQR9	protein_coding	3.62668	2.34398	0.184682	-1.03076	1.36971	0.856274	0.510188	-0.438548	0.171407	-0.422525	-1.05651	0.506514	0.0718461	-1.03833	-1.32678	3.86713	2.15336	3.25695	2.45646	0.169765	2.41496
ENST00000482429	LTB	protein_coding	1.64256	3.84528	2.10745	2.74	0.555505	0.135182	0.111023	0.162288	-0.227758	-0.82169	-0.455675	0.522387	-0.327319	-0.437494	-0.725943	-0.438921	2.86968	4.19482	2.91979	0.7706	0.845871
ENST00000379747	POSTN	protein_coding	2.24379	2.08662	6.25375	5.59146	4.70854	4.65636	-1.16221	-0.110946	0.499008	2.227	1.27109	-0.165885	-1.60055	-1.71073	1.58579	-1.71215	7.10789	6.91027	6.74669	6.38611	7.21649
ENST00000409687	SAPCD2	protein_coding	5.5829	5.7438	4.12382	4.65561	4.73031	4.98806	1.22693	1.50059	0.303191	1.03119	1.07527	2.96023	2.45156	2.00034	2.80501	3.13642	2.55817	1.31073	2.29874	1.1089	1.54674
ENST00000287934	FZD1	protein_coding	1.58075	1.85059	1.59818	1.62375	5.43752	5.59694	0.786183	1.83745	3.48303	2.43843	1.48252	1.04554	2.88389	1.61618	3.43464	3.64223	6.65433	5.89973	6.09065	5.9942	6.00646
ENST00000328737	ANKRD44	protein_coding	1.74414	1.63701	-0.615399	-0.24588	2.47652	4.07412	1.51746	-0.238629	0.371326	1.58475	-0.271629	-0.87853	1.07912	0.483517	-0.541896	-0.254874	3.7456	3.06692	3.28441	3.41408	2.44495
ENST00000536942	HEBP1	protein_coding	4.71961	2.64104	3.54064	2.81062	3.21109	5.22659	1.12918	1.59548	0.205436	1.41886	0.562481	0.95558	1.10588	0.580662	1.29221	0.994273	4.21714	4.77097	4.93795	4.84765	4.67138
ENST00000355300	LINGO1	protein_coding	7.02682	6.78737	4.85567	4.77062	5.63214	6.35343	2.97172	4.48242	2.4403	5.55471	5.13295	2.70501	3.39136	4.61303	4.5777	5.89751	7.65016	6.46491	5.40108	5.73982	6.32862
ENST00000378053	FLRT3	protein_coding	2.85829	2.57558	0.808601	4.79703	7.58928	7.94617	4.59354	3.86987	1.89486	1.71597	3.04546	3.51948	2.69577	3.53312	2.19023	3.09874	7.74032	7.69595	8.79516	8.3765	8.53632
ENST00000334744	PRELID2	protein_coding	4.60624	5.54593	2.7492	2.53376	3.51919	3.09886	1.48974	2.71093	2.95832	3.87896	2.82994	1.90111	2.37333	1.74858	2.23774	2.9398	5.2622	5.39797	4.75794	5.23678	4.50999
ENST00000514688	SCGB3A2	protein_coding	12.9701	13.0026	11.0324	11.4546	10.7645	9.75018	10.6835	10.0365	9.24094	8.75272	9.43752	9.97838	9.83467	9.78828	9.72579	9.19313	5.74365	7.0701	6.57945	6.46531	5.54058
ENST00000328041	SLC24A3	protein_coding	2.3155	1.78887	-1.71146	-1.92691	1.38045	2.54509	-1.38596	1.66531	-1.72474	-0.733706	-0.952654	-1.97459	-0.239335	-0.349511	-0.637959	-1.9359	4.7912	4.68273	4.3297	5.18051	4.90348
ENST00000275954	TMEM47	protein_coding	6.45569	6.02195	2.04552	-0.392314	5.03052	5.31575	-1.43633	0.199899	-0.775109	0.438314	-1.00303	0.296964	-0.289707	-1.98485	0.311669	0.0137286	5.61057	5.17103	6.10579	5.81571	6.17504
ENST00000359062	PDE3A	protein_coding	4.37832	4.16032	1.0385	-1.29242	3.56748	4.61846	1.91149	2.10715	1.32478	3.81831	3.41879	2.46725	3.2025	3.24433	4.27781	2.89498	5.49656	5.16802	5.03915	5.66299	4.89027
ENST00000544824	MTRNR2L7	protein_coding	3.40974	2.5156	1.67823	-0.537213	0.448218	0.0278948	0.00373624	0.0550008	-0.335045	0.0710234	0.437038	-0.5849	0.565395	-0.544781	-0.833229	0.453793	1.06195	1.50257	0.490576	1.24828	-0.261416
ENST00000253408	GFAP	protein_coding	2.49196	-2.11267	-1.36508	-1.58052	2.57483	-2.01542	-1.03957	0.0116905	0.206607	0.0277131	-0.606272	-1.62821	-1.47792	-1.58809	0.12346	-1.58952	-0.396398	-1.54074	-1.55273	-1.38	-0.304726
ENST00000609111	ADIRF-AS1	processed_transcript	1.91725	-0.102415	-1.67675	-1.89219	1.31563	0.842839	-1.35124	-1.29998	-1.69003	-2.28396	-1.91794	-1.93988	-1.78959	-1.89976	-1.18821	2.09881	0.0288967	1.73255	3.49315	1.76776	2.70553
ENST00000293230	CYGB	protein_coding	2.74343	0.723761	-0.850573	-1.06602	0.919414	1.95852	-0.525068	-0.473803	0.136151	-1.45778	-1.09177	-1.1137	-0.96341	-1.07359	1.80789	-1.07501	5.59923	4.2957	3.81975	3.71947	5.04267
ENST00000485603	PRSS16	protein_coding	4.72538	4.49481	4.3455	3.594	4.70597	4.34498	-0.186975	2.56473	-0.525756	1.33974	2.70576	-0.190649	2.54461	0.84947	3.46791	4.67247	1.33067	-1.68814	1.46979	2.27996	1.8698
ENST00000409086	SLC39A10	protein_coding	9.16149	9.20253	7.51111	8.04201	9.14635	7.59355	4.95048	5.58671	5.28816	6.42958	6.57361	5.88988	6.02671	6.27409	6.66151	6.79285	8.14605	8.55035	8.07911	8.11898	7.77431
ENST00000302536	VAT1L	protein_coding	8.21393	7.98193	2.13174	1.10894	4.84033	6.08344	-0.350111	2.16059	-0.103929	1.52453	-0.331846	-1.93875	0.533476	-0.313666	-1.18708	0.9073	6.57229	6.07354	3.56299	6.00295	4.99945
ENST00000263923	KDR	protein_coding	7.55351	7.4714	2.47503	3.65445	7.35018	6.70643	-1.95435	3.41884	2.61376	2.6365	1.56641	3.64684	0.777232	2.30449	3.68442	2.85326	8.3506	8.71754	8.55486	8.43994	8.09451
ENST00000394836	RAB3IL1	protein_coding	2.43075	2.41108	0.656175	-1.14423	3.16313	4.35161	3.71865	1.44798	2.96483	3.82156	4.15195	4.2004	3.48194	2.54864	4.05161	5.44669	5.44362	5.28787	5.42272	4.91428	6.18685
ENST00000246070	LAMP5	protein_coding	2.20535	2.0702	-0.767165	-0.982609	-1.58214	-1.4175	-0.44166	-0.390395	-0.780441	0.21059	-1.00836	-1.0303	-0.880001	-0.990177	-1.27863	-0.991603	2.93848	2.75761	0.0451798	1.53985	1.87815
ENST00000262593	DOK5	protein_coding	4.17606	4.89923	3.28928	-0.926167	4.40504	4.96087	-0.385218	2.66605	0.276001	-1.31793	2.85544	2.34807	0.761403	0.651227	0.777816	3.06484	4.65027	4.15801	3.49394	5.08171	5.88879
ENST00000394754	STON1-GTF2A1L	protein_coding	4.45558	4.47274	2.23241	2.56951	5.83697	6.59405	-0.348976	0.702288	1.63417	1.96624	0.406254	0.384315	0.212682	2.68747	1.98398	0.423008	5.33859	5.02022	5.66924	5.52005	5.16723
ENST00000243298	RAB9B	protein_coding	2.08299	1.06332	2.43894	-1.86396	1.34386	0.286106	-1.32302	-0.271751	-1.6618	1.44471	-1.88971	-1.91165	-1.76136	-0.871533	-2.15998	-1.87296	2.98313	2.08271	1.97118	2.037	2.11227
ENST00000439986	CCBE1	protein_coding	2.59297	2.89523	1.42781	0.864446	5.2893	4.67056	2.90016	3.16715	2.36207	2.89589	3.05169	1.81676	2.50762	1.56737	2.23828	2.30291	5.07027	5.05213	6.30008	6.11729	5.81524
ENST00000371402	RHOXF2B	protein_coding	-1.22508	3.34021	-0.49716	2.60932	-0.312135	3.49636	-0.171654	-0.12039	-0.510435	2.4806	0.84661	-0.760291	-0.609996	-0.720172	-1.00862	0.278402	2.97402	3.64911	4.26938	3.48792	3.73312
ENST00000295736	SLC4A7	protein_coding	6.56352	6.85033	4.38242	4.96668	5.93357	4.7533	1.80103	2.38281	2.81589	3.9838	3.77866	3.3644	3.77773	3.6825	4.54903	4.65859	5.43079	5.80237	5.48864	5.09159	5.33174
ENST00000261170	GUCY2C	protein_coding	4.92179	4.25262	3.23468	3.89371	2.09778	1.84738	0.238258	1.51192	4.01495	2.89051	3.67156	-1.93534	2.21495	1.91213	2.13826	1.91071	0.711509	1.15213	0.462064	0.897835	-0.0268939
ENST00000264613	CP	protein_coding	3.53794	3.19634	1.03704	2.40656	2.02942	1.2936	1.36255	1.22117	1.02377	2.07369	-0.619186	-2.22609	0.924208	0.621387	1.22602	0.134534	2.55005	2.10931	2.09732	1.60709	1.79784
ENST00000265080	RASGRF2	protein_coding	6.23651	6.3997	1.23142	0.716412	3.78276	5.4297	2.20078	2.36307	4.36789	2.94614	3.78464	3.44402	3.2271	2.91529	2.88988	3.80139	2.76488	3.26521	1.50319	2.38642	2.29177
ENST00000395275	CALN1	protein_coding	3.77172	3.73584	1.18575	-0.87769	0.660282	0.613417	0.341331	0.714523	1.95675	3.03797	4.37455	-0.247306	0.603429	1.25224	2.25925	3.66175	2.58937	1.74706	2.03762	2.61562	3.88353
ENST00000359827	PLXNA4	protein_coding	2.3317	1.15334	-1.20341	-1.15582	2.01724	3.07226	-3.19983	1.55188	-1.21668	0.821655	-2.76653	-2.2035	-1.31624	-0.748346	-3.03679	-0.942418	5.3096	5.60279	5.01833	5.46256	5.22851
ENST00000323776	MYCBPAP	protein_coding	1.32484	2.75263	-1.40667	-1.62212	-1.22165	-0.472045	-1.08117	-0.0299019	-1.41995	-0.428917	4.15949	-1.6698	-1.51951	-0.0447214	0.403796	-1.63111	3.40331	4.14559	2.7276	3.3333	4.046
ENST00000260197	SORL1	protein_coding	7.1749	7.49365	6.16475	5.65315	8.0255	7.21554	3.07227	3.93426	4.06014	3.11571	2.55211	3.7328	4.50409	4.4259	3.98404	4.386	4.13048	2.83019	3.02069	2.93039	3.1243
ENST00000361084	RAB25	protein_coding	7.78561	7.83735	8.61335	8.22295	9.34534	9.34554	8.18573	6.36027	5.84016	5.78509	6.57082	4.99167	3.91957	5.03179	4.89946	4.75906	3.50923	3.27178	3.10778	4.43252	3.18587
ENST00000310836	UGT8	protein_coding	4.98448	4.86469	6.787	6.2079	6.58604	6.0087	4.89394	1.19032	-1.78469	2.20634	3.63125	2.60931	1.11575	1.3275	3.00253	0.589107	3.19726	1.05292	1.50036	2.53559	1.45886
ENST00000374908	SPIN2A	protein_coding	4.7015	3.37602	0.953687	1.5456	5.0456	5.14884	-0.720807	2.33046	1.74777	1.66841	-1.28751	-1.30944	0.840851	1.31564	3.72763	4.48414	4.78035	5.37794	3.8535	3.46233	4.8214
ENST00000243662	RAB38	protein_coding	5.80076	5.78109	2.29346	3.39995	3.21545	1.05817	2.03401	0.0852716	3.50258	2.42322	3.71524	1.7673	3.50256	2.29284	2.19704	2.48406	5.11459	4.28773	6.88717	6.83314	6.90841
ENST00000572447	FAM64A	protein_coding	6.33916	6.56812	5.32127	5.42331	3.61321	4.64857	5.40577	1.26063	1.87059	3.27666	3.37964	3.84313	2.99342	3.16335	2.78744	3.16193	5.05766	5.6931	4.3207	5.06534	4.78552
ENST00000252463	ZSCAN10	protein_coding	7.00677	6.91983	5.82698	6.68954	4.46357	3.62821	3.67444	2.91835	4.33566	3.04985	5.22322	4.18534	3.54422	3.86289	3.83747	4.08973	2.79976	1.95088	0.768959	-1.0583	-0.983033
ENST00000284292	NRGN	protein_coding	1.73275	1.12812	2.19764	1.66027	6.03802	5.43483	6.75581	4.83745	5.11037	4.35597	6.15808	5.65698	5.25473	5.67507	5.11914	5.55817	4.46889	4.74445	3.59495	3.32023	4.32839
ENST00000592923	CNN1	protein_coding	6.72563	6.65151	6.18409	6.28024	4.69105	6.01181	-0.297755	2.92343	4.57292	4.16185	2.13555	3.92096	3.17079	3.67729	2.45024	2.73726	2.21989	4.52301	3.43701	2.36182	4.52456
ENST00000489591	FKBP10	protein_coding	7.52621	8.03706	6.9959	7.19789	5.94731	6.97304	3.84268	4.8395	4.44945	4.15508	5.701	4.72797	5.18861	4.09386	4.27319	5.35803	7.7272	7.91306	7.7345	7.90219	7.86156
ENST00000356371	FAM149A	protein_coding	2.95176	3.35835	2.67968	3.16468	1.44967	2.42166	-0.994814	-0.943549	0.666405	2.2424	-1.56151	-0.58345	1.15181	-1.54333	-0.246817	2.36213	1.38533	3.25891	2.19247	3.05708	3.49492
ENST00000315765	HEPHL1	protein_coding	0.923095	1.26599	2.42863	3.05448	2.45495	2.47873	0.754131	0.542362	-2.16961	-2.76354	-2.39753	-1.41947	-2.26917	-2.37935	0.654131	-0.795812	2.27178	-2.332	-0.759029	1.28818	3.18942
ENST00000484558	CHCHD10	protein_coding	6.01996	5.97255	1.6186	1.40316	4.42812	5.87516	4.44661	2.41041	3.82772	3.23379	2.79245	5.05591	4.24273	2.98055	3.60964	3.71609	4.84362	4.76487	4.70397	5.01872	3.79443
ENST00000400316	PHLPP1	protein_coding	7.33182	7.77324	6.44617	7.21516	6.00302	6.30015	4.68885	5.05679	3.94375	5.2509	6.30369	4.23772	4.66882	4.58779	4.74295	6.1191	5.55067	5.47779	5.58415	5.97646	5.30767
ENST00000395325	DNAJC6	protein_coding	3.53506	3.83732	1.73942	1.77191	4.66591	6.10589	3.81981	2.87108	2.77054	4.34167	4.82915	1.56375	1.71405	2.5608	2.47589	4.55938	3.78135	4.34512	4.57413	4.21636	3.50021
ENST00000303965	ARAP2	protein_coding	-0.0527817	2.60562	-2.64679	-1.27727	2.86017	-0.489767	-2.32128	-1.27002	-1.0751	0.553361	-1.88798	-2.90992	-2.75962	-0.0624433	1.16368	0.588207	5.03155	4.42548	3.94692	4.36066	4.01348
ENST00000470612	TESC	protein_coding	-0.540493	4.39403	0.18743	-0.0280134	0.372455	1.53709	0.512936	0.5642	0.174155	3.66769	4.4698	0.924299	0.0745941	-0.0355817	2.48332	0.962992	4.47804	5.22122	5.70022	5.49444	6.22506
ENST00000333039	NPTXR	protein_coding	4.11664	3.50159	0.53298	0.969613	3.74354	2.90818	1.85849	1.56183	1.61924	1.44035	1.73236	0.921926	0.612789	0.824541	0.914605	0.501187	4.41312	4.20818	3.66725	4.17014	4.96589
ENST00000368097	TAGLN2	protein_coding	7.87649	7.46468	5.91912	4.91842	7.86759	8.66872	-0.0952195	2.54101	1.88793	4.14199	2.33808	5.33851	4.32442	3.81569	2.87517	4.21282	6.87588	6.1718	6.63955	6.47125	6.75857
ENST00000392197	ZBTB32	protein_coding	2.39207	1.63543	-0.7869	0.997657	-0.601874	0.562764	-0.461394	-0.41013	-0.800175	-1.39411	-1.02809	-1.05003	-0.899736	-1.00991	0.70164	1.98866	-0.403181	0.622403	2.93234	-0.801817	1.85842
ENST00000335613	VWCE	protein_coding	4.91094	4.46022	2.30735	3.22941	4.45585	4.28928	1.31092	1.09915	2.19453	1.96317	1.48119	0.722287	1.28762	2.42537	1.69635	3.3053	3.42803	3.2248	3.60512	3.14043	2.70874
ENST00000541110	TRERF1	protein_coding	6.01507	6.03082	1.64707	-0.305341	5.23126	4.09266	4.1898	0.509265	0.633793	2.76233	2.83883	-0.937991	1.53423	1.80257	1.51412	0.42263	6.11825	5.80053	5.47288	6.22311	5.88534
ENST00000356920	POTEE	protein_coding	0.84469	1.31045	1.05804	0.842597	-0.564289	0.185312	-0.423809	-1.37254	-1.76259	0.965406	-1.99051	-2.01245	-1.86215	-1.97233	-2.26077	1.34818	-1.3656	-1.92497	-1.93697	-0.764232	-0.688961
ENST00000376503	SLC15A1	protein_coding	3.78683	3.43911	1.95404	1.00163	4.69978	5.78913	1.76497	2.00888	3.07827	1.72534	2.19827	2.27587	1.51927	2.21645	1.44258	2.10811	3.01583	2.91588	3.19934	2.78712	2.69246
ENST00000334186	PPFIA3	protein_coding	3.27222	2.31966	2.4823	1.71431	2.52982	1.62046	-1.65163	0.984596	3.05398	-0.999381	-0.218329	0.0816607	0.231955	-1.20015	-0.488597	2.44228	2.72851	3.01713	3.26147	2.09541	1.66818
ENST00000332312	EMILIN3	protein_coding	3.46354	1.49278	3.19147	2.36597	3.19094	3.07547	5.47917	3.03218	-0.0948271	2.48117	2.67726	-0.929645	0.542578	-0.889526	1.82203	2.69401	5.30217	5.13511	4.70042	5.71089	5.40507
ENST00000331677	DSE	protein_coding	5.72437	5.71825	2.92601	3.92847	4.66429	4.33708	2.97588	2.10115	-1.61083	2.6026	4.05607	2.81174	2.68193	2.53699	3.11981	3.32776	4.30973	4.68622	5.04134	4.62594	5.07751
ENST00000380874	FOXC1	protein_coding	-2.2564	-2.27607	-1.52848	-1.74392	3.08281	-1.17881	-1.20297	0.433255	-0.541753	0.67167	-0.76967	1.53032	1.35869	0.24851	0.28199	2.15397	6.32285	6.17238	6.04542	6.58589	5.94973
ENST00000398610	PCDHGA10	protein_coding	6.41821	6.26893	6.59763	6.4165	6.65783	6.97594	4.1836	5.3344	3.28539	4.14397	5.55774	2.91689	3.52287	3.41269	4.34663	4.97605	8.1444	8.1051	7.60455	7.8496	7.49264
ENST00000340700	KCNK10	protein_coding	-1.15794	-0.177612	-0.0149809	-0.230424	4.24686	2.69224	-1.68948	1.53171	1.43118	3.60663	4.15322	2.76628	2.39575	1.93193	3.4043	4.02737	0.538663	-0.605678	-0.617673	-0.444936	-1.95463
ENST00000455833	IFFO2	protein_coding	3.44031	4.41286	2.0885	3.32052	3.90156	4.95602	1.1245	-1.99416	0.423151	1.66572	-0.0271586	2.1733	-0.161837	-1.00898	0.702574	2.31152	4.21246	3.5827	2.65087	3.39551	2.01135
ENST00000356575	MEGF6	protein_coding	2.73462	3.07109	1.81868	2.30368	3.89853	3.5259	-1.85581	-1.80455	0.805409	0.381402	1.48438	-0.859484	0.875773	-1.40433	0.114579	2.34913	4.84626	4.73049	4.3725	4.59818	4.33847
ENST00000489501	ADCY2	protein_coding	4.19794	4.2778	0.948579	0.640026	2.91496	1.38571	1.73352	1.32535	1.52027	1.29557	1.79485	0.685448	1.08367	1.67976	1.48151	1.58212	3.51221	3.19918	3.11848	3.27351	3.13822
ENST00000378076	ITGA8	protein_coding	-0.899085	-0.65572	-1.49309	-1.12357	1.39238	3.1045	-0.167584	1.46864	1.0786	-0.292942	-0.149319	0.0511346	1.39407	-1.7161	1.08291	0.282472	7.1841	7.6921	6.87768	6.26348	6.69912
ENST00000216121	NIPSNAP1	protein_coding	8.7881	8.80908	7.87942	7.99442	8.07753	7.69656	7.16156	5.85315	6.70278	6.5656	6.29478	5.16014	6.44794	5.35406	6.32459	6.83691	7.92177	7.84752	7.93883	8.14171	7.91658
ENST00000303924	HAS2	protein_coding	5.39369	5.04319	5.12161	4.61929	9.96602	8.51352	5.20288	1.375	3.87804	3.77349	3.342	1.09767	2.6016	2.49142	3.29412	1.87333	4.01753	4.0813	6.11696	5.18718	5.81347
ENST00000378880	PAMR1	protein_coding	1.58188	2.10969	4.25322	3.48138	6.04705	6.62791	-1.06513	-1.01387	-0.403915	0.587116	1.53809	-1.65377	-0.503475	-1.61365	-1.9021	1.84435	0.578042	0.0186638	3.50917	2.05387	0.254676
ENST00000495882	GAL3ST4	protein_coding	4.27844	4.71975	3.8449	0.381533	6.5699	4.50123	1.92248	1.7811	2.16866	1.98977	2.87935	0.918808	0.484141	2.37397	2.33344	2.17989	6.64603	6.1148	5.36352	5.76197	6.13306
ENST00000436615	RAPGEFL1	protein_coding	5.36425	5.30316	4.11914	4.00679	5.11152	4.9807	1.68975	-0.258982	3.87453	3.42947	2.21052	2.18858	2.64373	2.04813	1.85279	4.53213	6.14885	6.65619	5.25341	6.26819	6.51206
ENST00000326152	HSD11B2	protein_coding	6.22838	6.20136	1.33425	-0.881197	2.9787	3.32777	0.659753	1.29598	-0.679029	2.42748	-0.906946	4.24104	-0.778589	3.01813	-0.177213	1.43174	5.03989	4.91348	4.97948	5.10069	6.09504
ENST00000546682	SNHG14	processed_transcript	8.6703	8.75823	5.90275	6.90222	6.9554	7.36311	6.84123	5.61574	5.82267	5.97525	6.17057	5.73741	5.96201	5.33892	5.96752	6.40611	6.53474	6.61867	6.65	6.62936	6.47898
ENST00000294117	GNG3	protein_coding	5.44251	6.20271	6.39671	5.58462	3.715	3.87964	1.76802	2.40424	2.42923	4.96459	0.201317	1.17938	3.6516	2.80446	4.39048	3.388	5.55415	4.51478	6.03621	5.23495	5.89518
ENST00000514142	PDLIM3	protein_coding	3.4725	3.43445	0.218571	0.00312709	1.78211	0.246307	1.0295	0.858375	0.883367	-0.710565	1.65545	0.218474	0.783806	0.258593	1.08562	0.842129	2.40964	3.1133	3.3237	3.12965	4.97936
ENST00000399655	CACNA1C	protein_coding	2.13434	2.05696	0.189839	2.01879	2.7499	4.30105	-1.48466	-0.111463	-0.501508	-0.0954403	-3.05135	-3.07329	-2.923	0.426259	-0.514266	0.872291	3.34174	3.1841	2.83507	3.3042	3.08308
ENST00000260364	NOX5	protein_coding	-2.57162	-3.59129	-2.84369	-3.05914	-0.851312	1.59344	1.56928	1.78101	0.950388	2.71903	1.82201	0.98064	1.79836	0.740651	0.345288	1.78985	3.12499	3.02504	1.13858	2.35084	2.74022
ENST00000426250	TRHDE-AS1	processed_transcript	1.34926	1.79907	2.07718	0.483224	1.46865	-2.2736	-1.29776	-1.24649	-1.63654	-2.23047	-1.86445	-1.88639	-1.7361	-0.846273	-2.13472	-1.8477	0.930383	2.72464	2.27655	1.53175	1.60702
ENST00000576846	SAT2	protein_coding	7.10913	7.17834	6.92593	7.05582	6.42743	7.0288	-0.061444	4.38214	4.72906	3.59081	4.76418	4.80935	-0.499786	4.59949	2.90895	3.63654	7.37615	7.88033	8.48068	8.24918	8.59227
ENST00000368222	CRABP2	protein_coding	6.55717	7.21277	4.66618	2.64338	7.55692	7.94094	0.599367	1.65063	4.16748	2.25162	1.61763	4.09819	3.33095	1.63581	1.34736	1.63439	8.36494	8.38822	8.51666	8.35698	7.97084
ENST00000381031	TTC38	protein_coding	5.0226	5.27211	4.68751	4.36515	4.55703	4.55175	-0.79434	0.256925	0.451841	1.44287	-1.36104	3.00934	1.35228	1.4645	1.69062	0.655716	5.39316	4.97128	5.81144	4.8876	5.54042
ENST00000446824	HIST1H3F	protein_coding	8.80814	8.56775	7.66492	7.46763	7.39166	7.42505	6.54463	5.6448	5.59579	6.07586	6.36788	5.26794	6.00319	5.72309	6.37324	6.1811	6.91479	5.99284	5.69705	5.43369	4.22885
ENST00000394252	METTL7B	protein_coding	4.49431	3.77803	5.28235	5.58148	4.94013	4.9242	-0.00685416	1.62937	0.654365	2.86779	0.426448	1.40451	0.554804	1.44463	1.74114	2.4432	4.00556	5.01554	2.80191	3.11215	2.53535
ENST00000403892	TST	protein_coding	5.51743	5.77339	4.99742	5.42584	5.88289	6.05675	0.737967	0.789231	0.399185	2.80525	5.12546	0.14933	1.29962	3.94434	1.22293	3.43595	4.46861	4.32426	5.22481	4.35174	4.68227
ENST00000409382	ST6GAL2	protein_coding	4.19815	4.30531	-1.02035	-1.23579	3.28015	1.49924	0.527548	0.356421	-0.0336251	1.03541	0.153495	0.301482	0.451777	-0.828324	1.13116	0.977605	3.98786	4.19631	4.64998	4.4778	4.86443
ENST00000222374	CADM4	protein_coding	4.64031	4.54157	0.724377	2.62441	3.07933	3.69853	-0.53508	2.51618	3.6497	2.23265	-1.10178	0.461246	1.34851	2.37583	3.43531	2.2369	4.86298	4.60761	5.10151	5.33395	4.75436
ENST00000361306	EGFL6	protein_coding	-0.14111	3.42418	2.58681	2.10834	1.88732	2.25841	-0.672644	-0.621379	-0.0114247	-0.605357	0.345621	-1.26128	-0.110985	-0.221161	-1.50961	-0.222587	1.845	-1.17381	1.13612	0.986933	0.0622041
ENST00000451127	TEX22	protein_coding	2.16844	0.956123	-0.103639	0.680918	-0.333651	0.246026	-0.778133	1.59506	-0.116914	-1.71085	-0.344831	-1.36677	-1.21647	-1.32665	-0.615099	2.25689	0.28008	2.52806	-0.291293	2.46641	2.41615
ENST00000479765	WDR49	protein_coding	2.62943	3.60976	-0.81257	-1.02801	-0.627545	0.122057	0.512936	-0.4358	-0.825845	1.58022	-1.05376	-1.0757	0.0745941	0.964418	1.67597	-1.03701	-1.42885	2.1817	0.584738	1.49444	-0.752217
ENST00000515640	C5orf38	protein_coding	2.81181	2.15471	-0.267619	-0.483062	2.72476	0.0820453	0.0578867	0.109151	-0.280894	-0.874826	-0.508811	-0.53075	-0.380455	-0.490631	-0.779079	-0.492057	-0.8839	0.556722	-0.455274	0.717464	-0.207266
ENST00000449001	PLEKHG6	protein_coding	4.22004	3.49316	3.53293	4.05445	4.70588	3.46756	-0.0484551	1.32474	0.197726	0.603795	0.384847	1.17026	0.513203	0.98799	-1.88542	-0.598399	1.59472	2.15082	1.43838	1.61112	1.85632
ENST00000261205	SYT1	protein_coding	5.65009	5.74257	5.13386	5.10979	4.30862	3.49372	0.319818	2.54101	1.68148	2.87896	2.07505	3.73118	1.34091	1.94123	4.02201	1.57723	5.07152	5.65786	6.04506	5.83114	5.74815
ENST00000349533	LEPR	protein_coding	2.16409	2.89826	0.679021	1.70459	1.79693	2.37661	-1.4549	-0.40364	0.665746	0.612383	1.43783	-0.721613	-0.893246	0.166503	0.795593	0.31708	2.24716	2.95082	2.31734	2.06265	1.80351
ENST00000282397	FLT1	protein_coding	7.90422	8.02077	1.438	2.22256	4.73677	6.20763	-2.23649	-0.185227	0.232083	-0.169204	3.05479	0.344797	-1.67483	0.674423	2.01401	1.73713	1.6797	1.16923	-2.74965	1.23044	0.305711
ENST00000391979	DENND1B	protein_coding	2.51266	2.64237	0.0441867	-2.75622	3.38572	2.48131	-2.21527	-0.164006	1.53341	0.758908	2.97292	-2.80391	-1.06865	-0.178825	-0.0522359	2.66105	3.93041	4.03845	3.68096	3.8537	3.6281
ENST00000462107	TFR2	protein_coding	-0.524358	2.19294	-1.3814	-1.59684	-0.196372	-2.03173	-1.05589	-1.00463	-1.39467	0.333324	-1.62259	-1.64453	-1.49423	-1.60441	-1.89286	0.394165	1.00232	2.44294	1.89038	0.603685	0.678956
ENST00000372476	TIE1	protein_coding	-2.41971	2.02006	-1.69178	-1.90723	-2.50676	0.97981	-1.36628	-1.31501	-1.70506	-2.29899	-1.93297	-1.95491	-1.80462	-1.91479	0.118686	-0.91622	3.24653	2.45449	1.12056	0.2933	-0.631429
ENST00000416569	XKR6	protein_coding	3.44435	2.39611	3.49985	1.74384	2.77234	2.30894	-1.17465	2.04654	-1.51343	1.7	3.71809	0.558646	0.387012	-1.72316	-0.426649	1.73484	2.343	2.84775	2.11955	3.43913	3.26064
ENST00000257776	MRAP2	protein_coding	5.41354	5.62435	4.51033	1.93734	7.63243	4.91183	-0.521715	2.69947	1.94686	3.06913	1.23351	1.47461	3.74038	0.51473	3.10075	2.62878	5.33091	5.08564	4.39139	5.20395	3.96802
ENST00000216500	DHRS7	protein_coding	7.29827	7.38593	6.65339	6.24	6.55751	6.32053	3.54149	5.37702	3.35471	4.7964	5.77065	4.33751	4.81586	3.77724	2.5346	4.7989	6.48506	6.74076	7.28047	6.93201	6.98293
ENST00000398587	PCDHGA11	protein_coding	5.57007	5.53359	5.83577	5.45806	6.30226	6.69424	0.606687	4.38587	3.66022	4.06629	4.30678	1.60301	3.07524	2.70203	4.09165	4.90223	7.7916	7.65819	7.36265	7.46102	7.15211
ENST00000432997	KCNMB2	protein_coding	2.17972	3.01803	3.29996	2.39264	2.73653	2.42724	-0.766849	0.284416	3.53823	1.8854	2.12588	-0.355485	-1.20519	0.269596	2.20354	2.00514	3.37883	2.63888	2.30495	2.21466	2.42743
ENST00000324068	CAPN6	protein_coding	4.66446	4.05404	-1.5734	1.21115	3.16621	4.75354	4.17837	4.89083	2.32021	2.90685	4.81476	4.31321	4.42228	3.78855	4.0026	2.72572	4.98024	5.15783	5.50573	5.6405	5.20119
ENST00000305425	DACH1	protein_coding	0.727225	-0.877408	-2.12981	1.35518	3.51464	4.7117	-1.80431	-0.753044	3.02684	-2.73702	-2.37101	-1.39295	-2.24265	-0.767864	1.16608	1.55264	5.43878	5.97065	6.46717	6.76216	6.37762
ENST00000380412	ZNF768	protein_coding	5.79636	4.80875	3.85591	3.29254	4.62589	5.40944	2.69599	2.59525	4.58987	4.19623	3.5078	1.37038	1.52068	3.4105	3.92941	3.52455	6.36891	6.13968	5.89432	5.4599	5.39431
ENST00000254271	LRRC9	protein_coding	2.32851	2.57893	-0.0310275	0.0754571	1.32392	0.778068	-1.70552	-1.65426	-1.0443	1.44923	1.53513	-1.29416	-1.14386	0.330923	1.62744	1.91446	0.352691	1.7002	0.103246	1.27598	1.35125
ENST00000464097	ADA	protein_coding	5.26508	5.64502	4.64787	5.48976	4.26729	3.87554	2.93384	2.62254	0.425137	2.7381	3.51915	2.63471	2.4955	2.38533	3.68184	3.85783	3.57702	4.65507	4.92318	4.84976	5.05335
ENST00000373091	GRIK3	protein_coding	0.251925	0.232255	-0.605114	-3.14249	1.9859	2.78017	0.720392	-1.55027	-2.94032	-3.53425	-2.16823	-3.19017	-3.03988	-2.15005	-3.4385	-1.15148	2.6465	0.897299	0.885304	0.227966	1.22077
ENST00000312562	FOSL1	protein_coding	4.7472	4.88185	3.60839	0.890442	4.77204	-1.12941	2.16836	1.89769	-0.492353	0.913715	-0.72027	3.06515	-0.591913	0.882873	1.59443	-0.703515	2.712	2.15262	3.85683	3.89832	4.58128
ENST00000397801	ROBO3	protein_coding	3.27625	2.88043	2.39536	1.44295	2.11644	2.7085	-1.60106	-0.549795	-1.93984	-2.53377	2.83224	-2.1897	0.960599	0.172351	-2.43803	-2.151	3.94901	3.78042	3.95187	4.14598	3.62564
ENST00000467942	C3orf52	protein_coding	4.06104	4.24446	3.53262	1.60668	4.07128	3.46725	-1.3118	1.54682	-0.0656187	1.34045	3.25078	0.421491	-0.750142	2.30961	3.24355	2.38618	5.1558	5.96839	5.72193	5.20576	5.28103
ENST00000380620	B3GALT5	protein_coding	7.08775	7.182	3.06137	2.43089	2.40933	1.79436	4.08248	3.55844	3.03233	5.13273	4.92961	3.89673	4.04702	4.53397	4.66659	4.5032	3.25244	4.08325	3.07807	3.34307	3.44365
ENST00000266542	C1RL	protein_coding	4.5625	4.46266	5.15422	5.65561	5.16485	5.5736	3.40648	1.87278	1.48274	1.97627	1.25482	0.23288	0.968137	2.52093	1.79191	1.85654	4.96719	4.6779	3.70067	4.69055	4.98263
ENST00000406397	VSNL1	protein_coding	7.23667	7.42666	6.6452	6.74152	7.30795	6.89668	5.62967	2.99643	4.77631	3.56265	1.89304	4.40716	5.0214	3.17426	3.25504	2.98019	6.32531	6.84122	6.31115	6.85267	6.18554
ENST00000435030	KIF5C	protein_coding	7.80427	7.72683	7.28579	6.94859	7.60366	6.49266	4.00376	4.0935	5.26931	5.1	5.26653	4.96056	4.66885	4.81565	5.67844	6.05815	5.40711	4.61507	2.773	4.40808	4.03695
ENST00000541363	HMGA2	protein_coding	3.46658	3.96845	2.56223	2.38241	4.43656	3.49686	1.02524	1.865	-1.18801	-1.04497	0.806468	0.436606	1.29739	0.476725	0.188277	0.475299	6.23135	6.43969	5.29106	6.21691	5.69726
ENST00000303991	GPRIN1	protein_coding	3.33769	3.13581	1.88341	-1.03248	-0.047045	-1.46737	3.86602	2.46663	0.169692	1.66322	2.52674	-0.495201	-0.344906	1.12988	0.478862	2.54349	1.959	0.00730797	-0.419725	2.07494	-0.756679
ENST00000544264	CELSR3	protein_coding	5.52693	5.4415	3.00125	3.38274	4.08835	3.71548	2.70526	3.05609	2.89486	2.4815	2.91386	1.62564	2.85188	2.84862	2.19023	3.12731	2.31096	2.08862	1.57913	2.21899	2.13199
ENST00000316881	TRIM25	protein_coding	6.30126	6.18387	5.18211	4.55715	5.81598	5.23349	1.06467	2.50826	4.38411	2.96485	4.08294	2.5635	4.25569	2.2166	2.9826	4.24265	6.23923	6.00645	6.14023	5.91408	6.01869
ENST00000263379	IL27RA	protein_coding	4.75933	4.20432	4.05285	5.08738	3.42074	1.36298	5.21329	2.02752	-1.16988	2.04354	2.50909	0.165224	2.73056	0.205343	1.79136	3.26281	1.92755	1.98966	0.655738	-0.171525	3.48871
ENST00000340650	NHLRC1	protein_coding	3.75757	2.11641	1.16356	0.948117	-0.0664514	0.513225	1.07403	1.54033	1.15029	1.36371	0.507331	-1.09957	1.05072	-0.059451	1.45946	0.524085	3.19114	3.84588	2.67635	2.84908	2.39384
ENST00000572045	KREMEN2	protein_coding	2.30695	3.09464	2.2048	2.9069	1.38983	0.384541	-0.639617	0.99661	0.0216015	1.01263	-1.20632	-0.228254	-1.07796	0.396828	1.52342	2.13237	2.00356	3.90361	4.89162	4.44622	4.61879
ENST00000377482	ERRFI1	protein_coding	7.8417	7.7714	6.81893	6.97098	9.62539	10.5628	5.30723	3.46038	4.54164	5.89961	5.25335	5.04755	4.21178	5.18252	4.77093	5.74847	5.68738	5.33116	6.19807	6.2746	6.82919
ENST00000302541	MYRIP	protein_coding	1.27685	0.870154	0.239235	-2.29814	1.49465	0.436897	-1.75719	-1.70592	0.904032	-0.367972	-0.00195697	-2.34582	-1.19553	-2.3057	-0.0091902	1.39331	1.20792	2.69584	1.63654	2.15032	1.29959
ENST00000221730	EPHX3	protein_coding	6.18425	6.29274	7.05469	7.51642	7.13225	5.96531	2.30694	3.68014	2.3832	5.12912	2.15528	3.38127	3.28364	3.26093	3.05494	3.87248	-0.219806	0.805778	1.53075	1.38156	-0.543171
ENST00000317995	CA8	protein_coding	3.3293	4.80088	7.92736	7.66653	6.40003	5.57984	-0.345188	2.40652	1.90099	4.26126	-0.911886	2.2361	-0.198567	0.91365	0.625202	4.10487	4.07058	5.17602	4.25018	4.24513	3.0901
ENST00000268933	EPN3	protein_coding	1.82861	-1.51298	-1.76539	-1.98083	1.9432	3.22813	-1.43988	0.196342	-0.193703	-1.3726	0.315345	-2.02852	-1.87823	-1.9884	-0.27685	-1.98983	4.59561	5.14641	4.58611	5.33863	5.98146
ENST00000308219	BRSK2	protein_coding	3.91324	4.00774	1.03913	2.53989	1.50426	-0.833603	-1.44272	0.193503	-1.7815	1.53145	2.57554	1.13856	1.28886	0.593721	-1.27969	1.46676	2.25935	2.57967	0.851471	2.02421	0.877086
ENST00000526909	EPS8L2	protein_coding	4.2228	3.93132	2.78079	4.64508	3.93265	3.71542	-1.35313	0.283095	-1.69191	0.714155	0.0801698	-1.94177	-1.79147	2.62191	1.26933	1.09692	0.290044	2.31563	1.30363	2.83001	2.38172
ENST00000521268	RALYL	protein_coding	2.00673	0.887528	1.14969	-0.387677	2.96699	3.34736	-0.846728	-0.795463	-1.18551	-1.77944	-1.41343	-1.43536	-1.28507	-1.39525	-1.68369	-1.39667	3.21149	3.04442	2.81004	4.81285	4.05804
ENST00000368088	KCNJ9	protein_coding	2.05447	1.15028	0.519364	1.68243	2.24044	0.354455	-1.47706	-0.425794	2.27162	1.59023	-2.04376	-2.0657	-0.9154	-1.02558	-1.31402	0.294926	-1.41885	0.606739	2.86776	3.35244	2.42771
ENST00000588607	FXYD1	protein_coding	4.04663	3.21961	0.9672	2.75176	0.152226	0.316865	1.29271	1.34397	0.953925	0.359993	0.726008	0.70407	0.854364	0.744189	0.45574	2.32772	0.350919	0.791541	5.36451	4.12221	4.34948
ENST00000374694	FZD8	protein_coding	4.00698	3.48141	-1.41485	0.95467	4.07396	3.84171	2.23259	2.13185	0.893804	2.06541	0.343959	0.643949	3.79424	2.68407	1.77413	1.36071	6.12874	5.10993	6.7812	5.6577	6.40706
ENST00000261655	RIMBP2	protein_coding	-3.12729	-0.146958	-0.814402	-2.61481	2.24509	2.34262	4.26599	-1.02259	-1.41264	1.51699	-1.05559	-0.0775333	1.80973	0.547548	0.548607	0.376197	0.684794	-1.57502	-0.265092	1.49261	-0.0170835
ENST00000359558	CALCR	protein_coding	0.970744	1.21411	-1.62326	-0.838705	1.14673	0.0483313	-1.29776	1.07544	-1.63654	-2.23047	-1.86445	-1.88639	-1.7361	-1.84627	-2.13472	-0.847699	-2.23954	-1.79892	-1.81092	-0.638178	-1.56291
ENST00000308302	GOLT1A	protein_coding	2.71623	3.50391	4.25151	4.31617	1.62918	2.11574	0.769658	0.820922	0.430876	-0.163055	0.202959	0.181021	0.331316	0.22114	-0.0673082	3.54164	1.82787	0.268493	1.2565	3.23659	2.82643
ENST00000378602	TMEM52	protein_coding	3.17754	3.80995	0.0981078	-0.117336	2.09049	1.03273	1.42361	1.47488	2.40676	1.07586	-0.143085	1.41994	-0.0147283	-0.124904	0.586648	3.04359	1.48183	2.24438	-0.089547	1.66815	2.96582
ENST00000329099	FAM101B	protein_coding	6.89452	6.94558	5.61031	6.21332	5.05348	3.99845	3.85564	4.26948	3.94217	1.88111	3.20406	4.51276	2.68034	4.24393	3.41296	4.19878	3.1065	3.8399	3.46113	3.19329	3.85352
ENST00000216129	TTLL12	protein_coding	7.36593	6.89778	6.05786	6.32125	5.37479	5.95622	5.52921	3.52389	4.39688	4.21799	5.30647	3.48806	4.24841	4.7232	4.53097	4.97927	5.84118	5.31629	5.53478	5.35872	5.44626
ENST00000368149	ARHGAP18	protein_coding	4.07613	3.52594	1.80405	2.74615	6.19252	5.94112	4.57887	5.80231	5.21962	5.38515	6.24612	5.60867	5.92151	5.71349	6.00578	6.2928	5.45887	4.73531	4.23789	3.67366	3.99686
ENST00000307522	CCDC8	protein_coding	5.48891	4.96493	3.57297	4.16488	5.10673	5.65735	2.48344	2.7571	2.5597	2.05323	2.97564	2.30984	2.26749	2.43742	2.38344	2.74085	6.30984	6.3042	6.19267	6.07376	6.36804
ENST00000327987	IGDCC3	protein_coding	5.86971	6.29856	4.20631	3.6897	7.45399	7.89143	2.00825	1.28191	1.78495	0.950009	0.663947	2.83465	1.7923	2.1967	-0.828713	3.3652	3.72943	4.49198	4.41792	4.89022	4.53318
ENST00000338333	FBLL1	protein_coding	2.51131	2.99414	2.23924	-0.561171	1.64665	-0.996063	-0.0202214	0.0310432	0.640998	-0.952934	-0.586919	-0.608858	-0.458563	0.431261	1.95017	-0.570165	0.0379918	1.80054	0.466618	1.22432	3.17406
ENST00000448116	SHC1	protein_coding	9.29386	9.60422	7.87344	8.41515	8.17247	8.28732	7.71817	6.3063	5.17657	6.27257	6.58705	6.48881	6.69338	6.45808	6.55038	5.87411	8.25927	7.82154	7.78602	7.96074	8.11847
ENST00000477265	IL15	protein_coding	1.84589	1.37876	-2.33308	-2.54852	2.46666	0.717025	-1.00757	-0.956309	-2.34635	-0.940286	-0.989309	-2.59621	-0.445915	-1.55609	-1.84454	-0.972555	0.220565	-0.508738	0.479266	-1.348	-0.687763
ENST00000373365	GLO1	protein_coding	8.941	8.82646	8.07867	7.89155	8.61581	7.89411	6.53183	6.03828	6.12149	5.84459	4.79229	5.51255	6.17271	6.15839	6.35537	5.13621	7.55768	7.05946	6.98333	7.07641	7.50723
ENST00000539465	FRMPD1	protein_coding	-1.91747	-2.93714	-1.18955	-2.40499	-3.00452	-2.83988	-0.864041	-0.812777	-1.20282	2.75783	2.92681	-0.130749	0.0195453	-0.827596	1.20588	2.49291	4.72555	4.45497	-0.0552734	0.795536	2.39437
ENST00000252444	LDLR	protein_coding	7.23631	7.43085	8.16722	8.00053	6.86794	7.63893	3.95216	3.46999	4.32387	6.86744	5.62091	4.62655	3.51381	3.62228	3.42129	3.26471	7.2924	6.9128	6.86709	6.04954	7.10286
ENST00000397957	NCAM1	protein_coding	4.70249	4.45239	0.886094	2.02429	4.31059	5.85047	3.99587	4.86112	4.93171	5.19643	3.6648	3.96083	3.48598	3.75994	4.21594	4.13559	8.64919	8.21559	7.89484	8.1317	7.6804
ENST00000504154	SLIT2	protein_coding	3.03101	2.9075	2.39636	1.62149	6.24774	5.03143	-2.08549	0.550739	-0.839306	0.682239	-0.330258	-0.352196	-0.938867	-0.312077	1.24747	1.17192	7.15388	6.89918	6.52547	6.89602	6.07562
ENST00000548553	METTL7A	protein_coding	5.5248	5.97461	6.46876	5.54629	4.48147	5.42551	3.14082	2.60712	3.60939	4.06609	3.82205	1.55218	3.76137	2.46677	2.80636	2.52948	5.2507	5.06592	4.88819	5.00985	5.26799
ENST00000557704	DPF3	protein_coding	-0.0556716	-0.812307	1.80976	-1.86512	1.78328	5.51377	2.84575	1.53445	2.79648	2.95257	2.50145	3.73105	3.88134	3.33677	4.00879	3.29581	7.8787	7.49885	7.10518	6.90905	7.29026
ENST00000395184	ARHGAP24	protein_coding	2.21787	-0.386761	2.56247	-0.17654	5.71978	5.14346	-1.63559	-1.58433	-1.97437	1.60162	-0.202289	-2.22423	0.926068	-0.599145	0.849372	-1.18553	5.34744	4.44821	4.60614	5.26239	5.04177
ENST00000343702	NTN4	protein_coding	0.678522	1.56574	-0.593554	-0.224036	3.94902	2.07804	-0.268049	-1.21678	-1.60683	0.799238	-1.83475	-0.856685	-1.70639	3.46884	1.89499	2.82586	6.04755	6.26421	5.38872	5.35731	5.19472
ENST00000261037	COL8A1	protein_coding	3.24638	3.47362	0.552838	0.699964	0.100433	-0.097498	0.655951	1.44418	2.94166	-0.0543695	0.963722	-2.51765	-0.0454251	1.60993	0.934462	1.42794	1.1292	0.739749	2.14279	1.19	1.50628
ENST00000512524	MTRNR2L5	protein_coding	5.3458	4.92088	2.04398	2.24357	3.10347	2.39364	2.95445	1.83579	2.2531	2.55225	3.12471	1.78085	2.51611	2.40593	2.26948	2.69401	4.269	3.92721	3.27136	3.96766	3.10433
ENST00000394767	CXXC4	protein_coding	2.30085	1.8406	0.102769	1.37275	1.28779	3.21797	-1.89365	-0.842389	-0.647472	-1.82637	-2.46035	-1.48229	0.252967	-2.44217	-2.73062	-2.4436	5.07145	4.37337	4.05262	3.85339	4.23351
ENST00000590714	FIZ1	protein_coding	2.34517	2.3255	2.72914	1.81326	0.914169	1.37837	-0.645791	2.86491	2.53899	0.228851	-0.627526	-1.23443	0.50083	-2.19431	0.839172	0.389228	3.80474	3.37661	3.54149	3.29919	3.48137
ENST00000309383	BRSK1	protein_coding	4.10481	4.12414	3.34335	3.12791	3.4129	2.89947	-1.03158	2.01968	1.79956	1.49514	2.10216	1.54971	0.852005	1.22726	1.13145	1.41848	3.55019	3.67671	4.09911	3.58219	4.40371
ENST00000333751	KCTD11	protein_coding	3.70107	4.40784	0.647636	2.60212	3.19021	4.22612	-1.02686	0.0244057	4.82418	-0.374609	-0.593557	1.84394	-0.465201	1.42462	0.136175	0.745126	4.42367	4.84702	4.45998	5.00776	4.81651
ENST00000295934	HESX1	protein_coding	4.72612	3.87638	1.45404	1.2386	1.63907	1.80371	0.77955	0.830815	3.02573	2.65419	5.42231	1.19091	1.92617	1.23103	4.11251	4.55153	3.42273	2.27839	2.85135	0.439127	1.5144
ENST00000360029	KCTD8	protein_coding	2.06525	3.26797	-1.11372	-1.32916	0.393234	1.82091	-0.788214	-0.736949	1.45797	1.7385	-1.35491	0.208112	0.358407	-1.33673	-0.62518	-0.338158	6.15264	5.73299	6.73754	6.2464	6.34751
ENST00000176643	ALDH3A2	protein_coding	9.15226	9.25983	6.71259	6.33298	7.76597	6.32249	6.24846	5.97598	5.17994	6.2105	7.52895	6.3086	6.58712	6.06894	5.95974	7.19117	7.2625	7.00245	7.09867	7.05277	7.09487
ENST00000383815	IL17RE	protein_coding	2.21663	2.1145	2.77463	3.80711	3.51424	4.75365	-0.899865	0.736362	0.346316	-0.832578	-1.46656	-1.4885	-1.33821	0.13658	0.263169	-1.44981	1.32827	2.40632	0.908903	1.75971	1.83498
ENST00000347624	LRRC15	protein_coding	-1.02754	1.53775	-2.29962	-0.930098	-2.11459	-2.94995	-1.97411	-1.92285	-2.31289	-2.90682	-2.54081	-1.56275	-2.41245	-2.52263	-2.81108	-2.52405	-2.9159	-1.47528	-2.48727	-0.729572	-1.23926
ENST00000439441	FXYD7	protein_coding	3.83869	3.16695	1.10719	6.26678	-0.707789	-0.54315	0.432691	1.48396	1.09391	-0.500022	-0.134007	-0.155945	1.57931	-0.115826	1.18069	1.46771	2.29826	2.73888	3.72689	0.0922681	2.7525
ENST00000357585	SSTR2	protein_coding	2.46226	4.0573	0.775146	-1.02526	4.66061	1.53985	-0.484311	2.37431	-0.823092	-1.41702	-1.05101	-1.07295	1.39928	0.552134	-1.32128	-0.0342547	0.158865	2.59949	2.80988	2.6347	3.15743
ENST00000309982	BAALC	protein_coding	2.1162	0.00906923	-1.24334	-1.45878	2.94169	1.91368	0.0821683	-0.866567	0.743387	-0.265582	-1.48453	-1.50647	-1.35617	-1.46635	-1.7548	1.85415	1.14038	-1.419	1.37636	-0.258255	0.817016
ENST00000574946	WSCD1	protein_coding	5.72548	5.70915	1.87178	0.656337	0.886881	-0.94848	5.17711	2.40055	1.68858	1.95263	1.04563	1.68665	3.42191	2.9707	2.31968	2.93685	1.47789	1.33355	2.32156	2.38738	2.84967
ENST00000538966	PLXNB3	protein_coding	0.671393	-0.348277	-0.408038	-2.62348	-3.22301	-3.05837	-2.08253	-2.03127	-2.42131	-3.01525	-2.64923	-2.67117	-2.52087	-2.63105	-2.9195	-2.63248	1.29761	1.93986	1.3112	-0.101027	0.45967
ENST00000400314	PCBP3	protein_coding	5.07265	4.64734	3.93551	3.16064	1.89814	1.64774	3.03862	2.08988	3.92223	2.3283	3.27928	0.865021	2.82267	1.71249	2.07612	4.15164	1.31923	0.952492	0.525459	0.698197	0.188505
ENST00000417257	FRMD5	protein_coding	5.40713	5.35771	3.97978	3.76433	4.74976	3.53297	4.04225	2.31215	3.65003	4.42621	3.08651	2.84218	0.992472	3.0343	4.06778	4.67673	3.6045	3.37443	3.27129	3.04975	3.04013
ENST00000009105	CAMK1G	protein_coding	0.95792	1.93825	-1.12151	-1.33696	2.8184	4.06104	2.78896	-0.744742	-1.13479	-1.72872	-1.3627	-1.38464	-1.23435	-1.34452	-1.63297	-1.34595	2.43213	4.7252	4.7783	3.95103	4.29639
ENST00000337335	C1orf145	protein_coding	0.319879	1.97828	0.725875	1.68036	2.49586	0.397467	0.0513802	-0.897355	-1.2874	-1.88133	-1.51532	-1.53726	-1.38696	-1.49714	-0.785586	-1.49856	1.43152	2.25065	1.53822	2.61785	3.59358
ENST00000282849	ADAMTS18	protein_coding	-1.02975	1.03805	-2.30182	-0.932304	4.44544	6.29102	-1.97632	-1.92505	-2.3151	-1.32407	-0.958053	-2.56495	-2.41466	-2.52483	-2.81328	0.281094	-0.110749	-0.477482	-2.48948	-1.31674	0.0804586
ENST00000544348	CDC42EP2	protein_coding	4.32302	4.79575	4.07519	5.20079	3.21131	4.27285	-0.506191	3.793	2.47696	0.561096	-1.07289	2.3646	-0.944533	2.11522	3.51482	2.94387	4.07558	3.08011	3.15057	2.96074	4.68809
ENST00000225941	ABI3	protein_coding	2.91688	3.48217	3.77033	2.96993	-0.629606	-0.464967	-0.489126	-0.437861	4.66395	-1.42184	-1.05582	-1.07776	-0.927467	1.54732	2.13334	-1.03907	2.37644	2.17963	-0.00228614	1.97781	1.24572
ENST00000265362	SEMA3A	protein_coding	6.53178	6.61648	4.0774	4.61868	4.42125	4.48197	4.81171	3.40354	4.35589	4.27754	4.69932	3.54125	3.63014	3.9964	4.1509	3.1035	4.38449	5.15228	5.03738	5.25978	4.39871
ENST00000482990	SLC30A3	protein_coding	4.18738	3.6555	0.47236	-0.158121	1.82731	0.143952	-1.20213	-1.15087	-1.54092	1.45011	4.88938	-1.79077	1.68145	1.57128	2.35322	2.83288	1.55652	-0.118337	1.74414	1.62737	1.85464
ENST00000483064	SNCG	protein_coding	4.39216	5.34078	4.91845	0.381077	1.36651	3.26811	0.922026	1.97329	4.04268	4.68975	0.355328	3.14074	1.48368	0.373508	0.0850601	4.17944	2.30217	4.94442	5.26685	4.16657	3.8268
ENST00000514515	NREP	protein_coding	8.16098	8.10824	8.06743	8.16558	7.9402	6.97961	6.29004	5.54362	5.51013	5.55288	5.22858	5.06914	5.61632	5.14488	5.17131	5.26703	8.16885	7.90435	8.01251	8.35004	7.90147
ENST00000395123	SLC43A3	protein_coding	6.86834	6.90893	6.30979	5.84954	5.26964	5.36438	2.5226	3.95237	3.61677	5.18682	5.732	2.78196	4.51721	4.32457	3.78997	4.35116	6.79416	6.11735	5.14694	5.3521	5.12534
ENST00000372728	BEX1	protein_coding	9.11512	8.28319	5.64228	5.98484	9.10447	9.83604	6.22413	6.91522	6.15952	5.95262	5.13806	5.93715	5.88309	5.0567	4.20883	5.3772	12.2567	11.9424	11.1696	11.0452	11.2383
ENST00000359741	SLC39A14	protein_coding	7.7619	7.80303	6.18436	5.45142	6.62	6.02383	5.58948	4.88101	5.34442	5.51975	4.47604	4.99113	5.1019	4.76431	5.24759	5.27158	7.19671	6.84929	6.19255	5.42221	5.63654
ENST00000248706	RASL11B	protein_coding	7.62659	8.05208	6.31968	6.14699	5.84174	5.27228	4.75983	4.77045	3.71056	4.56408	4.30861	5.477	4.00955	5.23121	6.26864	3.99416	8.05113	8.90092	10.4594	9.62452	10.1537
ENST00000258729	IGF2BP3	protein_coding	9.36279	9.37266	8.37988	9.0547	8.80619	8.2911	7.20349	5.56208	5.78286	6.42486	6.98817	6.13977	6.85891	6.55098	6.51749	6.41317	7.99763	8.18948	7.70582	7.77755	7.47761
ENST00000367142	NUCKS1	protein_coding	10.6585	11.0362	10.0835	10.1942	10.3466	10.0188	8.57133	7.5536	8.048	7.93993	8.27218	7.71633	8.3229	8.01139	7.5528	7.32836	9.51865	9.29867	9.07988	9.09764	9.01915
ENST00000325421	ZNF579	protein_coding	3.89439	3.41529	3.97024	3.80542	1.34791	2.60001	-0.51161	-0.460345	0.149609	-0.444323	-1.07831	0.484716	1.37198	0.524835	0.973353	-1.06155	4.73643	2.89412	4.46708	4.14797	4.7468
ENST00000312891	GJC3	protein_coding	3.18013	3.67503	1.1007	1.88525	3.28572	1.45036	0.426201	0.477466	0.0874201	-0.506512	-0.140497	-0.162435	-0.0121405	1.46265	-0.410765	-0.123742	2.06938	3.51	1.498	0.0857782	2.9684
ENST00000381237	SLC39A14	protein_coding	7.78245	7.80303	6.17924	5.46599	6.61354	6.02383	5.71017	4.79662	5.35346	5.50906	4.47604	5.00085	5.17038	4.71662	5.26127	5.22125	7.12897	6.81166	6.23219	5.43077	5.62086
ENST00000368713	S100A3	protein_coding	3.34287	4.19767	0.485827	1.27038	3.47821	3.42045	0.811333	0.862597	0.472552	-0.12138	0.244635	0.222696	0.372991	1.84778	-0.025633	0.261389	-0.130454	0.310168	0.298172	0.47091	0.546181
ENST00000497341	SLC30A3	protein_coding	4.55179	3.93422	1.27971	0.578844	2.35782	0.406986	0.382828	-0.15087	-0.540916	1.67251	4.94541	-0.790771	1.68145	2.15624	2.35322	3.24792	1.94354	1.10406	2.1916	2.15788	2.53271
ENST00000381176	KIAA1644	protein_coding	2.68138	2.77719	-0.175659	-1.12807	-3.31256	-0.340568	-0.587119	-0.535855	-1.51086	0.0651302	-2.73878	1.32674	-2.61042	-2.7206	-0.424085	0.978414	2.27845	2.08164	0.636686	2.61678	1.14773
ENST00000445105	FGF12	protein_coding	4.23511	3.74832	3.03294	4.20795	4.42636	3.68094	-1.85101	0.200256	-2.18979	-1.19876	3.10585	2.01979	1.17008	-0.814564	-0.366047	1.59905	0.666636	-0.767211	1.80576	1.1305	1.88384
ENST00000294794	OLFML2B	protein_coding	3.62714	4.00233	1.40753	-1.61527	-0.629835	2.19777	-1.07432	-1.02305	-1.4131	1.57793	2.26588	2.33705	-1.51266	-0.622835	1.99561	-0.624261	1.68434	1.74645	1.73445	1.17022	1.98246
ENST00000371741	KCNB1	protein_coding	1.04941	1.07156	2.52276	2.28178	3.93559	1.5631	0.0153788	0.526075	-0.516047	1.86403	3.1766	-1.9883	-1.10103	-2.53314	-1.49966	-0.36464	3.57344	2.97365	2.28358	1.25992	2.50511
ENST00000532881	SSH3	protein_coding	4.80015	3.22039	4.0749	5.73393	4.11554	3.45851	-0.991909	1.05936	0.991238	0.397306	2.44139	-0.580545	-0.43025	2.7075	-0.828875	2.98171	4.31423	4.12164	4.22285	4.87712	4.35765
ENST00000206765	TGM1	protein_coding	-0.937192	2.68699	1.11266	-1.42471	0.560719	1.59983	-0.883763	1.1675	-1.22254	-0.816476	0.134502	-0.472399	-1.3221	-1.43228	-0.720729	1.88822	2.17445	0.937	2.773	0.360777	2.93855
ENST00000368680	NPR1	protein_coding	1.36022	1.01862	-1.81875	-2.03419	1.7586	-0.884119	-1.49324	-0.441975	-0.832021	-2.42595	-2.05994	-2.08188	-1.93158	-1.04176	-0.330206	-2.04318	4.86875	4.99428	3.48545	2.62577	3.85632
ENST00000377474	KCTD12	protein_coding	5.28984	5.78345	3.5038	1.72764	5.32188	7.22348	5.43048	4.98661	4.69534	4.1535	2.90352	4.50777	4.96775	3.89	5.3951	4.86432	9.48061	9.97956	10.0295	9.99021	9.93595
ENST00000360768	VKORC1L1	protein_coding	7.27826	7.34358	6.07609	6.16074	6.2719	5.87926	5.09903	4.22323	5.39079	5.0895	6.35336	3.89301	4.80304	4.66352	4.8073	6.04213	6.46197	5.90043	5.90137	5.67048	5.71126
ENST00000534119	GLYATL1	protein_coding	4.69894	4.36611	3.65427	2.1758	2.8393	3.54826	2.71674	2.03104	2.75647	2.16254	4.41308	-1.19382	2.95647	0.846299	1.36521	-0.155128	3.49742	1.70101	1.46662	0.0543932	2.5891
ENST00000289352	HIST1H4H	protein_coding	10.7994	10.867	8.53743	7.86592	8.5957	8.07242	9.69385	7.35596	8.39248	8.42397	8.35351	7.0564	8.54938	8.10693	8.47762	7.60127	8.06233	7.06877	7.29013	6.10298	6.61121
ENST00000302079	PIEZO2	protein_coding	4.04522	4.62624	4.77991	5.51299	6.26238	5.17927	2.27083	2.1701	2.9559	2.07509	2.52517	0.775308	2.59803	0.137355	0.774906	2.33756	2.81447	2.79352	1.65814	1.48295	0.268717
ENST00000231004	LOX	protein_coding	2.50137	2.24723	0.229291	0.276882	2.13678	1.57895	-1.76713	-1.71587	-2.10591	0.300155	-2.33383	0.229194	-0.205473	-2.31565	0.395903	-0.317075	2.6834	3.31667	3.52706	3.56487	3.69564
ENST00000375419	C9orf129	protein_coding	5.18612	5.11583	5.57963	4.64798	3.88495	4.57566	1.96653	1.43284	3.62775	2.44886	0.814874	2.79294	2.26516	1.83305	0.544606	3.73852	2.89922	2.88041	1.45337	2.62611	3.28634
ENST00000225964	COL1A1	protein_coding	5.85293	5.80604	4.65701	4.66834	4.79524	6.9359	-2.15703	3.67559	3.82611	4.61069	2.32066	2.61188	3.04848	3.33884	5.7939	4.71088	9.89536	9.65978	9.19361	10.1444	9.8192
ENST00000578998	RBFOX3	protein_coding	1.71952	2.64738	-1.35991	-0.575356	1.41007	0.311679	0.550555	0.0168573	-1.37319	-0.382158	1.20625	-0.623044	0.112214	-1.58292	0.713589	0.415649	0.345734	1.04939	0.452432	1.43252	1.02237
ENST00000420008	ZNF398	protein_coding	7.59279	7.74801	4.97776	5.61367	5.20258	5.51628	5.55278	4.86708	5.13553	5.45861	5.68522	4.8946	4.96244	4.77478	5.05462	5.06105	4.95649	5.18139	5.23756	4.51721	5.4632
ENST00000265807	SH2D4A	protein_coding	3.89633	3.87666	5.13044	4.08165	4.20855	5.19631	3.64859	-1.1075	-0.497542	3.99599	3.63209	0.57453	-1.5971	2.19961	3.13356	2.46122	4.48441	4.22272	4.75434	4.92708	5.06794
ENST00000308744	NPFFR2	protein_coding	4.96396	5.61364	5.5263	5.18886	3.85942	3.12594	3.89028	1.27857	-0.696433	-1.29037	-0.92435	3.14117	-0.795994	3.00072	-1.19462	-0.907596	2.401	3.14118	4.37711	4.25612	3.96216
ENST00000537894	FAM216B	protein_coding	1.80781	-0.211865	-1.46427	-1.67971	-1.27925	-1.11461	-1.13877	-1.0875	-1.47755	-2.07148	-1.70546	-1.7274	-1.57711	-1.68728	-1.97573	-1.68871	-2.08055	0.945032	0.348074	-1.47919	3.40344
ENST00000588982	ZBTB7C	protein_coding	0.681982	-2.79712	-2.04953	0.0569588	3.76486	1.54807	1.73541	1.91221	-1.0628	-0.334805	-2.29072	-0.727694	1.15957	-1.27254	1.24637	-0.689001	6.87916	6.23425	5.39218	5.4978	5.42868
ENST00000331128	HIST2H2AB	protein_coding	9.35551	9.37786	8.15957	7.83201	7.56891	7.10761	3.7436	6.2543	6.10526	5.20321	5.17691	5.79882	7.53408	5.51701	5.07656	6.61992	9.13721	7.3299	7.81541	7.632	7.23334
ENST00000232424	HES1	protein_coding	4.2664	5.52684	5.09386	2.38657	7.45237	7.43549	-0.0724851	0.978779	-0.411266	-0.005198	1.94578	2.5088	-0.510827	2.96396	3.26047	1.37757	4.84371	4.59627	4.93792	7.2453	7.92915
ENST00000602583	C16orf74	protein_coding	2.68344	2.37427	3.27386	3.32145	2.13696	0.301598	0.277439	0.328704	-0.0613417	-0.655274	-0.289259	-0.311197	-0.160902	-0.271078	-0.559526	0.727496	2.33565	3.86374	1.34924	3.93702	4.09975
ENST00000496590	TNNC1	protein_coding	3.45589	3.14671	4.81184	3.50893	5.66429	6.74647	1.04988	1.10115	0.711102	1.70213	0.483185	0.461246	0.611541	0.501365	0.212917	0.499939	2.43002	3.35607	1.53672	2.70946	1.78473
ENST00000304883	TACR3	protein_coding	1.15418	0.834947	0.467063	0.836582	3.82201	4.72362	-1.79239	-1.74113	-2.13117	-1.14014	-1.35909	-2.38103	-2.23074	-1.34091	-2.62936	-2.34234	2.75767	2.56442	3.24903	2.11511	2.11238
ENST00000414822	CDKN1C	protein_coding	3.58177	4.14706	2.54416	2.32871	5.73817	6.4111	1.86966	3.05843	4.90939	5.13858	0.981037	4.91329	3.01628	3.90611	3.23433	3.39011	8.36584	8.46863	8.73154	8.43372	8.86378
ENST00000298694	ARHGEF40	protein_coding	6.19785	5.76314	4.78442	4.85655	5.18576	5.32739	4.34439	3.95637	2.68368	2.2992	4.39828	2.68175	3.07597	3.70276	2.99285	3.05748	6.29499	6.43717	5.79007	6.43023	6.12799
ENST00000450775	RHBDL1	protein_coding	1.47194	2.67466	2.6149	-0.600545	-0.200076	-1.03544	-0.0595956	0.991669	1.92355	-0.992308	-0.626294	-0.648232	-0.497937	-0.608113	0.103439	0.390461	4.39093	4.76117	3.51471	4.59998	4.96065
ENST00000336934	STARD13	protein_coding	3.69499	2.78029	-1.305	2.00311	2.49473	2.56822	-1.9795	-0.928233	1.14115	3.13218	4.4538	0.0168281	1.48905	-0.943053	0.768499	1.64048	3.52166	2.76726	2.0923	2.13951	1.21478
ENST00000400286	SLITRK6	protein_coding	1.32572	1.64708	-0.268288	-2.06869	1.91674	0.955846	-1.52774	-0.47648	-1.86653	1.12451	-2.09444	-2.11638	-0.381124	-2.07626	-1.36471	-2.07769	2.33782	0.778446	0.544058	1.30176	0.529031
ENST00000377459	HIST1H2AH	protein_coding	8.09604	8.41653	5.9129	7.19626	6.0338	7.06093	7.29981	4.76611	4.96103	5.95206	5.90303	4.71117	5.52443	5.97368	6.43247	4.97226	6.26491	4.02103	4.66112	4.83385	3.77162
ENST00000451137	CYR61	protein_coding	7.808	7.81051	3.31218	5.6817	7.57571	9.20263	4.51904	3.02598	4.2209	2.91647	1.82306	2.12305	1.75877	2.64859	4.85657	0.424775	7.88884	7.42387	9.74696	9.68686	10.1005
ENST00000361927	COLGALT2	protein_coding	2.65161	3.64788	-2.11232	-1.32777	2.56455	1.0447	-1.78682	2.65676	-0.125599	3.77232	-2.35352	1.4319	1.23427	1.75213	0.961179	2.05556	3.44132	4.12141	4.17576	3.51662	4.86689
ENST00000517417	PCDHGA1	protein_coding	5.78695	5.61618	5.76968	4.87342	6.19466	6.74272	3.23892	4.31485	0.364091	3.53569	4.13617	2.54719	3.52756	2.47628	2.97024	4.38559	8.02318	7.88961	7.40694	7.502	7.27818
ENST00000521871	FBXO41	protein_coding	3.84591	3.6917	0.843442	1.49049	-0.109037	1.12599	-2.29048	0.76078	0.178089	0.946728	1.89771	-0.294158	1.17806	1.55332	1.45751	2.96693	4.32997	3.89485	3.82571	4.13728	4.26454
ENST00000444203	SNRPN	protein_coding	10.4463	10.6777	8.48323	8.57542	8.62834	8.72891	7.1102	8.05455	8.25979	6.79237	7.20082	8.07878	7.75981	7.50279	7.42936	7.84376	8.6241	8.64366	8.85491	9.12914	8.94459
ENST00000300976	KLHL26	protein_coding	4.1592	3.1933	2.04277	2.53782	2.41222	3.21841	-1.09115	-1.03989	-1.42993	1.97613	-1.65785	-0.67979	1.4705	1.36033	1.77232	1.68083	3.17651	2.40768	2.788	2.56842	3.73116
ENST00000464196	EIF1AY	protein_coding	2.19693	2.66269	4.27535	4.72733	4.62084	3.53755	5.61493	5.51886	5.21901	4.47145	5.48067	0.661723	1.49009	0.701842	1.67643	2.37849	4.57161	4.71267	1.8747	3.28845	2.24824
ENST00000228928	OAS3	protein_coding	1.36868	1.9735	-2.48836	-1.70381	1.55464	-3.1387	-2.16286	0.210336	-1.50164	0.711786	-1.72955	-1.75149	-0.0162357	-2.71137	0.58514	-0.390872	4.20824	2.89057	4.96784	1.74465	3.85739
ENST00000468158	FBXW12	protein_coding	3.76241	3.63311	1.71774	1.72469	2.40527	1.2898	0.458284	0.509549	1.1195	1.6955	2.59203	0.45461	1.01994	1.23169	2.08075	1.90834	2.76442	3.86401	2.40456	2.28779	2.00049
ENST00000348616	CDH26	protein_coding	2.51063	1.65446	0.179658	-1.62075	-2.22028	-2.05564	-0.0797992	-1.02853	0.58142	-0.0125121	-1.6465	-1.66844	-1.51814	0.371683	1.25316	-1.62974	-1.02159	0.740964	-1.59296	0.579778	-0.344951
ENST00000330423	TUBA8	protein_coding	2.21961	2.82143	2.41702	3.03165	2.23948	0.91869	-0.427397	-0.376132	0.233822	-1.36011	-0.994095	-0.0160333	0.134262	-0.975914	-1.26436	1.83001	3.3857	3.39337	3.75988	2.69161	3.21434
ENST00000265944	MYO3A	protein_coding	4.54089	4.96814	3.73919	4.12414	4.12989	3.82116	2.35843	1.96912	1.67861	3.32754	1.86573	2.84379	1.99409	-0.116087	2.22773	1.80849	2.52627	2.81879	0.404697	1.94	-0.154649
ENST00000372829	ARMCX1	protein_coding	6.19449	6.21416	6.44626	6.45321	6.52579	6.16873	3.65629	2.70755	0.732545	3.19751	3.67455	3.42129	3.57158	3.33016	3.40429	0.93642	6.578	5.96248	6.57312	6.52964	6.84326
ENST00000270642	IGLON5	protein_coding	7.38713	6.91935	7.75863	8.57349	7.68062	6.93951	4.414	4.3851	3.67312	4.74757	6.76197	4.76566	4.05161	4.32846	4.65299	6.67697	6.82882	6.73129	6.80513	7.04404	7.02686
ENST00000296051	HPS3	protein_coding	7.38739	7.40468	5.22966	5.69476	6.6064	6.11401	3.31954	3.87604	4.07095	5.69941	5.12956	4.55806	4.68189	4.6748	4.47089	5.07278	5.40655	5.37988	5.32791	4.8451	4.55962
ENST00000294016	ADCY9	protein_coding	4.56404	4.16129	2.21586	2.70823	1.58145	3.28799	4.44183	-2.31426	1.20258	2.4022	1.92575	0.367763	1.71969	2.21524	2.41222	2.94251	3.65847	3.57625	2.20877	3.27133	3.2273
ENST00000302926	NLGN2	protein_coding	7.04557	7.15582	6.27269	6.69262	6.44079	6.4352	5.34666	4.14857	4.65996	4.80299	6.27842	2.5881	4.93104	4.61528	4.48661	5.84181	6.1315	6.28607	5.62441	5.67281	5.87902
ENST00000399107	POLR3G	protein_coding	8.40767	8.42583	4.24451	3.94334	4.84804	3.17914	6.1175	4.47543	4.59688	5.67833	5.48279	5.24672	5.96261	5.68738	5.76732	5.85101	2.51275	1.36841	1.67834	1.85108	1.77435
ENST00000252085	PCDHGA12	protein_coding	5.7544	5.71426	5.84985	5.22147	6.18719	6.75477	3.58408	4.34161	1.90426	3.68884	4.4837	2.6055	3.35724	2.8751	3.78459	4.41556	8.03732	7.88891	7.42847	7.53489	7.29259
ENST00000530331	UNC93B1	protein_coding	3.57231	2.2116	2.85966	2.42182	2.82229	2.98693	-0.62219	1.42907	-0.960971	2.35199	-1.18889	-1.21083	0.939468	0.414255	-0.459156	-1.17213	0.436023	-0.123355	-0.135351	1.35931	-0.887343
ENST00000404801	ZNF792	protein_coding	4.4658	4.75098	4.9854	3.66842	6.65134	5.83839	-1.37559	0.675672	2.53355	2.86162	2.64267	1.62073	1.50799	2.32382	1.10937	3.46678	5.04894	3.87813	5.06544	4.77584	4.08718
ENST00000454784	MUC19	protein_coding	0.731721	-0.609878	-2.44725	-3.24765	0.36227	-1.68254	0.615225	-1.33351	-4.04548	-3.63942	-0.466047	-1.29534	-4.14505	-4.25522	-1.73631	-2.25665	-3.06353	-4.20787	-1.21986	-0.140236	-2.97186
ENST00000536681	FAR2	protein_coding	5.18672	5.85401	6.64525	6.67118	6.0554	4.93642	3.48724	1.78362	2.39357	3.12157	3.37511	0.95107	3.65156	2.7074	1.06531	4.44919	2.69746	2.55311	0.804154	2.97689	2.05216
ENST00000530691	MICAL2	protein_coding	4.46769	3.24788	0.188118	1.19507	3.99763	4.773	0.250589	3.37224	3.34477	4.42221	3.80491	1.42749	4.29767	3.46761	4.2716	4.47675	8.50946	7.8818	7.58668	7.28868	7.27822
ENST00000358295	FAM19A5	protein_coding	5.17566	3.78402	4.28545	3.22871	4.70243	3.96374	2.1847	3.14285	3.16784	0.251982	2.70546	3.11962	0.746353	-0.363822	0.669657	1.80468	3.70234	3.77099	4.22612	4.12967	4.31186
ENST00000443378	ARHGAP23	protein_coding	4.24176	4.17742	2.00444	1.64461	3.81952	3.11154	-2.06237	1.15882	1.68631	1.52848	3.67472	-2.651	0.306646	2.78143	0.685629	1.47515	5.72036	5.43647	4.84232	4.98091	5.10711
ENST00000298355	TRIM9	protein_coding	2.03651	1.19742	-2.14245	-0.772934	0.364501	-2.79279	0.183053	-0.765683	-0.570766	-1.74966	0.201317	-2.40558	0.0666393	-2.36546	2.63149	1.95504	-0.758734	1.38233	1.75736	2.01255	-1.0821
ENST00000565468	TMEM178B	protein_coding	5.01755	5.23584	-2.14327	-2.35872	2.10784	0.0137459	-1.81777	0.403422	1.84345	-0.165518	3.07497	-1.4064	0.551246	0.955643	0.868829	2.18688	-0.952199	-0.149008	-0.330928	-0.573228	-0.0829198
ENST00000367342	C1orf106	protein_coding	5.60314	5.49601	6.2436	6.82944	5.79238	5.85453	1.06661	2.23335	3.46479	3.67822	1.61539	-0.522029	3.25276	3.42498	2.45203	2.73906	3.87971	3.33803	3.05595	3.56749	3.5019
ENST00000427880	HIST2H2BF	protein_coding	6.89965	7.04526	4.7165	5.33505	5.26061	5.67189	4.76637	5.02914	3.76463	3.39309	7.04978	3.73717	4.60367	4.21786	5.32534	4.82648	7.58229	6.70378	7.00529	5.34795	5.89715
ENST00000334801	BCL9L	protein_coding	5.61004	5.62198	5.0847	5.31196	5.88816	6.62558	3.43038	1.11907	3.57989	3.21039	3.03361	2.45318	3.45147	2.4933	2.48958	3.21831	5.27577	5.75929	5.15244	5.35882	5.37901
ENST00000300527	COL6A2	protein_coding	6.02051	5.73501	6.6011	6.88358	6.51375	7.15531	2.80248	1.6611	1.92313	3.67712	2.55771	2.79881	3.49342	3.06132	2.8235	4.22982	7.01804	7.01212	6.57934	7.4075	7.46807
ENST00000394566	SLFN11	protein_coding	1.5219	0.765265	0.73525	1.79991	-2.88708	-1.13748	-1.7466	0.304666	-2.08538	-1.67931	1.49406	-2.33524	-2.18494	-0.710154	-2.58356	0.0253856	1.2185	-1.24776	-1.25976	-0.502059	0.573211
ENST00000264560	PALM	protein_coding	2.40049	2.22882	1.97641	-1.40896	3.07898	2.80001	-0.868007	0.76822	1.37817	2.00663	3.42328	0.128319	-1.30635	-0.416525	1.75446	3.7915	4.95839	5.33127	4.82829	5.1135	4.77373
ENST00000404826	SDK1	protein_coding	3.25472	3.22448	3.93989	3.93595	4.70263	5.73212	1.45804	1.34884	0.330763	0.862362	3.9563	-1.37852	0.678662	1.18516	0.695075	1.78945	3.49714	4.31628	3.95434	4.07914	3.15441
ENST00000379951	LEF1	protein_coding	-0.265167	1.03709	4.24412	3.41724	6.39933	8.14669	-0.211737	3.83953	2.44948	3.24787	2.61388	1.19963	1.34992	2.63206	2.47486	2.32578	8.34433	8.873	9.13464	9.11318	9.49034
ENST00000253188	SLC7A10	protein_coding	2.48308	2.64398	0.304111	0.67363	2.81106	-0.346225	-0.370383	-0.319119	-0.709164	0.696904	1.38485	-0.95902	-0.808725	0.666062	3.25208	3.72353	3.44272	2.12845	3.64002	2.61112	3.0649
ENST00000314499	CSRNP3	protein_coding	4.08907	4.34707	2.53094	2.87493	3.23181	2.97846	0.930451	1.82971	1.26974	1.22013	1.91629	1.07878	2.17018	0.86736	1.8013	-0.941421	5.95982	5.23664	5.82781	5.66328	5.76122
ENST00000377803	HIST1H4C	protein_coding	11.5748	11.1681	7.50602	7.35769	8.46865	7.37026	9.58896	7.85971	8.08532	9.87573	9.54964	8.16043	8.85053	8.85262	9.16703	9.80813	8.69382	6.35308	7.29528	6.51382	6.34398
ENST00000560869	TNFAIP2	protein_coding	4.61767	4.19201	2.98691	2.94655	3.91818	2.96734	-0.0568185	-0.00555398	1.01944	-0.574494	0.113449	0.354545	0.241805	2.8541	0.521253	1.89574	3.46083	1.94452	4.41491	4.26572	4.83453
ENST00000222573	ITGB8	protein_coding	2.44578	3.62012	4.10659	4.82075	5.11199	5.14431	0.914244	-0.171995	-0.0766137	1.4763	0.795005	0.188104	-0.176174	0.993758	1.31829	0.904869	4.98876	3.84847	3.94165	3.55733	3.25575
ENST00000369872	SYPL2	protein_coding	3.62753	3.07992	-1.59875	1.35573	1.49317	0.750917	-1.27324	0.362985	-1.61202	2.96397	1.96741	2.04501	-1.71158	-1.82176	2.41335	3.26428	4.81839	5.6768	2.67303	3.94092	2.63153
ENST00000319560	TMEM31	protein_coding	3.89936	3.43223	2.72039	0.504948	-0.0945829	2.07006	1.0459	3.09716	0.707116	1.11318	0.479199	0.457261	1.60756	0.49738	2.53086	2.81788	1.10411	5.24517	2.85467	4.0274	1.78075
ENST00000360409	NRP2	protein_coding	6.54109	6.10974	3.22462	2.80059	6.52618	6.76866	-2.15032	1.60139	1.21134	2.1649	2.80655	2.0684	2.26932	1.30116	2.142	2.75917	5.15582	5.14942	6.02652	6.15672	5.96823
ENST00000520790	PCDHGB6	protein_coding	6.03582	5.86338	5.99889	5.19849	6.38606	6.98724	3.42628	4.54167	2.95	3.84149	4.19023	3.18557	3.33586	3.1553	3.37781	4.87634	8.15091	8.05814	7.5709	7.59221	7.48087
ENST00000356219	NCOR2	protein_coding	7.01963	6.3987	6.48193	6.91532	6.25043	6.20599	4.09694	4.17706	4.82229	4.87472	4.30176	3.76159	4.10606	4.15747	4.35854	4.91764	6.86453	7.08016	6.83247	7.25902	6.98379
ENST00000366518	KIF26B	protein_coding	-0.609101	-0.628771	2.05171	1.69187	5.66937	5.3242	2.34245	0.495592	0.81604	0.637146	3.72198	1.52554	1.59095	1.08023	-0.682145	2.60488	6.17239	5.76682	6.30304	5.89003	6.16889
ENST00000421627	DLGAP2	protein_coding	-0.488688	0.169714	-0.49773	-0.128211	1.38773	0.266972	-2.75719	-2.70592	-3.09597	-3.6899	-3.32389	-3.34582	-2.19553	-3.3057	-3.59415	-3.30713	-0.891619	0.442088	-0.948419	-0.512647	0.562623
ENST00000258733	GPNMB	protein_coding	1.01705	3.04178	2.32994	1.98896	5.92436	5.64154	5.4628	4.44368	4.25526	3.83821	6.41067	4.9737	5.64337	5.36745	6.15238	6.23478	0.128696	-0.430683	-1.44268	-1.26994	-1.19467
ENST00000185206	CLIC5	protein_coding	3.04602	-1.92784	1.98967	-1.39569	5.49663	6.45018	-0.854744	1.51845	3.45033	0.212543	2.74848	-1.44338	-0.293086	-0.403262	-1.69171	-1.40469	3.11036	-1.35591	2.33253	2.3898	1.20203
ENST00000273666	STXBP5L	protein_coding	3.75307	2.04715	1.47282	1.11987	1.19841	-0.0519882	0.508816	2.19751	4.32204	-0.593822	4.02012	1.20969	0.070474	-0.624664	0.589388	1.03687	2.3971	3.04718	4.90255	4.19814	4.54134
ENST00000345097	FOXN3	protein_coding	8.85016	8.73089	7.99399	7.85755	8.40707	8.06481	7.07124	6.10392	6.99789	6.25858	7.1386	5.5527	6.0914	6.44038	6.1541	6.95266	7.02632	6.91036	6.95089	7.21302	7.0969
ENST00000508053	FBN2	protein_coding	6.30904	6.08584	5.49639	5.28784	9.21991	8.77147	-0.563531	3.14308	3.02369	5.48561	5.26209	-1.4741	4.01605	2.34738	3.13556	4.43496	5.35515	4.35484	3.81083	4.29768	3.84939
ENST00000382936	TMEM129	protein_coding	6.47046	6.73114	5.93785	3.80041	5.49985	4.85906	5.76586	3.23216	5.26245	4.95514	0.848665	3.36278	3.74256	4.37781	3.61402	4.00292	6.0034	5.96731	5.48717	4.84048	5.48649
ENST00000329608	CSF1	protein_coding	3.77972	3.05283	1.50764	1.2922	4.22872	5.51266	3.97065	1.73241	2.696	0.74843	2.58838	3.34885	2.59644	3.05016	4.18205	2.71616	3.77888	3.50191	3.99806	4.21519	3.76963
ENST00000264357	GRIA3	protein_coding	5.62987	5.03742	0.475155	-1.32525	3.73343	3.07275	3.80066	-1.73304	3.80765	-1.13205	1.34944	0.434417	-0.222644	-0.332819	2.13362	1.83568	3.08127	3.49589	2.2261	3.91967	4.01664
ENST00000358353	CDHR5	protein_coding	1.57982	-0.34674	-1.59915	-1.81459	-0.092193	1.07245	-1.27364	-0.222376	-1.61242	0.115575	1.32959	-1.86228	-1.71198	-1.82216	0.211322	-0.823584	0.784572	2.22519	0.798161	0.385936	1.26856
ENST00000345988	PPL	protein_coding	5.51459	4.50949	4.85886	4.57494	5.39045	4.97012	3.23137	2.69767	2.77711	3.33518	1.90283	2.11221	3.12233	1.39745	3.08628	3.73587	2.75906	2.25215	1.33969	2.30598	3.00274
ENST00000485440	SCTR	protein_coding	2.04945	0.914303	0.0769337	-1.13851	2.26196	3.55588	-0.597561	-0.546296	-0.936342	0.054689	1.6431	-1.1862	-1.0359	-1.14608	-1.43453	-1.1475	3.36754	2.98874	3.93367	4.94466	3.13729
ENST00000061240	TLL1	protein_coding	0.487602	-0.647545	1.83701	0.62157	-0.714927	-1.55029	-2.15941	-2.10814	-2.49819	-1.50716	-2.72611	-2.74805	-2.59775	-2.70793	0.325554	-0.387424	-0.293841	0.146781	0.912393	1.08513	-0.102633
ENST00000485978	SLC2A6	protein_coding	4.31376	3.26306	4.41783	3.99957	4.38637	2.79096	0.397564	1.18579	2.05878	3.12782	1.2459	1.22397	1.54419	0.586012	0.782991	1.43258	1.04074	2.11879	2.1068	2.27953	1.86938
ENST00000399002	SPTLC3	protein_coding	-2.4043	2.48292	2.64556	3.56762	6.53656	6.98617	1.81906	0.700398	-1.68965	1.80388	2.606	1.23042	-1.78921	0.422544	2.61952	0.0991896	4.32206	4.88944	4.18037	4.70103	5.21687
ENST00000377113	CASC10	protein_coding	3.81235	3.62763	1.65275	0.115382	4.88217	4.42196	0.656331	1.29256	2.22444	1.18305	1.41156	1.87505	2.12488	1.27774	2.46322	1.42832	4.29951	4.17753	4.29292	4.19855	4.62
ENST00000337752	C5orf56	protein_coding	1.68338	1.81571	0.241375	-0.974068	-1.5736	-1.40896	-0.433119	-0.381854	-0.7719	0.219131	-0.999817	-1.02176	-0.871461	-0.981636	-1.27008	0.0169374	0.947022	1.06572	2.63868	2.22646	3.20862
ENST00000371037	SGIP1	protein_coding	-0.254446	-0.122113	-0.111485	-1.32693	3.14679	4.31143	-2.37094	-2.31968	-1.70972	-1.71869	-2.93764	-2.95958	-2.80928	-2.91946	-3.20791	-2.92089	1.21083	2.12789	1.20336	1.45856	0.685834
ENST00000346248	CHST15	protein_coding	5.5549	6.2225	3.87545	4.57178	6.41624	5.77293	4.31832	2.17693	4.8499	4.29249	5.22735	2.63657	1.78686	4.19606	4.02051	5.2441	3.23451	3.27658	2.89262	3.86054	2.57672
ENST00000297350	TNFRSF11B	protein_coding	0.267291	2.15451	-1.00479	-1.22023	5.66406	0.344879	-0.679279	-0.628015	-1.01806	-0.611992	-1.24598	-1.26792	-1.11762	-1.2278	1.06872	-1.22922	-1.62107	2.14148	1.39252	-1.0197	2.96246
ENST00000400384	MAPK4	protein_coding	2.83094	4.32277	3.21372	0.788828	6.37417	5.6066	4.5196	2.70297	0.575958	4.36285	4.01101	2.3261	3.93583	2.91054	2.58027	3.27169	5.60716	4.8947	3.5715	3.82224	3.67933
ENST00000367734	OLIG3	protein_coding	-0.0207371	2.37463	-0.877776	-1.09322	-1.69275	-1.52811	-0.552271	-0.501006	-0.891052	-1.48498	-1.11897	-1.14091	-0.990612	-1.10079	-1.38924	-1.10221	-1.49406	-1.05344	-0.0654309	0.107307	-0.817423
ENST00000529193	CREB3L1	protein_coding	3.8369	3.89667	4.19446	4.45435	4.86742	5.42497	2.74737	1.5356	1.99356	2.03705	3.5026	0.573775	1.89399	0.613894	1.49537	3.56666	7.67801	7.28696	6.34969	7.10276	7.23711
ENST00000550785	TPCN1	protein_coding	5.42652	5.79895	4.51853	4.46355	4.68934	4.81782	3.49354	2.31034	3.56075	3.86825	4.42509	1.58297	2.1927	3.92687	4.16753	4.14523	5.08157	5.22503	4.98038	5.08857	5.29877
ENST00000348628	CAMK2A	protein_coding	-2.87856	1.2717	-2.15064	-2.36608	-2.96561	-2.80097	0.17487	-0.773866	-2.16391	0.412082	-2.39183	-2.41377	-2.26347	-2.37365	0.922866	-2.37507	2.6254	1.6737	1.66171	1.74134	1.07964
ENST00000356264	AMPH	protein_coding	4.15658	3.67533	1.66211	-0.72326	0.847134	2.36541	0.402652	-1.13105	-1.52109	2.97244	4.22827	0.814015	1.37935	1.4391	0.980723	3.02263	4.00519	2.70884	3.58993	3.83482	2.25298
ENST00000458549	TMEM64	protein_coding	5.73971	6.10752	7.95862	7.61259	7.84749	7.48804	3.16865	2.01346	1.82986	3.21168	3.82434	3.99505	3.21573	1.62013	2.81711	0.519166	5.98885	5.53538	5.31845	5.56519	5.05188
ENST00000265077	VCAN	protein_coding	10.5667	10.633	6.94868	7.08234	10.8733	10.2344	1.83234	4.032	3.84406	4.68274	4.921	3.65875	3.97897	3.36562	4.72511	3.58496	10.5381	10.2458	8.88244	9.11373	9.2072
ENST00000503694	RNF175	protein_coding	1.8518	1.73902	-0.420274	0.949245	1.57211	3.45295	-0.0947683	-1.0435	-1.43355	-2.02748	-1.66147	-0.683405	-1.53311	-0.643286	-0.931734	0.355288	2.48701	2.57399	1.97703	1.88674	3.09951
ENST00000274068	RNF175	protein_coding	1.8518	1.73902	-0.420274	0.949245	1.57211	3.45295	-0.0947683	-1.0435	-1.43355	-2.02748	-1.66147	-0.683405	-1.53311	-0.643286	-0.931734	0.355288	2.48701	2.57399	1.97703	1.88674	3.09951
ENST00000531345	RCN1	protein_coding	9.53138	9.59517	10.2709	9.87704	10.781	10.1581	7.81927	7.60172	7.39888	6.9466	6.23077	6.64206	6.91698	7.01921	7.14902	6.31197	9.31044	9.23171	9.36096	9.44232	9.16411
ENST00000433060	AMOTL1	protein_coding	6.47403	6.51826	4.98825	4.05789	8.12903	8.18245	1.87837	3.08491	0.665116	3.71504	3.51045	2.03975	1.62445	1.91481	2.07382	3.79973	6.6408	6.25093	6.67396	6.63884	6.66356
ENST00000350997	FADS1	protein_coding	8.77134	8.69625	7.76599	7.80713	8.31923	8.31912	6.27269	6.34851	5.43604	7.07384	6.49644	6.04869	6.15504	5.91527	5.30625	5.94602	8.59084	8.36882	7.80073	8.17268	7.85416
ENST00000259006	LIMD2	protein_coding	6.38335	6.26665	6.00165	6.04077	5.68171	6.4213	2.49426	3.35288	2.89245	2.62044	2.51253	3.81252	3.86327	3.11567	2.93031	2.75167	5.19633	4.85108	4.77118	5.66691	5.79389
ENST00000373578	SRC	protein_coding	5.79324	5.38936	5.39822	5.09143	6.58766	7.71317	-1.62501	1.74819	2.84357	1.14272	3.50874	3.27821	3.32897	1.52692	1.85996	1.99498	6.07345	5.69401	5.29646	5.42689	4.81028
ENST00000216492	CHGA	protein_coding	4.13324	3.46971	0.217306	2.17179	0.402332	-0.433029	0.542812	-0.405923	-0.795969	-0.389901	0.561076	-1.04582	1.4264	1.80165	1.87577	-1.00713	2.40838	1.62661	0.0296516	0.202389	1.27766
ENST00000519479	PCDHGB4	protein_coding	5.92378	5.86614	6.08536	5.5549	6.5054	6.97871	4.61731	4.62958	4.13718	4.32615	4.88789	2.92914	3.53511	3.0879	4.67047	5.49676	8.14888	8.02944	7.69711	7.71518	7.49185
ENST00000539749	CLDN19	protein_coding	4.09045	3.122	2.83565	1.39781	2.58255	2.18531	1.57619	1.14203	0.0150176	-0.163877	1.7871	0.502128	1.50042	0.805281	0.93187	0.540821	0.827049	1.4376	0.840638	1.59834	0.503684
ENST00000447102	GAMT	protein_coding	4.25508	3.96411	1.43869	1.96021	3.8461	3.20339	1.17923	1.23049	-0.159553	1.24652	3.61253	-0.409408	2.32585	1.21567	0.927225	3.32972	2.93788	3.76553	3.36651	2.42377	2.72143
ENST00000237822	C2orf43	protein_coding	5.58692	6.13466	5.02616	5.27512	5.43097	6.10547	3.63285	2.42108	4.464	2.57461	0.0661532	3.10311	3.73883	2.49937	1.21092	1.81987	5.90052	4.71665	5.6946	5.44893	5.48318
ENST00000538261	CLDN7	protein_coding	7.81623	7.65786	7.09013	7.57563	6.65011	6.86468	6.11658	4.21567	4.25626	5.15107	5.02834	5.78013	4.90294	3.89968	4.80388	4.76333	0.28402	-0.860321	0.712646	0.300421	3.18305
ENST00000566693	ASPHD1	protein_coding	4.26382	4.07814	2.46818	0.252733	3.86266	2.27727	-0.206318	0.844947	3.77683	1.1829	0.226984	1.79001	1.67727	0.830127	2.27864	-0.756261	3.89629	3.87748	4.32492	4.73866	2.33588
ENST00000294484	PTCHD2	protein_coding	1.90656	2.26129	-1.1204	-2.33584	3.72284	2.68869	-0.794896	-0.158669	-0.548714	-0.142646	1.22337	-1.38353	-0.648275	-0.021485	0.368139	2.74262	1.78688	1.87386	0.691944	1.56512	3.55466
ENST00000369516	TSPAN2	protein_coding	3.74714	4.33668	0.592417	2.90054	2.301	0.942081	2.72528	0.969187	1.3865	0.792565	0.351225	0.914249	1.64951	1.53933	0.080957	-0.632021	1.88303	2.87619	2.49223	2.5775	1.9747
ENST00000345080	LIN28B	protein_coding	8.82037	8.67304	7.88686	7.5076	8.58587	8.50011	6.92639	6.17915	7.0314	6.17539	7.08108	6.0134	4.97854	6.73865	6.19218	6.6303	5.11711	5.0048	5.08483	5.19969	4.06656
ENST00000394576	PCDHGA2	protein_coding	5.78601	5.61524	5.79596	4.88345	6.19952	6.75068	3.23798	4.31391	3.04122	3.57657	4.11709	2.64935	3.58552	2.68947	3.6305	4.57153	8.08387	7.94358	7.50528	7.56314	7.39098
ENST00000462351	PTPRN	protein_coding	3.11471	2.83673	-2.0881	-2.30354	-0.0957195	-0.738435	-1.76259	-0.126367	-1.10138	-2.69531	-0.329292	1.64877	-2.20094	-1.31111	-0.59956	1.49482	-1.70438	-1.26376	-0.275754	-0.103017	-0.442784
ENST00000336156	KIAA0930	protein_coding	5.92896	5.46374	3.79151	5.32069	4.32884	4.38748	4.11702	2.89909	3.45246	3.78958	3.66815	2.67423	3.59982	2.71435	2.81292	3.12101	4.05527	4.56111	4.30665	3.89443	4.06546
ENST00000395169	MAPK10	protein_coding	2.25025	2.52009	-1.77671	2.00784	4.4744	3.52715	-1.45121	1.60006	0.531939	3.54682	1.15202	-1.03984	-1.88955	0.807629	1.03375	2.16877	3.81646	2.74807	1.94252	3.4563	2.60557
ENST00000389394	DNAH6	protein_coding	-0.439839	-0.459509	-1.82739	-3.6278	0.860133	1.29486	-2.08685	1.87131	2.91422	3.63865	4.47574	1.96837	1.47481	2.387	3.21574	3.62999	0.141289	1.62144	0.39999	1.15769	1.60219
ENST00000459686	CORO6	protein_coding	1.75532	2.61701	1.82028	0.0198769	-1.57965	3.41787	-1.43917	-1.38791	-1.77796	-2.37189	0.57909	-1.02781	-1.87752	0.597271	1.97179	1.18081	1.7065	2.30759	1.21759	1.92084	0.295674
ENST00000291565	PDXK	protein_coding	6.27185	6.61739	6.2816	5.37173	5.63689	5.00351	5.72559	3.24634	5.33599	3.0373	3.28627	4.48963	3.09777	3.45849	2.48097	3.86753	6.62253	6.66149	6.01661	6.24239	6.40962
ENST00000359370	FGF1	protein_coding	2.35869	1.63859	1.19353	-0.829265	2.99747	2.19527	-1.28832	-0.237051	1.95787	-1.22103	0.729949	-1.87695	-1.72666	0.485095	-1.12528	2.06863	3.22933	2.96541	2.78349	2.76358	1.90596
ENST00000510509	OXCT1-AS1	processed_transcript	3.99664	4.21797	3.58706	3.04968	2.45015	3.61479	4.39799	3.96383	3.83681	1.65792	3.02393	2.002	1.15229	1.04212	1.75367	4.36262	3.4562	2.08947	1.07747	4.05756	2.91044
ENST00000267842	SLC27A2	protein_coding	3.76699	3.68173	-0.996939	1.78762	3.54564	2.67465	-0.671434	-0.620169	-1.01021	-1.60415	-1.23813	2.19936	-1.10978	0.365011	-1.5084	0.363585	-0.613221	-1.1726	-1.18459	-0.0118568	-0.936586
ENST00000399635	TSSK2	protein_coding	2.99207	1.9724	0.983028	2.64205	1.16805	0.332693	-0.276429	-0.225164	-0.61521	2.4913	-0.843127	-0.865065	-0.71477	0.760017	0.471568	3.34355	3.73598	0.222407	0.210411	-0.616851	3.15886
ENST00000286614	MMP16	protein_coding	4.80631	5.04268	4.0756	3.09639	4.24729	4.51533	3.00658	1.911	2.77969	3.66656	2.18612	0.0487053	3.16863	2.2043	3.99677	2.61096	5.85543	5.54839	6.32058	6.17956	6.37968
ENST00000258888	ALPK3	protein_coding	4.39021	5.38413	2.69243	3.2237	6.45117	6.6086	0.457225	2.91448	3.98634	3.23601	4.23393	2.86859	2.18881	2.46942	3.3207	3.69388	5.35086	5.4575	5.69628	4.9648	5.32958
ENST00000399974	MTRNR2L4	protein_coding	7.14873	7.15271	3.86468	3.06427	4.0497	3.76688	2.86825	4.79399	4.89871	2.5205	7.5558	4.08697	4.93241	4.37863	4.14677	3.98128	4.04194	4.58948	4.72433	3.75022	4.5417
ENST00000265171	EGF	protein_coding	2.67502	2.51449	3.67712	3.28479	4.50155	4.08123	-1.69782	0.938409	-1.0366	0.828901	-1.26452	1.03547	-2.13616	-0.661373	1.27257	-1.24776	0.682323	-1.19898	-0.210978	-2.03824	-0.378008
ENST00000453654	DGKI	protein_coding	-0.160219	-1.17989	-2.4323	-3.64774	-0.159807	0.561225	-3.10679	-1.47056	-0.445571	-3.0395	0.911475	-3.69543	-3.54513	-2.65531	0.143708	-2.65673	-0.141686	-1.60795	-3.61995	-3.44721	-1.05001
ENST00000382114	LGI2	protein_coding	3.70393	3.56775	2.96619	3.00228	4.73618	2.47812	-2.10062	0.757997	-0.854441	-0.225981	-2.66732	-2.68926	2.50543	-2.64914	-1.93759	1.74175	3.84023	4.08471	4.08666	4.53623	4.15779
ENST00000406785	SLC8A1	protein_coding	1.85189	1.40338	-1.32707	-4.34987	2.95749	5.19965	-1.00157	-2.1727	-1.1477	-1.74164	-1.56827	-2.07563	-0.546826	-0.772479	-0.645889	-0.358867	3.28271	3.03864	1.20148	2.86188	2.49578
ENST00000307076	NT5DC2	protein_coding	8.56019	8.76833	8.12158	8.2438	8.05991	7.98764	5.05019	5.93153	5.94748	5.63685	4.45107	5.61356	6.30982	6.08664	5.59174	6.63045	7.15959	6.82536	6.46303	7.02527	6.81675
ENST00000523677	C1orf210	protein_coding	4.55277	5.71632	4.08805	5.60957	3.58119	3.43771	3.19116	2.65746	2.68245	2.08852	2.45454	2.75453	2.75282	2.28007	2.18427	2.27865	3.40138	3.22051	2.83	2.85074	3.56344
ENST00000490799	SLC26A8	protein_coding	1.47471	-0.35231	-1.60472	-1.82016	-0.419691	-2.25505	-1.27921	-0.227946	-1.61799	1.11	-0.845909	-1.86785	-1.71755	-1.82773	1.20575	-0.244192	1.36396	-0.780376	1.20763	-1.61963	-0.544363
ENST00000306406	TMEM37	protein_coding	4.02284	5.62561	3.0878	1.2874	6.00075	5.98179	3.41331	4.87961	2.65949	2.59607	1.58358	4.88357	4.59946	4.70609	4.31331	3.52633	4.17196	5.32718	4.44447	5.04251	4.65066
ENST00000374259	FOXO4	protein_coding	4.36152	4.70612	4.11982	4.874	6.62977	8.42852	2.94782	1.49659	-0.478422	4.91633	4.95187	2.17861	1.59194	1.8968	0.830748	2.01086	5.36978	4.94416	5.52711	4.9462	4.26763
ENST00000322350	EGFLAM	protein_coding	-0.283443	2.0754	1.92991	-2.09289	5.09548	3.66204	5.72418	5.17175	6.15913	4.7248	6.52522	5.23446	4.95223	5.14747	6.08683	5.58461	3.9657	2.19482	3.88909	3.83556	3.43083
ENST00000343060	HOXA1	protein_coding	-0.802037	-1.82171	-0.0741136	1.29541	4.28084	4.31994	-0.748608	-0.697343	-1.08739	-1.68132	-1.31531	-1.33724	-1.18695	-1.29713	-1.58557	3.3453	3.01004	2.20966	2.90816	2.49593	1.30817
ENST00000328705	CAPS2	protein_coding	3.02386	2.38528	0.647446	-0.889925	1.3179	1.48254	2.97295	1.87221	-0.687757	1.96624	0.891681	0.384315	-0.787318	0.424435	0.983983	2.68604	1.40968	2.31978	1.72283	2.95446	0.970834
ENST00000465385	MMP11	protein_coding	2.40419	2.62156	-1.67524	-0.890682	1.41668	2.84435	-1.34973	0.286494	0.896449	3.78364	2.83846	1.76207	2.45985	0.909105	1.62066	2.68529	4.84803	5.09162	4.38503	4.68488	4.42951
ENST00000377181	KCNIP3	protein_coding	1.28388	0.94228	-1.31013	-1.52557	1.04482	2.43185	-0.984621	0.651606	1.26156	0.404594	3.65813	-1.57326	-1.42296	-1.53314	-1.82159	3.37233	4.16105	4.32157	3.14607	2.67496	4.47815
ENST00000389232	RYR3	protein_coding	1.64461	2.34021	1.43573	1.41293	4.45725	5.30716	2.18654	0.142645	1.7526	1.50659	1.76569	0.36524	1.1478	1.17089	1.31854	1.54144	3.3555	4.2076	2.54505	4.00577	4.07416
ENST00000311946	NIPAL4	protein_coding	0.820113	1.12237	1.86996	-1.66741	1.54042	3.65259	-1.12646	-1.07519	-1.46524	-2.05917	-1.69316	-1.71509	-1.5648	-1.67498	-1.96342	-1.6764	-0.483282	-0.627623	-0.0546555	-1.46688	-0.39161
ENST00000308394	CASP3	protein_coding	10.1605	10.0798	8.213	8.15434	8.52019	7.95685	7.01956	7.58102	7.96346	7.84058	6.47148	7.16789	8.01488	7.10311	7.08239	7.21778	7.02693	6.33199	6.83456	6.54164	6.8334
ENST00000322348	GCNT4	protein_coding	4.78163	5.09486	2.0611	2.16758	5.60367	5.665	4.68428	-1.1471	-0.537141	-0.131073	-1.76506	-1.787	3.6487	0.253123	0.549637	2.05905	-1.14015	-1.69952	-1.71152	-1.53878	-1.46351
ENST00000271636	CGN	protein_coding	4.52639	4.86035	3.27201	3.12528	6.60926	6.81295	3.09795	4.55802	4.77155	3.53607	4.93065	4.25124	4.21101	3.82073	4.28564	4.36245	2.4681	3.09635	2.97473	1.89954	2.29674
ENST00000293829	FGF11	protein_coding	5.75514	6.26695	4.50184	4.42841	3.95816	3.38584	6.01376	4.37818	3.98813	3.49608	5.37994	2.70265	3.57541	3.74277	4.24092	5.60924	4.55114	3.96005	4.31418	4.7164	4.37664
ENST00000005260	BAIAP2L1	protein_coding	6.97194	6.52802	6.43315	6.18416	6.96096	7.08358	4.43119	3.36698	5.44725	4.99771	5.11825	4.78597	3.78426	3.53979	5.29466	6.43347	5.4894	4.56944	4.55744	4.71226	4.22049
ENST00000492633	CYP2J2	protein_coding	-0.231913	2.07035	-1.08895	-1.3044	-1.90393	-1.73929	-0.763446	-0.712181	-1.10223	0.303841	0.669856	-1.35208	-1.20179	-1.31196	-1.60041	-1.31339	2.81833	3.05732	3.18283	2.35556	2.87829
ENST00000216099	APOBEC3D	protein_coding	5.16031	4.81871	4.47704	4.06456	5.65437	4.35958	2.94839	1.62115	2.0791	2.31524	2.14069	2.65932	2.13154	2.2844	2.49845	2.69801	5.9135	5.27035	5.89467	5.87332	6.31372
ENST00000554400	PPP1R36	protein_coding	-0.222514	2.75782	1.09037	-0.710034	-0.309565	-1.14493	-0.169085	-0.11782	2.0771	2.06813	3.78778	-0.757721	-0.607426	-0.717602	-1.00605	2.4509	-0.110872	1.32975	-0.682245	-0.509508	0.565763
ENST00000367603	HIVEP2	protein_coding	5.47742	5.37104	1.50009	0.931009	4.63323	4.86922	-2.69797	2.21128	0.548215	3.08357	1.54269	0.520752	1.81789	-0.661522	2.53116	3.59758	4.65027	5.06766	4.99344	4.90413	4.89486
ENST00000527884	E2F8	protein_coding	5.75495	5.78513	4.46015	3.35489	5.38899	5.13632	3.1303	2.31907	5.50302	5.83567	6.14254	2.67917	2.82947	3.71929	5.20023	5.3459	4.29285	4.41574	3.38268	4.9109	2.71315
ENST00000356327	PLD1	protein_coding	1.62913	2.69352	0.520551	-2.50225	3.22015	3.17139	-1.9613	-0.910033	2.45481	1.96397	1.472	2.49446	1.3008	2.53458	2.87416	1.57622	4.92981	4.20996	3.73499	3.9271	4.04034
ENST00000261367	SNCAIP	protein_coding	2.8294	3.68688	-0.472419	-2.27283	3.3371	-1.70772	1.43805	0.641317	-2.07066	0.657339	1.94935	-2.32051	-2.17022	-1.28039	1.01612	1.17761	3.97019	4.78933	5.32482	5.50513	5.71033
ENST00000380605	CPXM1	protein_coding	6.30175	6.2427	6.70774	6.88989	6.68017	7.48109	1.91777	3.706	5.51759	4.15498	2.85357	4.0661	3.75245	2.95422	4.2772	4.42672	8.42307	8.26419	8.26673	8.68587	8.61262
ENST00000392793	TECTA	protein_coding	1.28446	1.90634	1.36853	3.26161	1.87548	2.62508	-0.721002	-0.669738	2.16261	1.97078	2.93469	-0.309639	-1.74431	-1.26952	-3.14293	1.46602	3.38161	3.09976	3.08777	2.81304	2.47328
ENST00000008938	PGLYRP1	protein_coding	3.59344	3.57377	1.7364	0.520956	0.921425	1.08606	1.06191	1.11317	0.723124	0.129193	0.495207	0.473269	1.62356	0.513388	0.22494	0.511962	3.44205	2.1457	2.87067	0.721482	2.38172
ENST00000272452	SULT1C4	protein_coding	1.44601	2.78891	0.951544	0.151138	4.43425	3.62314	0.692088	0.743352	1.93827	3.40323	3.51771	0.688414	2.83871	0.14357	0.440084	1.72711	6.10785	5.94581	7.09779	6.60905	6.72156
ENST00000395891	HECW1	protein_coding	1.45493	2.37386	2.62764	2.49792	1.72152	0.532517	1.24532	0.711626	0.584615	-1.00932	-0.42091	-0.0802779	-1.09991	-0.888156	-0.176604	0.110418	1.71857	1.36083	2.58016	1.85599	3.26311
ENST00000341500	INSR	protein_coding	5.91047	6.08272	5.81498	6.28487	5.68747	5.50225	3.53133	2.83162	2.81195	4.7285	5.54611	3.72899	3.09299	3.28368	3.48066	4.95501	7.17886	6.75927	7.32961	7.06252	7.25963
ENST00000369161	HIST2H2AA3	protein_coding	5.6341	5.73816	4.29593	2.88784	4.38785	4.73306	0.621439	2.6727	1.86762	1.68873	2.8621	3.61776	2.76806	2.65788	2.78447	2.65646	5.40757	4.57971	5.99092	5.32541	6.00014
ENST00000333407	FAM83F	protein_coding	4.75647	5.02113	2.80484	3.126	5.27973	4.41489	2.14611	1.92174	2.55056	2.37634	2.18514	2.24337	2.27167	2.35944	2.07099	2.68732	2.1402	2.18748	2.51878	2.83672	2.13876
ENST00000341865	C6orf132	protein_coding	5.9852	6.01497	5.34411	5.34421	4.29989	4.67312	4.54843	3.88243	4.1333	2.26373	1.84125	3.19277	3.81396	3.07243	3.01844	2.98354	3.38177	3.63718	2.52282	3.19306	3.07568
ENST00000523268	LETM2	protein_coding	5.07751	4.37977	2.71232	0.174951	5.96774	4.51265	3.6545	0.182202	1.59951	1.78319	2.37159	2.71223	3.44748	4.19713	1.87893	3.79045	4.35908	3.98732	4.90318	4.87798	5.62067
ENST00000483042	OLFM1	protein_coding	5.95803	5.87973	1.45074	0.235296	4.88369	3.8004	3.51321	0.242547	1.8525	3.54397	4.96443	3.64704	1.92287	3.50075	3.05476	4.47423	2.94994	-1.30988	1.26308	2.75775	3.51109
ENST00000357503	TOR4A	protein_coding	2.90307	4.56566	2.66416	3.84726	3.55967	1.87632	2.11519	0.166457	1.9988	1.18248	0.770887	1.52656	1.09189	1.44114	0.693265	3.02468	1.91037	2.27699	3.14635	3.18981	2.17197
ENST00000360441	HIST1H4E	protein_coding	11.5167	11.5178	9.42458	9.09425	9.93366	9.24945	9.56404	8.26885	9.11584	8.52628	9.2698	8.28103	9.4395	8.80891	8.90776	8.27645	8.92788	7.40092	8.3728	7.46213	8.62728
ENST00000265333	VDAC1	protein_coding	10.7065	11.1694	9.88987	9.86661	10.5606	9.85226	7.88502	8.07079	7.79589	7.43168	7.08965	8.61549	8.58759	7.7074	7.39329	7.2074	10.0686	9.47159	9.24931	9.16055	8.86952
ENST00000521654	RNF217	protein_coding	3.2373	4.14773	5.01316	4.83953	5.38581	5.51906	3.50754	1.83298	2.52385	1.73353	-0.678067	1.39953	1.54982	0.233198	0.829273	0.116295	5.51018	5.8469	6.11694	6.03317	5.92987
ENST00000359534	KCNK5	protein_coding	5.50999	4.75132	1.93413	1.30365	4.2207	5.65303	5.65196	-1.27406	-1.66411	2.98989	2.91533	1.99293	1.8213	-0.873842	-2.16229	1.44666	3.56578	4.51336	4.11571	4.14161	2.80184
ENST00000320567	C1orf172	protein_coding	4.79789	4.55234	4.94085	5.92977	5.04526	4.78932	-0.257203	1.79406	0.988978	2.13201	2.76106	1.47609	1.62638	2.77924	2.99329	3.65228	0.385973	1.24163	3.62195	0.987337	1.79957
ENST00000524669	YPEL4	protein_coding	3.53033	2.86821	2.90211	3.77073	3.59302	3.19288	-1.41625	-1.36498	-1.75503	1.4584	3.10452	-2.00488	0.145413	1.73568	0.746789	0.841166	3.72943	4.17005	3.11499	3.73519	4.40607
ENST00000441621	CHRND	protein_coding	2.3306	-1.08139	-1.3338	-1.54924	0.43619	-0.984134	-1.00829	-0.957028	-1.34707	-1.94101	-1.57499	-0.596929	-1.44663	-1.55681	-1.84526	-1.55824	2.63488	2.07551	0.478547	0.236247	2.81402
ENST00000510979	GTF2H2C	protein_coding	6.33222	6.11487	4.81112	4.44135	5.66898	5.08568	4.72854	2.66433	4.30403	4.8898	6.08345	3.34635	4.17472	3.18002	4.98555	4.56562	4.59411	4.79372	5.45745	4.71004	4.15526
ENST00000271332	CELSR2	protein_coding	5.56666	5.15819	4.33173	4.8775	5.54501	4.80998	4.50252	3.37018	0.17278	3.90078	3.1465	1.55519	3.27485	3.01615	3.96738	4.59969	4.35113	4.33952	3.90529	3.52164	4.18187
ENST00000239449	PCDHB14	protein_coding	2.37536	2.35569	4.27321	3.56592	3.72127	3.59046	-0.893134	0.743093	1.09001	-1.82585	3.82557	0.103192	-1.33148	0.143311	1.85486	-0.443078	5.75754	5.87249	5.88833	6.07022	6.38861
ENST00000367922	DDR2	protein_coding	0.0932839	1.94808	0.236245	-0.493772	1.82726	4.09053	1.32729	2.04597	1.5449	2.68215	2.45448	-0.026886	-0.876591	-0.986767	2.76041	0.596769	6.995	6.97706	6.98287	7.07931	6.96193
ENST00000519560	SLIT3	protein_coding	1.57693	2.62765	3.61229	3.41134	5.40636	4.45153	2.06332	-1.05534	0.429085	1.42012	2.62438	-0.280202	0.329524	-2.24008	1.05643	1.96794	5.36665	4.32297	3.20467	3.99038	3.70149
ENST00000373381	CSMD2	protein_coding	4.67749	4.05028	-3.51047	-2.14095	1.13399	0.298627	0.984962	3.60777	3.72418	3.83652	3.51513	2.82631	2.83613	2.96696	3.226	3.94457	3.15865	2.5037	2.79373	2.99818	3.1498
ENST00000370597	CRTAC1	protein_coding	2.46439	-2.01471	-1.26712	-1.48256	-0.497129	0.889902	-0.941612	-0.890347	-1.28039	-0.874324	-1.50831	-1.53025	-1.37995	-0.490129	-1.77858	0.830373	1.57603	2.01666	0.545228	0.717966	0.793236
ENST00000398594	PCDHGB7	protein_coding	6.08429	6.18625	6.39271	6.06588	6.75607	7.16187	3.63076	4.50018	1.50348	4.05003	4.68649	2.70108	3.85138	3.83431	4.20407	4.85525	8.33964	8.26645	7.81657	7.94779	7.68182
ENST00000536995	ATG16L2	protein_coding	2.33664	4.13715	2.45688	0.849123	0.249592	1.58416	-0.609928	-0.558663	1.05129	0.264714	-0.176626	0.97136	0.759085	1.01148	2.87503	3.16206	4.22964	3.56133	2.46187	2.80454	2.03181
ENST00000523390	PCDHGB1	protein_coding	5.82714	5.67356	6.0134	5.27003	6.28315	6.82673	3.33891	4.43598	3.50536	3.69993	4.62537	2.966	3.6188	2.79039	4.1771	4.85714	8.08678	7.98946	7.47147	7.59888	7.31923
ENST00000269439	RNF165	protein_coding	2.18976	3.04456	-1.08231	-1.29776	1.27264	2.2971	0.658231	0.709495	-0.358622	-0.68952	0.261458	-0.608478	0.804852	-0.305324	-0.178735	-1.30675	3.40294	3.01505	3.43047	4.59393	4.22597
ENST00000399817	IFITM2	protein_coding	8.97691	8.87311	7.35433	8.33354	7.20738	8.4069	7.80269	7.21653	8.38059	4.06263	5.47927	7.13851	6.07157	5.16303	5.4803	6.49602	8.54998	8.64102	8.79377	9.37112	8.71074
ENST00000354772	SLC22A17	protein_coding	4.866	5.90463	5.36905	4.66121	3.93392	5.75307	2.31952	1.69271	1.98074	1.3868	1.33778	2.31584	3.96864	0.771	3.43675	2.0915	6.81236	6.03752	6.33774	5.78645	5.68372
ENST00000524388	P4HA3	protein_coding	4.48377	5.03114	2.4568	2.11583	3.41442	2.68094	3.10424	2.24861	3.38213	2.90849	1.95258	2.93064	2.08093	0.970759	3.16774	4.23237	3.92799	3.0885	3.20775	2.94439	2.83909
ENST00000499003	FOXD1	protein_coding	2.25336	1.32679	-0.925612	-1.14106	-0.155624	2.23141	-0.600106	-0.548842	-0.938887	-1.53282	-1.1668	-1.18874	-1.03845	-0.148624	-1.43707	-0.15005	-0.541893	-1.10127	1.69409	2.2294	1.13474
ENST00000341255	LDOC1L	protein_coding	4.74335	5.49834	5.06564	5.16084	5.00068	4.54083	2.70932	3.17562	-0.214425	2.32093	1.64512	3.46646	1.00794	2.33073	2.28739	3.06627	6.32723	6.68118	6.41855	6.53213	6.55617
ENST00000428828	CECR3	processed_transcript	2.29388	1.8957	-0.678638	-0.894081	0.828316	1.25599	-0.353132	-0.301868	1.89305	-1.28584	-0.91983	-0.941769	-0.791474	0.0983504	-1.1901	0.681887	1.02701	3.23317	4.26299	0.891407	0.966678
ENST00000413453	CKMT1A	protein_coding	4.21571	4.48822	2.13628	0.113484	3.60142	2.48595	-0.345567	2.87562	2.31565	1.89165	0.0877351	0.650759	1.21609	2.69088	0.817467	3.80493	-0.287354	-0.846732	0.726235	0.898973	-0.610719
ENST00000357077	ANK2	protein_coding	5.82862	5.86479	4.07034	4.93595	5.20933	4.37957	3.45966	3.57867	3.9596	3.61441	3.56756	2.63002	3.94293	2.91114	4.52958	4.70113	4.21831	4.29697	3.15295	3.8864	3.72289
ENST00000339020	SMIM15	protein_coding	7.10011	6.75457	5.61002	5.12664	6.30042	5.98393	5.05288	4.10414	4.88402	3.44209	6.44038	4.44152	4.44743	4.2048	4.64218	3.0265	6.02398	5.4586	5.89727	5.5951	5.96764
ENST00000518325	PCDHGA7	protein_coding	5.80635	5.61524	5.7756	4.88345	6.2168	6.74846	3.23798	4.49736	1.04122	3.57657	4.41322	2.64935	3.6421	2.96077	3.6305	4.57153	8.11329	7.94223	7.50347	7.57874	7.34607
ENST00000343348	SEMA6A	protein_coding	9.43746	9.45217	10.1293	10.5449	10.3808	10.4796	7.05188	6.27307	7.21504	6.95072	7.01204	6.58382	7.16489	6.82149	6.65349	5.86134	7.80907	7.40214	6.77259	7.43364	6.94181
ENST00000264187	NID1	protein_coding	6.83175	6.87927	2.99489	2.1379	6.33331	5.75264	5.07939	2.84115	2.01814	3.27221	-0.946741	3.22772	3.4793	2.87879	3.68988	2.57251	6.57501	6.25834	5.59865	5.92819	6.05061
ENST00000372557	TNNC2	protein_coding	4.80687	4.20224	5.15147	5.41246	2.62028	1.97757	3.27534	2.00467	0.614629	1.0207	5.2936	3.17213	0.515068	0.404893	0.116444	3.21082	3.81898	2.77417	4.14069	4.51988	3.85818
ENST00000306560	HAS3	protein_coding	6.67906	6.46088	4.80993	4.15495	6.42359	1.92255	1.31343	3.2012	1.48922	4.24579	0.939377	4.67233	2.92571	3.93484	4.20827	2.91033	4.33247	4.02728	3.08038	2.68921	2.32839
ENST00000272852	CPO	protein_coding	2.72492	3.83078	3.9003	4.82236	5.06108	4.09796	0.318916	0.370181	1.5651	0.386203	0.752218	-0.269721	1.46554	0.770399	1.06691	-0.231028	0.962092	3.51819	2.12768	2.56346	1.05376
ENST00000314830	SH2D3C	protein_coding	2.283	3.7039	-0.381397	-1.59684	0.610983	1.2902	-1.05589	0.995373	2.19029	0.81875	-1.62259	1.5254	-1.49423	0.395591	2.86203	1.20152	4.35987	2.83526	2.13139	3.46167	4.20252
ENST00000338863	TEAD3	protein_coding	5.29791	5.52335	5.06102	5.97038	6.31809	6.75332	3.09895	1.87011	1.25767	2.07877	0.766717	3.17774	1.74307	3.21786	1.98188	1.92098	5.90259	6.58178	6.02189	6.47842	5.86528
ENST00000480357	SCLY	protein_coding	5.22324	5.40969	3.92633	2.58536	3.69632	3.73543	1.78235	3.17757	2.32809	1.84964	1.83714	1.95271	3.59777	2.11836	3.26732	2.9914	3.70998	4.0726	3.75858	3.23334	3.10216
ENST00000573514	CCDC64B	protein_coding	4.10896	3.22053	3.30254	2.62144	3.27344	2.60158	0.770068	0.406295	0.753215	-0.577682	-0.211667	1.50336	0.916689	1.02891	0.740458	1.02748	-0.171718	1.07626	0.578836	0.429645	0.826844
ENST00000333538	WBSCR17	protein_coding	6.35643	6.53839	5.82656	5.297	6.60176	6.11618	3.53539	4.65704	4.81328	4.42371	4.95662	2.99406	3.97152	4.38376	4.07694	4.70791	2.97211	1.93469	0.922693	2.19497	0.948309
ENST00000532090	AP5B1	protein_coding	2.78635	3.73497	3.23864	2.02319	3.15301	2.62577	2.12357	1.5374	0.562395	0.842932	0.749515	1.42802	0.685227	-0.232304	0.649173	1.85373	1.46189	1.13698	2.05098	1.78315	1.22099
ENST00000405863	NXPH1	protein_coding	1.98354	-2.03613	-1.28854	-1.50398	-2.10351	-1.93887	-0.963029	-0.911765	-1.30181	-1.89574	-1.52973	-1.55167	-1.40137	-1.51155	-1.8	-1.51297	3.00207	2.12077	1.33117	1.69655	1.57917
ENST00000561976	VPS9D1	protein_coding	4.37692	3.49476	4.33751	3.32236	4.11769	4.74729	0.108423	1.15969	1.93957	0.497638	-1.45827	-0.480213	2.67008	0.144868	0.271458	2.14344	4.12083	3.96481	4.37662	4.768	4.23559
ENST00000270221	EMP3	protein_coding	6.62259	7.1175	5.94755	4.76382	4.64073	4.66335	1.78121	4.41743	4.61235	4.49235	1.21451	4.09946	5.0433	3.40261	-0.0557599	2.55319	8.20136	7.39898	8.32874	7.60065	8.15991
ENST00000175756	PTPN18	protein_coding	5.51703	5.074	4.45306	5.58938	4.46681	5.12895	4.35633	2.76374	4.12858	3.39447	2.95313	3.12384	2.44406	2.62339	3.98403	4.35235	4.73647	5.03149	4.52124	4.81499	4.22868
ENST00000368904	CUZD1	protein_coding	3.80381	4.02118	-1.27562	-1.49107	2.36883	-1.92596	-0.950117	0.101147	2.41154	1.81761	1.06815	1.2686	2.31198	-1.49863	1.02027	1.49994	3.19556	3.4067	3.3947	2.4099	3.53962
ENST00000216268	ZBED4	protein_coding	6.0059	6.29968	5.56976	5.65717	5.76267	5.79006	0.604592	1.65586	3.66791	4.80704	0.930979	3.97678	3.46742	3.29311	3.92606	4.34533	5.89984	6.15716	5.38211	5.84052	6.36181
ENST00000300131	NAB2	protein_coding	4.56916	4.28321	5.1612	3.96346	4.57623	4.51086	2.95421	3.00547	-0.191926	1.0215	2.03959	2.14318	1.51587	1.92027	0.631818	2.59691	6.50885	6.35305	6.6616	6.32999	6.82422
ENST00000395728	EHMT2	protein_coding	6.89307	7.03094	6.0843	5.36223	6.22532	6.41527	6.49982	4.05632	5.19553	4.86084	6.28271	4.48055	4.31673	4.44005	4.74208	5.1656	6.5227	6.78929	6.56384	6.53612	6.13845
ENST00000382611	IRX2	protein_coding	4.45813	4.80303	0.44909	0.970612	3.4067	4.67322	-0.810367	-0.759102	-1.14915	-1.74308	-0.377065	-1.399	-0.248709	-0.358884	-0.647333	-0.360311	0.247846	-1.31153	2.1359	2.54965	2.92448
ENST00000216127	RASD2	protein_coding	0.929098	0.739503	-1.5129	-1.72835	1.25708	-2.16324	-1.1874	-1.13613	-1.52618	-2.12011	-1.7541	-1.77603	-1.62574	-1.73592	-2.02436	0.584586	0.455777	0.896399	-0.700559	0.0571414	-1.45255
ENST00000335852	PAQR6	protein_coding	5.91071	5.22602	6.08609	7.10331	5.97894	6.76249	4.50471	4.0154	3.16593	1.74192	-0.0619907	0.501033	2.23629	4.24159	3.36818	2.12469	4.88485	5.6474	4.3491	4.5566	5.56148
ENST00000311378	WFIKKN2	protein_coding	0.493501	0.988404	-1.58593	-1.80137	-2.40091	1.76373	-1.26043	-1.20916	-0.599206	2.76106	0.172877	-1.84906	-1.69877	-1.80894	-2.09739	-1.81037	2.60514	2.32587	3.13331	2.30604	3.68388
ENST00000280155	ADRA2A	protein_coding	3.13152	2.20112	0.626785	-1.91059	1.8822	1.82445	-1.36964	-0.318373	-0.123456	-0.717388	-1.93634	0.0417261	-1.80798	1.08185	-1.2066	-1.91958	6.23161	6.00571	7.55391	6.33979	7.71172
ENST00000216264	CERK	protein_coding	6.60535	6.4573	6.52471	7.19062	6.72234	6.68775	2.8918	3.06859	4.41551	4.37002	2.03559	4.26999	3.51759	4.07367	3.37676	3.90479	6.59649	6.25313	6.36629	6.50133	6.41514
ENST00000503771	TMEM158	protein_coding	4.16279	4.69566	4.04272	4.39287	6.57257	3.99645	-0.275633	2.77563	2.84502	1.11358	-0.842331	2.59516	0.870988	1.76081	-0.112598	-0.825576	4.5105	4.08118	5.18849	4.24193	5.10307
ENST00000524365	SERPINE3	protein_coding	5.71326	5.39537	4.62073	4.65806	4.441	3.50327	-0.608348	1.76484	2.86023	3.31692	2.40992	0.803015	3.12323	3.79733	3.36204	3.01163	3.57915	4.17589	4.43308	3.63619	3.65006
ENST00000262094	RAB27B	protein_coding	-2.33443	0.552795	-2.6065	-2.82195	-0.0995491	-3.25684	-2.281	-2.22973	-0.0348154	-0.891782	-2.84769	-2.86963	-2.71934	-2.82951	-2.11796	-1.24598	3.00604	1.53977	-0.209195	2.02244	1.45385
ENST00000442253	PAQR8	protein_coding	4.97834	5.48918	2.87076	2.92662	5.66133	6.7824	0.923244	0.711474	3.24743	2.92913	1.85905	3.58253	1.89994	2.11169	1.89363	3.14589	5.73634	5.12252	5.06353	4.75275	5.2728
ENST00000479770	TIRAP	protein_coding	5.14574	5.1902	5.35909	5.72235	4.97777	4.61189	5.98766	3.46907	2.77947	3.00866	2.93857	2.41413	2.78682	2.67665	3.86624	3.26018	5.8769	4.79929	3.76263	5.05466	4.57892
ENST00000309668	INHBC	protein_coding	0.120715	3.15994	2.26368	-0.951767	-1.5513	0.198303	-0.410818	-0.359553	0.250401	0.978397	-0.977516	-0.999455	-0.84916	0.625627	-1.24778	1.36117	1.45475	-0.911983	0.0760216	0.248759	1.32403
ENST00000458240	MYL7	protein_coding	4.63264	3.94555	4.998	4.9752	4.8351	6.77552	0.931186	3.30438	0.592405	-0.00152702	0.364488	1.92751	0.492844	2.38267	0.0942201	0.381242	3.44883	6.23738	4.50549	4.39812	4.47339
ENST00000366837	EPHX1	protein_coding	7.35827	7.57629	6.22956	5.98788	6.19002	6.24424	4.08258	4.20423	5.27985	7.18988	5.66968	5.0789	4.32231	5.25653	5.26353	6.14144	6.65175	6.87419	6.79438	7.03494	7.14655
ENST00000527346	ACCS	protein_coding	4.74327	4.68855	3.63469	4.51878	4.14987	4.37864	-1.16908	-0.11782	2.19257	0.22013	5.2415	2.6346	2.6405	0.282398	2.74884	-0.134066	6.39692	6.24861	6.87618	6.52392	6.2311
ENST00000307486	C2orf54	protein_coding	2.68982	1.82215	0.832777	-0.967629	-1.56716	0.597479	0.57332	1.20955	-0.765461	-0.359393	1.00662	-0.0153164	0.134978	-0.975197	0.736354	0.608339	-1.36847	0.657118	1.38209	0.81786	-0.691832
ENST00000274192	SRD5A1	protein_coding	6.61041	6.58611	5.87311	5.75635	5.49534	5.52154	-0.621564	3.33659	2.20958	4.51181	1.3967	3.37476	4.94009	3.22224	4.15618	2.15042	5.66547	5.61874	4.67263	4.49744	5.39869
ENST00000367498	IVNS1ABP	protein_coding	9.26049	9.22451	8.04018	7.97753	8.83294	8.84043	6.31797	6.12292	6.5663	6.32582	6.43821	6.70322	6.95524	6.44023	6.52559	6.23391	8.24417	8.21803	8.4133	7.71774	8.48314
ENST00000431232	TMEM8A	protein_coding	6.24579	6.08526	6.11899	6.89	5.70721	6.11089	4.25762	4.48221	2.75657	3.92006	4.94369	2.75825	3.96513	3.9094	4.7968	4.32301	6.49595	6.56381	5.52972	5.74631	5.03779
ENST00000376873	CLDN10	protein_coding	5.78732	6.22644	5.34176	4.72193	6.59718	4.40903	0.175414	1.54861	3.88103	1.70213	3.4667	4.54097	1.54443	2.94882	3.42591	3.66986	3.04098	3.06657	1.24722	2.74188	2.08019
ENST00000254958	JAG1	protein_coding	5.22443	5.87288	5.3391	4.71337	4.90483	3.53835	5.38144	3.78558	3.2222	4.53311	2.86596	3.92555	2.42604	2.15832	1.86987	3.12888	4.42216	3.75316	3.49324	3.64325	3.16751
ENST00000479810	FAM3B	protein_coding	1.538	2.14636	-1.19351	1.17601	0.991513	0.963506	0.131993	1.18326	3.18553	-0.80072	-1.43471	-0.456644	-0.306349	-1.41652	-0.704973	-0.417951	0.190206	0.952756	0.940761	0.79157	1.86684
ENST00000369066	AIM1	protein_coding	5.03065	5.57749	2.92991	3.0837	2.79676	1.08693	4.8799	2.11403	3.72399	4.26912	3.68871	2.66678	3.09009	2.61379	3.50591	4.68275	2.05059	1.41721	2.54961	2.03047	0.727226
ENST00000194152	PCDHB4	protein_coding	2.37297	2.17642	2.10089	2.9399	1.90741	2.50501	1.31092	-1.22277	2.63511	-2.20675	-1.84074	0.137324	-1.71238	0.177443	-1.11101	2.42394	-0.630864	1.2248	2.60512	0.385538	1.26816
ENST00000397026	PPARG	protein_coding	0.836094	-1.5055	2.94253	3.61161	6.10659	7.17672	7.09116	6.64123	7.24562	7.31436	6.79531	6.96764	7.21672	7.0247	7.18596	6.83783	2.08524	1.65139	2.6394	1.5491	2.62437
ENST00000377833	CUBN	protein_coding	-0.135294	0.186073	0.145171	-0.944742	2.98971	3.24486	-0.666827	-0.130136	1.1319	1.16599	0.692474	-0.11796	-0.619742	0.163167	-0.240759	1.16174	1.31739	3.15394	1.95752	2.5288	3.26965
ENST00000404537	OBSL1	protein_coding	4.9417	5.10226	5.23113	5.93461	5.09028	5.99287	0.848286	2.34012	1.02408	2.83614	3.54032	3.31028	1.99491	1.66234	2.56152	3.04558	7.69999	6.88184	6.62317	6.93652	6.49346
ENST00000428670	ATP2B1	protein_coding	6.39133	6.36457	5.14031	5.82384	8.39714	9.33831	7.85847	6.92163	6.94728	7.28567	7.66711	7.07244	6.66266	6.89624	7.53714	7.49851	8.82949	8.81323	8.24145	7.97204	8.478
ENST00000344849	ENG	protein_coding	3.38151	3.11186	4.23497	4.07842	4.12043	5.35722	-1.02449	1.61174	2.72419	4.02008	4.59863	1.19423	-1.46283	1.23435	3.18294	1.59549	5.86027	6.22254	6.25025	6.22754	6.28778
ENST00000561387	UBAP1L	protein_coding	2.79563	3.14977	1.28069	0.965713	2.14379	1.97139	0.28427	0.335534	0.819958	1.29016	1.13261	0.432599	1.16786	-0.84921	2.53477	2.23683	3.5257	4.20937	3.64558	4.19177	4.30452
ENST00000404933	SMS	protein_coding	10.5124	10.4321	8.97084	9.26375	9.13025	8.57189	6.72449	7.23213	6.35176	7.9201	6.59778	8.29955	7.32477	8.08659	7.64448	8.55564	8.95014	9.03068	8.67988	9.03284	8.67211
ENST00000393934	PLCXD2	protein_coding	3.53097	1.05187	0.214501	0.58402	2.20688	4.29209	6.03186	2.39863	-0.798775	2.85522	-1.02669	-1.04863	0.686627	0.576452	2.02497	1.31199	2.40557	3.20877	3.41916	4.00694	4.27485
ENST00000295896	C3orf49	protein_coding	2.75172	2.46901	0.894676	2.00116	2.66466	0.244341	0.220182	2.27145	0.881401	1.87243	-0.346516	-0.368454	-0.21816	0.671665	0.383216	1.67024	1.86336	2.71902	2.51438	0.879759	0.95503
ENST00000002165	FUCA2	protein_coding	7.17606	7.9098	7.32818	7.46717	7.77928	7.39365	2.51983	4.79349	5.01112	3.94075	4.03113	4.80566	5.45072	4.88885	4.32029	5.25939	7.4053	6.85997	6.70711	6.64611	6.18278
ENST00000242108	EEPD1	protein_coding	2.44839	3.93122	1.70683	3.03888	3.34117	3.83179	-1.6681	0.705091	-1.00688	2.82545	2.97465	1.20269	0.893557	0.368343	2.19537	1.24139	3.27275	3.53117	3.4037	4.03587	2.59031
ENST00000368921	MLLT11	protein_coding	7.49785	6.77153	6.97961	7.13751	7.64766	7.6778	3.6862	4.91197	5.79557	5.33157	4.63408	4.64071	4.65774	4.70884	4.89986	4.27376	7.69195	6.98057	7.19858	7.49727	7.35247
ENST00000524717	MAML2	protein_coding	6.06244	5.55735	0.598348	1.3829	3.16804	5.11348	-0.246072	1.89266	1.2225	1.90868	5.45869	0.750254	0.775018	0.527339	1.77494	0.788947	5.8538	5.80351	5.45022	5.89732	5.81521
ENST00000262244	MOB3B	protein_coding	6.40908	6.66347	3.12173	4.00991	7.17424	6.86809	3.28497	2.33623	1.64133	-0.718134	1.23284	-0.111023	4.16856	1.15149	1.69954	-0.0723299	4.67878	4.63941	5.21869	5.52951	5.68819
ENST00000552854	GAS2L3	protein_coding	4.46699	4.20089	5.67693	5.63047	4.70901	4.33996	3.84949	1.82275	-0.152259	4.57574	4.01214	3.01292	2.25068	2.80793	1.57195	1.22154	4.15163	4.22968	4.62756	4.70408	4.06433
ENST00000249066	APOL2	protein_coding	5.80031	5.39094	1.15668	1.42666	5.11781	4.0913	2.61969	2.01888	1.1434	3.22754	1.59356	1.15658	1.89184	1.41909	2.57122	1.61031	5.20715	5.56598	6.12283	5.9797	6.29598
ENST00000392690	B3GALT1	protein_coding	6.02863	5.90517	-1.09207	1.69249	4.28278	4.26882	1.04079	1.2847	0.702009	0.470647	-0.0113353	1.34524	0.795093	1.38536	1.30336	0.268454	3.14963	2.0542	2.36413	2.35244	1.96828
ENST00000334456	PDE2A	protein_coding	1.33645	3.24278	4.5498	5.95327	4.23733	2.50715	-1.51701	2.44115	2.95157	1.9426	-1.08371	-0.520682	0.366578	0.256403	1.73349	2.63349	-1.45879	-0.018173	-2.03017	-1.85743	-1.78216
ENST00000329962	B4GALNT4	protein_coding	4.46708	4.68736	5.45804	5.17221	4.35229	4.25669	-0.193732	0.857532	2.37438	1.68091	-1.76043	0.217631	2.76024	2.25775	0.969302	2.34379	6.01423	6.20597	6.16347	6.53193	6.6704
ENST00000262483	PITPNM3	protein_coding	2.38005	1.44285	0.242906	2.127	0.527467	2.5401	-2.23894	1.13425	-2.57772	1.52878	1.10125	-1.24262	0.322715	-1.2025	1.38352	0.796075	4.32706	4.60862	3.84781	4.40932	3.92217
ENST00000418600	SYNGAP1	protein_coding	7.33048	7.0587	6.58216	6.23924	5.68884	6.05175	5.77686	5.12852	5.85811	5.06654	6.99637	4.94113	4.22748	4.85716	5.34991	5.44357	7.315	7.69822	7.28853	7.6759	7.40428
ENST00000370855	SLC44A5	protein_coding	3.12485	4.29613	2.03175	4.07934	5.24062	5.02911	-1.54964	0.086588	2.01847	-0.160424	-1.11634	1.76862	1.47145	0.486806	1.31383	0.222345	2.6785	2.80718	5.27705	3.43187	3.50714
ENST00000396000	PPARA	protein_coding	3.02101	3.50309	1.73611	2.59596	3.33295	3.35524	1.9547	1.11288	1.91548	0.906513	1.81685	0.472981	0.985846	0.875671	2.00226	1.5623	3.39994	3.12814	3.62375	3.7842	4.11839
ENST00000425708	ZNF445	protein_coding	5.97222	6.14338	4.05061	4.85535	5.71889	5.56568	4.78861	2.8012	2.84179	3.58828	2.65967	3.83741	3.48847	3.35028	3.70229	3.36293	6.35336	6.31205	6.43431	6.30169	6.50231
ENST00000600059	LMTK3	protein_coding	0.985945	0.15892	0.228442	2.73546	1.89889	1.34364	-1.76798	-0.716716	-2.10676	-1.70069	-2.33468	-2.35662	-1.20632	-2.3165	-1.01998	1.004	-0.124805	-2.26915	0.303821	-2.1084	-0.448171
ENST00000325110	HMGCS1	protein_coding	8.37249	8.80291	7.37299	7.95167	7.59907	8.40722	5.82105	4.82792	5.41516	7.98222	7.17286	5.05839	5.24521	5.15888	4.72105	4.7813	8.82498	8.7049	8.35493	7.88538	8.67641
ENST00000360971	ENPP1	protein_coding	7.69297	7.78543	8.33211	8.43441	8.49205	7.43552	4.41904	4.00917	2.35233	5.24222	3.72433	5.47317	5.11696	5.14822	4.97309	5.37479	4.86827	3.3994	3.13215	3.43815	2.67389
ENST00000381139	ACOT6	protein_coding	-0.474361	4.46017	0.253562	0.0381187	-0.561412	5.77315	0.579068	0.630332	0.240287	2.45371	1.01237	1.99043	0.140726	0.0305504	-0.257898	0.0291242	3.09671	3.98479	1.06591	1.23864	1.89888
ENST00000552233	AMHR2	protein_coding	-1.58117	-0.600844	-0.85325	0.516269	2.41924	3.92268	-0.527744	3.22396	2.13347	2.3469	1.49052	4.0129	1.61888	-1.07626	3.02761	3.00977	7.1341	6.95978	7.44694	7.2917	6.91446
ENST00000317370	SLC2A4	protein_coding	3.3416	3.54432	2.185	1.96956	2.31344	2.87862	3.05799	0.446292	1.27864	1.19928	2.05072	0.221428	1.37172	1.0689	1.9731	2.26012	1.0382	1.11625	2.46683	2.277	3.00434
ENST00000359611	HIST1H2AM	protein_coding	10.0452	9.84214	8.82098	8.29143	9.17941	8.42844	9.49329	6.84411	8.03903	8.06525	8.13304	7.31969	7.61085	7.44944	7.76324	7.70234	8.38158	7.0044	7.35769	6.53043	6.8172
ENST00000262623	ATP4A	protein_coding	0.815999	1.32684	0.695925	-1.84145	2.46591	-2.27634	-1.3005	-0.249232	-1.63928	0.76679	0.132805	-1.88913	-0.738839	-1.84901	0.4475	2.23702	-0.657321	-0.801662	0.993698	-0.64092	-1.56565
ENST00000003084	CFTR	protein_coding	-1.49556	1.48477	2.6016	0.601881	2.47628	-1.00294	-2.0271	-0.975831	-2.36588	-2.95981	-2.59379	-2.61573	-2.46544	-0.99065	-2.86406	-2.57704	0.731558	0.641665	-2.54026	-2.36752	-0.292248
ENST00000372458	ELOVL1	protein_coding	5.49725	6.33772	6.28657	6.33166	6.74462	6.64373	3.83447	3.24831	3.59523	4.30386	6.01501	2.43848	3.04821	4.33658	2.89059	3.7251	5.98015	5.98538	5.79936	4.9721	5.04737
ENST00000308521	APOBEC3F	protein_coding	4.73188	5.35898	2.83045	0.199967	5.72283	5.0256	2.32588	0.792181	0.402135	0.808204	2.67672	1.88925	1.03954	-0.392563	0.640916	1.19097	6.93868	6.40968	6.72494	6.55024	6.73629
ENST00000261917	HCN4	protein_coding	5.23876	4.91895	3.33518	4.36891	4.25481	4.5023	1.97788	3.06662	4.27381	5.5884	4.33318	1.72628	3.97811	4.48521	4.59343	4.61464	3.7189	3.45761	-1.78321	1.71146	-0.213273
ENST00000445937	OXR1	protein_coding	4.24255	4.6768	3.43321	4.7182	4.57357	4.90914	4.55091	1.91186	1.23231	3.30134	4.06329	1.81253	2.28475	1.85265	3.34556	4.55166	5.76316	5.62792	5.70818	5.91872	5.32584
ENST00000520970	BMP1	protein_coding	2.7049	1.85926	1.31734	-2.06802	3.28664	4.18358	1.64285	2.77212	0.456071	1.62767	0.491189	2.05421	1.49401	1.73176	2.27981	2.87718	6.08188	5.77266	6.10442	6.33217	6.3058
ENST00000388996	KCNQ3	protein_coding	2.28106	2.20406	6.00429	5.31792	5.13911	3.12528	2.15516	0.578398	0.313883	0.594421	1.5454	-2.52093	1.02168	-1.48082	-2.76926	0.687683	1.37384	0.888465	0.139504	-0.950793	-0.0275254
ENST00000373980	PRKG1	protein_coding	4.59782	4.86991	2.78969	1.25232	5.91017	5.11663	-2.20674	0.429492	-0.960554	1.94801	-1.77343	-0.473444	0.814355	-0.755253	-1.0437	1.05068	6.06093	6.0132	6.59525	6.80599	6.82273
ENST00000602107	ZNF878	protein_coding	3.90601	5.40291	-0.535994	0.833525	3.23399	4.54159	1.78951	3.0107	2.91016	2.02672	3.22281	1.20087	1.6731	3.32846	2.12247	4.09755	4.43269	3.87331	3.97679	2.77102	3.77229
ENST00000542454	BDKRB2	protein_coding	0.561458	-2.26557	-2.51797	-2.73342	-0.01102	1.00162	-2.19247	-2.1412	-2.53125	-3.12518	-2.75917	-2.7811	-2.63081	-2.74099	-3.02943	-2.74241	0.566185	-2.69363	-0.705628	-2.53289	1.54238
ENST00000327419	C11orf87	protein_coding	0.779569	-2.04746	-2.29986	-2.51531	-0.529874	-0.950198	-1.97436	-1.92309	-2.31314	-2.90707	-2.54105	-2.56299	-2.4127	-2.52287	-2.81132	-2.5243	2.40578	2.56887	3.21292	3.72961	3.46093
ENST00000371475	NSMF	protein_coding	4.99048	5.60888	5.32721	4.79574	4.61492	4.55349	-1.27802	1.77325	3.6686	3.18159	2.96264	2.45527	3.56904	2.17346	2.92941	4.05468	5.57461	5.1981	5.70867	5.63895	5.89146
ENST00000388950	FAM221B	protein_coding	2.90511	-0.814999	-1.65237	-1.86781	-2.46734	-2.3027	-1.32686	1.04633	0.334356	0.325387	4.42837	-0.915499	-1.7652	0.446548	2.1581	-0.876806	2.25491	2.3419	1.74494	0.654643	1.21534
ENST00000346618	E2F3	protein_coding	6.79828	6.85733	6.35677	6.28487	6.6793	6.48884	4.78092	5.36652	4.88184	4.38254	3.60417	3.1756	5.03919	4.31302	4.58847	4.76531	4.92757	5.6116	4.593	4.96334	4.84101
ENST00000373312	FAM129B	protein_coding	3.67851	4.34974	4.4866	4.88189	4.67163	4.03621	-1.39734	-0.346079	-0.736124	1.57683	1.84331	2.47345	0.486243	1.05414	0.765691	1.22264	4.41576	3.80193	3.73335	4.06959	3.98136
ENST00000340756	HIST1H4D	protein_coding	9.85512	9.70713	7.13279	7.1058	7.17696	7.07856	8.18178	7.86466	7.42117	8.49164	7.92477	7.42068	6.50058	7.76892	7.85328	8.00565	7.2997	6.17473	7.01073	4.86154	5.57424
ENST00000332431	TCEAL7	protein_coding	3.99753	3.66974	5.34694	4.80957	2.53197	3.76699	0.350518	0.401783	1.01174	2.00277	-0.21618	1.76188	-0.0878237	1.802	2.68348	-0.199426	7.33354	7.1892	8.3252	7.41097	7.97411
ENST00000552539	BEST2	protein_coding	2.75509	3.47238	1.89805	1.6826	1.66804	0.247713	1.22355	2.27482	0.884773	1.29084	2.65686	0.634918	0.785212	0.675037	1.38659	0.67361	2.28177	3.04432	2.29536	1.88313	3.28033
ENST00000253255	PKDREJ	protein_coding	-0.823672	-0.106377	-2.68071	-2.89615	-0.910724	-2.33105	-2.35521	-1.30394	-0.109024	0.412521	0.248021	-2.94384	-2.79355	-2.90372	-0.384816	-0.583221	1.02494	1.89852	0.716596	0.889334	0.964605
ENST00000345429	MBNL2	protein_coding	1.47812	-0.389551	2.42843	1.52111	3.92158	6.09659	-1.63838	1.22024	0.344767	2.55819	0.602277	-2.22702	2.56713	-0.601935	1.43155	1.89914	6.97058	6.65812	7.31198	7.01272	6.80383
ENST00000565631	ATP2C2	protein_coding	0.0125062	1.13034	-0.581498	1.20306	-0.811511	-2.23183	-1.25599	0.380234	-1.59477	-2.18871	-1.82269	-1.84463	-1.69433	-1.80451	-2.09296	0.779026	1.50266	1.0502	0.815809	1.57351	1.06382
ENST00000538291	SCARB1	protein_coding	5.47879	4.87838	4.33224	3.70692	4.71282	4.45563	2.64215	2.56217	3.3344	5.90355	6.66824	2.11492	2.76771	2.37743	3.51044	3.61304	4.81343	4.91205	4.61666	4.02609	5.45335
ENST00000531967	ECHDC1	protein_coding	6.9099	6.55989	6.60388	6.95959	6.99054	7.06266	0.215139	4.17329	3.12429	4.88234	4.37636	4.83596	4.36176	3.25158	3.8376	4.57209	7.30677	7.25701	7.0683	7.10353	6.59384
ENST00000311601	SH3PXD2B	protein_coding	7.10797	7.42626	7.51881	7.74509	7.14556	6.14516	5.48313	4.8057	4.84096	6.13745	5.96534	3.95538	5.4442	4.68396	5.23527	5.45458	6.87935	6.55444	6.21528	6.66843	6.57917
ENST00000407684	GAREML	protein_coding	4.76146	4.50688	0.218852	0.488835	4.19047	2.94703	4.76159	3.02858	3.90602	4.91177	3.48862	3.56453	3.66673	4.04895	3.29235	4.25745	4.72359	4.52862	3.99467	3.85929	3.95728
ENST00000397281	REPIN1	protein_coding	7.12192	7.60061	7.64776	7.17554	7.22809	8.30253	6.37253	4.37544	6.01781	5.94325	6.5075	3.86107	4.23375	5.85538	5.22745	5.04272	6.53766	6.63036	6.34593	6.2792	6.58258
ENST00000361421	TOX	protein_coding	7.16113	6.94932	1.53503	0.805012	4.77316	4.27701	-1.46139	-1.41013	1.00718	5.64481	0.293836	1.53493	0.907619	-0.424949	0.871565	2.79602	4.31106	2.89542	1.02545	0.198183	-0.726546
ENST00000239444	PCDHB8	protein_coding	-0.909772	1.87791	0.403114	1.77263	-1.99682	-1.83218	4.27294	2.65435	-1.19512	-1.78906	-1.42304	-1.44498	-1.29468	-1.40486	-0.693308	-1.40629	1.6613	-1.35751	2.33094	2.97316	1.20043
ENST00000314529	ZNF620	protein_coding	6.17851	6.2723	5.3856	4.89452	5.66178	5.65796	3.18755	3.23881	4.35973	3.35917	3.54685	3.94941	3.7492	3.6025	3.45492	3.52513	5.03236	4.64986	5.32974	4.95146	4.70899
ENST00000303221	EMB	protein_coding	6.33448	6.30268	8.94371	9.07086	8.20687	6.14055	3.77244	3.18216	4.079	4.28225	2.09027	3.54226	4.31548	3.61095	4.24999	3.02456	2.93757	3.41214	0.781233	1.84706	1.54381
ENST00000002829	SEMA3F	protein_coding	4.70702	5.04053	1.50684	5.06398	3.6094	2.21014	-0.33758	-0.286316	2.49356	0.899632	-1.90428	2.93176	1.22408	2.63746	0.632809	3.4344	4.50199	5.08012	4.73422	4.6074	4.8567
ENST00000485303	PVRL3	protein_coding	7.31568	7.33476	5.60456	5.40835	5.96702	5.92981	4.32561	5.95198	6.04454	6.5061	6.41098	4.80876	4.84241	4.96973	4.95075	5.20535	7.30827	6.92398	6.92566	6.8743	6.9575
ENST00000378026	CKAP4	protein_coding	8.54701	8.55055	8.06716	7.97898	8.84751	8.77732	6.74829	5.36269	6.25895	6.19609	5.08762	6.26611	5.76346	6.21914	5.93069	6.28658	8.91069	8.3323	8.29558	8.38659	8.24139
ENST00000531388	CARNS1	protein_coding	1.64967	-0.82943	1.08809	2.16215	2.27311	0.589755	2.63599	1.10229	-0.51015	-2.68904	-2.32303	-1.34497	-2.19467	-1.30485	-2.5933	-0.721313	4.67692	5.00929	4.55069	5.16063	4.67896
ENST00000256652	CD101	protein_coding	1.40643	2.81561	3.24127	3.9464	1.31938	3.06898	2.45986	-1.18931	0.0056056	-0.588326	-1.80727	0.170788	0.321083	-1.78909	2.09238	-1.79052	3.72453	3.01315	3.91869	2.87843	2.9537
ENST00000458236	HLA-F-AS1	processed_transcript	4.67209	1.00856	-1.24385	-1.45929	-2.05882	-1.89418	2.98855	1.13292	2.55023	-1.85105	5.71463	1.07798	-1.35668	2.3405	-1.75531	2.61918	0.461799	-0.419507	-1.4315	-1.25876	-1.18349
ENST00000335350	UNC5B	protein_coding	5.07079	4.49312	2.00939	3.07774	5.88274	8.32233	0.133261	2.25491	2.47255	3.46358	4.63695	2.95062	1.54292	2.26282	2.49793	4.27262	6.04197	6.17435	5.38564	4.96276	5.41655
ENST00000372207	BEST4	protein_coding	1.9608	1.80363	3.55122	-0.986153	3.80663	1.74888	-0.445204	-0.393939	-0.783985	-1.37792	-1.0119	-1.03384	-0.883545	0.0062789	-0.282169	0.00485268	0.934938	0.638594	1.04164	0.214373	2.28964
ENST00000357232	DCHS2	protein_coding	0.974014	1.13492	-0.397598	-1.83543	0.73496	-1.85529	-1.87945	-1.82818	-0.633266	-1.81216	-3.44615	-2.46808	-0.995861	-1.10604	0.927443	-0.844428	3.46417	2.61939	2.13095	3.58748	3.64982
ENST00000488738	SLC17A9	protein_coding	4.39337	4.56011	0.585242	0.632833	4.41412	3.22769	-1.41118	-0.359916	1.70947	-1.34389	1.02212	-0.999817	-1.84952	-1.9597	-2.24815	0.0388759	3.85649	3.21694	3.28511	4.05575	4.02411
ENST00000344041	RAPGEF5	protein_coding	5.4292	5.27933	4.16443	4.83533	5.15055	5.58864	0.44554	3.08177	2.56619	2.99395	3.78573	2.40122	3.57198	2.44134	2.69604	3.59604	5.23167	4.69033	4.90966	4.83304	5.15001
ENST00000456986	NEDD4L	protein_coding	6.82578	6.86282	6.15098	6.42508	6.82143	5.85001	4.96191	5.09335	3.32167	5.71498	5.12391	4.48431	4.22211	4.48575	4.52549	5.30949	5.60509	5.46486	5.28294	5.4464	5.41548
ENST00000418129	PLCL2	protein_coding	3.79838	3.15722	0.526305	0.573896	3.65619	4.06184	5.6067	4.97346	3.99846	3.24103	5.08213	3.49583	4.64613	1.88826	4.36534	3.95722	6.57394	6.53254	6.64243	6.89682	6.49835
ENST00000338616	OR13H1	protein_coding	5.87692	4.48528	1.14541	1.92997	3.65237	4.01864	3.79285	4.10715	0.132138	3.70813	4.42778	2.20421	3.35451	2.9224	4.33439	2.72833	-0.470868	-0.0302458	-0.0422413	0.130496	0.205767
ENST00000275884	DENND2A	protein_coding	4.54166	3.91888	3.11758	3.00523	2.90527	4.4128	-1.3118	-1.26054	-0.650581	-0.65955	0.44343	2.34749	2.05721	0.461611	0.851234	2.04515	4.94609	4.49082	4.58443	5.54745	6.0155
ENST00000451188	TMEM151B	protein_coding	2.2381	2.89085	-2.03398	-2.24942	0.151046	-2.68432	3.90624	1.92775	-1.04726	-0.0562244	1.89475	-2.29711	-2.14682	1.55036	0.0395228	1.06351	0.349739	3.24979	-0.221634	1.12103	-0.973626
ENST00000368012	PVRL4	protein_coding	0.724055	2.02631	2.45198	0.821497	5.19159	5.15919	1.36245	3.68673	0.438703	1.65213	1.21079	1.51078	1.1465	3.55089	-0.474519	-1.77246	-0.164303	1.08367	1.84929	1.60699	1.68226
ENST00000216410	GNPNAT1	protein_coding	7.3782	7.32737	5.9248	5.37077	6.707	5.56062	4.02791	4.33071	5.3629	4.94129	6.46978	4.81514	5.24165	4.62624	4.69345	5.27547	6.2407	5.79976	5.23096	4.86503	5.24081
ENST00000333891	PCLO	protein_coding	4.47715	4.05086	1.37218	0.156741	4.33379	4.04705	7.49565	6.38755	6.16509	7.68194	7.92156	6.0936	6.19652	6.18759	7.13854	7.41411	4.66498	4.2047	5.21294	5.3178	5.01477
ENST00000298198	PGM2L1	protein_coding	6.73551	7.00524	4.91701	5.12829	6.09362	5.23615	3.32721	3.79351	4.73297	4.4685	4.52008	3.19108	4.25565	5.2079	5.32624	5.32808	4.06823	4.42778	4.67464	4.34372	4.77606
ENST00000393274	DENND2C	protein_coding	3.69117	4.54835	3.09717	2.77984	6.9142	4.99303	4.07177	4.10197	4.33871	6.00494	4.66333	5.14279	4.51358	5.31559	5.5898	6.09278	4.1404	3.48444	3.00467	3.17741	3.82737
ENST00000221307	CYP4F3	protein_coding	3.15015	3.53384	1.50884	0.515791	0.693868	1.52147	1.41931	1.62258	1.9106	0.638601	0.852613	-0.0173227	1.6184	0.700868	0.41242	0.0213701	1.39506	1.74822	1.73623	1.99643	1.30616
ENST00000424383	ELFN1	protein_coding	2.34155	2.42497	3.22148	3.77157	3.2545	2.57114	-1.35991	-1.30864	3.47124	0.292343	-0.341643	0.858811	-1.79825	-0.323462	0.803127	2.33808	2.6052	1.94628	1.12693	1.46959	1.1823
ENST00000296522	HPGD	protein_coding	2.1039	3.55816	6.63344	6.50715	6.74779	7.18898	-0.0125981	0.623629	1.64862	3.91267	3.54999	2.8582	2.2495	2.76081	1.60987	0.0224207	2.43793	1.0712	-1.52576	0.968907	-1.27775
ENST00000438331	ANXA11	protein_coding	5.42192	5.20811	5.73597	6.14225	5.59324	6.1802	4.44356	3.66951	0.616497	3.78338	1.97354	3.19672	1.99087	3.19103	2.75574	4.5022	3.83225	3.56959	2.8869	3.85432	3.64948
ENST00000448418	MPPED2	protein_coding	3.15575	3.07195	0.360108	-0.440298	1.2821	-0.553262	-0.899349	0.736879	-0.23813	0.868378	1.70388	0.0969775	0.469665	1.25257	1.17058	0.720633	3.44427	3.55368	3.31541	3.15255	2.53594
ENST00000262844	AMMECR1	protein_coding	6.21427	6.33535	5.87435	6.22234	6.2909	5.48705	3.98102	2.75927	2.42812	3.83419	3.48708	3.4413	4.1925	3.82245	4.71234	4.14296	3.75111	4.23659	4.11768	3.03055	4.38145
ENST00000326279	LIN28A	protein_coding	11.9341	12.23	10.831	10.9945	10.7688	10.9019	10.4217	9.26749	9.36714	8.99098	8.84353	9.52423	9.68278	9.78186	9.3346	9.30553	3.616	4.36475	4.29617	4.07298	3.95921
ENST00000571688	LITAF	protein_coding	8.91699	8.99288	8.77516	8.83717	7.91605	7.45109	6.94736	4.60817	7.48034	6.73666	7.00957	6.56617	6.02805	6.88108	6.39313	7.30133	6.54521	6.04596	5.47814	5.88967	6.45734
ENST00000274289	PLK2	protein_coding	6.57709	6.53881	6.75838	5.58028	7.87848	5.5472	3.60816	4.16192	2.26937	3.51674	2.70442	5.00441	3.53905	3.17512	5.06887	2.2806	8.90795	8.97118	9.60213	9.39272	9.31837
ENST00000397621	FBXL16	protein_coding	2.83365	3.38513	1.23964	-1.78316	-1.38269	-1.21805	-0.242206	-1.19094	0.419012	-1.17492	-1.8089	-1.83084	-1.68055	2.11617	1.50579	3.66728	0.623362	-0.158409	-1.75537	-1.58263	1.3
ENST00000426774	XG	protein_coding	2.86194	2.07175	0.73188	0.516436	1.8238	-0.918456	0.0573852	-0.89135	1.7186	0.709635	-1.50931	-1.53125	-1.38096	1.31622	-0.779581	0.092404	-0.884402	-0.44378	-1.45578	-0.283038	-1.20777
ENST00000300433	TMEM92	protein_coding	4.40423	5.47933	4.04023	3.86226	4.35236	4.14196	-0.882195	2.33899	3.68591	3.43302	-1.44889	2.9886	2.92739	1.56929	2.3683	1.56786	2.42395	3.57084	3.85257	3.63536	0.852653
ENST00000307428	PARM1	protein_coding	5.13531	5.12154	3.06178	2.47194	4.78995	3.77402	3.34547	3.35366	2.44278	4.33652	5.99964	1.66937	2.98959	3.1018	2.9446	3.95599	7.88132	7.4204	6.43484	6.85422	6.00408
ENST00000576222	PCDHGB3	protein_coding	5.76049	5.66147	5.87472	5.317	6.21857	6.82173	3.20023	4.73336	2.52703	3.76709	4.40491	2.6605	3.68526	3.37869	3.96471	4.98213	8.06757	7.95482	7.49086	7.65288	7.36711
ENST00000328333	COL7A1	protein_coding	4.18524	4.12117	2.99215	3.84597	3.99463	2.91887	-2.61308	2.13862	1.80302	2.31219	1.06815	2.41299	1.1965	1.29783	2.54995	2.04643	3.95293	4.00469	3.33319	3.91686	3.92912
ENST00000266058	SLIT1	protein_coding	2.27678	0.699117	0.276785	1.6463	2.24317	0.53334	-0.075781	-2.34644	-2.73649	-1.33042	-2.96441	-0.178991	-0.836051	-1.36126	0.350288	0.752787	3.54315	4.38653	3.90931	3.5098	3.52696
ENST00000326441	PEG3	protein_coding	1.21271	-0.154887	-2.86672	-3.08217	-0.222268	0.730867	7.19687	6.77917	6.66689	8.53134	9.01556	6.44	6.48192	6.54689	7.16581	8.21262	10.4672	10.1476	10.2885	10.302	10.439
ENST00000578921	RAB31	protein_coding	6.9584	7.06718	8.57127	8.20121	8.33865	8.48599	5.99937	5.0254	5.48335	4.27588	2.45747	4.67654	4.86787	4.22568	4.34249	3.99208	6.35766	5.4299	5.22151	5.23555	5.69191
ENST00000316418	AHRR	protein_coding	0.200451	1.7113	1.45889	2.12797	0.750829	0.108113	0.0839549	-1.86478	-0.254826	-0.52683	-0.160815	-0.182754	-2.35439	-2.46456	-1.75301	-0.881026	1.31209	3.48968	3.52499	2.49842	4.35796
ENST00000474026	CAPN2	protein_coding	7.0382	6.66307	7.3708	7.73947	7.65586	7.58964	4.44585	4.47286	4.48558	4.60624	6.06501	4.27225	4.90797	4.0779	4.48335	4.8959	7.2045	7.28809	7.01732	6.73381	6.74954
ENST00000262348	WLS	protein_coding	3.32438	3.37871	6.77016	5.89271	9.38815	9.94846	0.129882	3.70471	2.69799	3.72073	1.73311	3.82665	1.2765	-1.41864	2.81648	2.1649	9.71019	9.38861	8.42729	8.23033	8.23542
ENST00000340573	UBE2L6	protein_coding	7.07835	7.05868	5.38796	4.81742	5.80285	5.34858	3.93211	3.3053	4.11689	4.24732	5.36541	3.98732	5.1942	4.59304	5.04934	4.80843	6.98467	7.14519	7.34968	6.91361	6.66695
ENST00000314940	HNRNPA0	protein_coding	8.25674	8.36021	7.49303	7.75191	8.01986	7.97814	6.9213	5.72388	6.63563	5.78213	5.39022	5.72955	5.79523	6.18013	6.05396	5.88231	8.37868	8.15348	7.98102	8.14566	8.05303
ENST00000482665	PDIA2	protein_coding	2.81371	-1.45388	1.61564	1.4002	0.800664	0.965303	-0.380784	-0.329519	1.28044	-1.3135	-0.947482	0.0305798	-0.819125	-0.929301	2.58961	0.654235	0.262392	0.118051	1.10606	0.278793	-0.645936
ENST00000345530	WDR35	protein_coding	6.6967	7.07643	5.7111	5.95509	5.67334	5.07023	5.47518	4.87337	4.69783	5.29059	5.47465	5.05179	3.69019	4.46898	5.51777	5.27765	6.45422	6.45994	6.36563	5.999	5.94979
ENST00000340635	PDE4D	protein_coding	0.811838	-0.0703288	1.67726	0.172314	5.06464	3.15246	2.0669	2.5488	1.29202	3.31107	1.22457	1.65514	3.64416	2.16475	3.1658	2.2788	3.92348	3.08657	3.60003	3.29038	3.65323
ENST00000416266	CYP4F31P	protein_coding	1.68438	2.24967	3.09037	2.45989	2.79896	2.14048	-0.584122	-0.532858	-0.922903	0.483165	-0.15082	0.412204	-1.02246	-1.13264	-1.42109	1.18786	-1.52591	0.914713	-0.0972827	1.07545	0.150725
ENST00000323670	C19orf12	protein_coding	3.87313	4.74877	5.18602	5.48322	5.31215	5.46674	2.74214	3.42143	2.26585	-0.0650446	-1.28399	-0.305931	1.84436	2.90411	1.76767	3.59074	5.62632	4.63952	4.01747	4.58614	4.47699
ENST00000253407	C1QL1	protein_coding	2.47973	3.13813	1.47069	-0.329721	-0.929252	1.23539	0.211228	0.262493	-0.127553	-0.721485	-0.35547	-0.377408	1.35785	-0.337289	-0.625738	1.24625	1.8544	1.29503	-0.301932	-0.129195	2.94608
ENST00000293771	ZNF653	protein_coding	2.07127	3.10605	1.42068	3.97077	2.19067	2.69635	-0.57574	2.06049	-0.914521	0.813475	1.66492	-0.164377	-1.01408	1.19767	2.49418	0.874316	1.48247	3.44666	1.71845	3.33176	3.68267
ENST00000292174	CXCR5	protein_coding	4.53129	4.81308	4.29929	5.26906	5.75392	6.04784	-1.56503	-1.51377	2.48851	1.40915	2.72625	2.89073	0.996628	2.41001	1.18297	1.05495	5.22789	5.83467	5.37302	5.02528	5.00271
ENST00000369415	RRAGD	protein_coding	3.89601	4.06362	-1.03427	-2.24972	1.95811	1.56332	1.46116	-0.0725418	1.53741	-0.319554	4.20027	-2.29741	1.17482	-0.672324	1.62419	3.74129	4.40473	3.31363	3.73227	3.7837	3.15536
ENST00000300843	MARK4	protein_coding	5.51445	5.0032	6.29828	5.92238	5.6277	5.87755	4.66537	3.57913	4.37495	3.66554	4.65047	2.00962	3.08952	3.30128	3.22695	4.50148	6.07472	6.02219	5.9689	6.20091	6.17441
ENST00000319217	MPDZ	protein_coding	7.5316	7.27172	6.37427	6.24039	7.23177	6.95596	6.49665	5.58179	5.39576	6.74112	6.89207	4.86693	5.23135	4.96978	6.35364	6.90882	7.26224	7.56163	7.42439	7.51932	7.1856
ENST00000312481	COL6A5	protein_coding	0.136754	-3.69027	-2.94268	-3.15812	1.10033	1.69239	-2.61717	-2.56591	-2.95595	-3.54989	-3.18387	-3.20581	-3.05551	-3.16569	-3.45414	-3.16712	-3.55896	-0.533375	-0.54537	0.742845	-2.88232
ENST00000265379	COL6A5	protein_coding	0.136754	-3.69027	-2.94268	-3.15812	1.10033	1.69239	-2.61717	-2.56591	-2.95595	-3.54989	-3.18387	-3.20581	-3.05551	-3.16569	-3.45414	-3.16712	-3.55896	-0.533375	-0.54537	0.742845	-2.88232
ENST00000395226	AGPAT9	protein_coding	1.59949	1.29031	1.86798	-1.34746	2.30093	5.18343	-0.806515	-0.75525	-1.1453	1.4307	-1.37321	-1.39515	-1.24486	-0.355032	-1.64348	-1.35646	4.77526	5.91149	2.26529	1.85306	3.4519
ENST00000251170	SEC14L5	protein_coding	2.64814	1.34468	-0.431288	-0.324803	0.923662	0.0883014	-0.52082	0.26741	-0.859601	-0.0384951	0.497445	0.112936	-0.959161	-0.0693371	0.757692	0.514199	0.537393	-0.0219846	2.18841	2.25423	1.62907
ENST00000231137	PCDHB7	protein_coding	1.22051	-0.79916	1.36347	3.46996	0.133459	-1.28686	1.68898	-1.25976	-1.6498	-2.24374	-1.87772	-1.89966	-1.74937	-1.85954	-2.14799	-1.86097	2.74719	2.64724	3.17582	3.43602	3.06768
ENST00000544915	ARNTL2	protein_coding	5.8503	5.59816	4.22584	2.48202	4.61668	3.36905	5.81438	2.69572	2.98375	4.41218	5.01322	3.05582	3.05411	3.8184	4.27998	4.45908	3.42513	3.49379	3.30122	2.56707	2.75781
ENST00000506868	TAS2R50	protein_coding	2.69989	2.96973	2.84285	1.04244	4.1978	2.19251	0.583394	1.63466	1.24461	-0.349319	0.0166957	-0.00524268	0.145052	1.03488	0.746428	0.0334502	3.34205	4.66719	3.77067	3.4129	3.1256
ENST00000600132	ANKRD24	protein_coding	3.255	3.9168	-1.745	1.03956	-2.55997	2.55886	3.10407	2.43913	0.241727	2.04011	1.9207	1.1618	2.04906	-0.383047	2.3874	3.58515	1.09815	1.53878	0.652311	2.14698	-0.684644
ENST00000271417	ILDR2	protein_coding	1.71738	1.39515	1.99074	1.54397	1.46527	-0.092554	-1.43864	1.19759	0.544506	2.55938	3.6951	1.06019	-2.87698	1.01284	0.531749	1.91831	7.47366	7.05878	4.20807	4.02829	5.07099
ENST00000467228	SLC25A18	protein_coding	1.55767	0.537998	1.54863	-0.25178	2.05558	1.31333	2.6111	-0.659567	-0.0496124	0.356456	-0.277529	-1.29947	-1.14917	-1.25935	0.0371654	-1.26078	1.15474	2.10993	2.23544	-0.0512543	-0.975984
ENST00000335211	IGFN1	protein_coding	-4.03048	-4.05015	-3.30256	-3.518	-3.11753	-3.95289	-2.97705	-1.92579	-1.73087	0.0902353	-3.54375	-3.56569	-3.41539	-3.52557	-2.81402	-3.527	5.07834	4.8118	2.50979	2.79105	1.15011
ENST00000323534	RAP2B	protein_coding	7.48222	7.79304	6.62145	6.93371	7.35063	6.6985	4.43318	5.00382	5.64147	3.85411	3.35191	5.58631	4.39781	5.56274	5.27429	4.29828	6.1943	5.44016	6.91802	5.97595	6.56187
ENST00000465698	PLA2G5	protein_coding	1.93876	1.72644	0.666681	1.0362	1.17363	-0.983655	-0.00781308	4.62841	-0.346594	2.86683	3.01045	-0.59645	-0.446155	-0.556331	-0.844779	1.02721	1.37233	0.491022	-0.520973	-0.348236	0.727035
ENST00000484513	MYD88	protein_coding	6.22708	5.70001	6.53997	6.39545	7.09315	6.83841	5.3461	3.42907	3.37345	2.09146	2.81111	3.65793	2.73783	4.13862	3.71772	3.69662	6.52349	5.52301	6.12245	6.12116	5.79855
ENST00000383699	CADM2	protein_coding	2.49339	2.5122	2.29726	2.49686	2.78185	1.68345	-1.66263	1.78095	0.458018	0.311545	-0.644368	1.39259	-1.51601	-1.62619	1.70986	1.43128	3.16377	2.53664	2.97395	2.52051	2.80014
ENST00000542285	C1R	protein_coding	4.2648	2.34467	3.27283	1.96993	-1.62961	-1.46497	0.510874	1.88407	1.49402	2.03759	1.52914	-1.07776	1.87989	1.54732	1.99584	2.28286	4.26953	3.33164	3.08518	4.07734	4.91815
ENST00000313708	EBF1	protein_coding	-0.537465	0.442866	-1.13147	1.46044	-1.94644	-2.7818	-1.80596	-1.7547	-2.14474	-1.73868	-2.37266	-2.3946	-2.24431	-2.35448	-2.64293	-2.35591	4.95269	3.21643	1.48823	3.02354	0.736239
ENST00000407540	MATN3	protein_coding	4.75198	5.06036	4.28286	4.54276	3.8917	4.08233	-0.749182	0.302083	-1.08796	2.96196	-1.31588	-1.33782	-1.18752	1.50966	1.41385	0.285837	4.00947	3.74965	1.54501	1.49536	0.570629
ENST00000375941	C9orf170	protein_coding	-0.166136	1.27363	0.883716	1.34634	-2.25319	-2.08855	-1.11271	-1.06144	-1.45149	1.27651	-1.67941	-1.70134	-1.55105	-1.66122	-1.94967	1.50727	0.752861	2.08657	0.696061	0.131833	-0.377859
ENST00000268489	ZFHX3	protein_coding	3.72333	3.63842	3.95894	3.97278	6.2766	7.83367	4.33864	3.21332	3.86767	4.34134	3.58782	3.53535	4.9748	4.02293	4.68264	4.19205	7.09525	7.36537	7.70055	7.73601	7.79222
ENST00000370482	GBP3	protein_coding	-1.34647	1.3343	-1.61855	-1.83399	-2.43352	-2.26888	-1.29304	-1.24178	-0.631824	0.096172	-1.85974	-1.88168	-1.73138	-1.84156	-2.13001	-1.84299	2.0871	1.52772	0.778759	-0.633466	0.026767
ENST00000397359	CDH24	protein_coding	3.91504	4.00785	3.43351	3.86192	2.74782	4.8166	1.34398	2.39524	2.12067	1.73319	2.36224	1.97773	1.78011	0.795461	1.38148	3.457	6.0021	6.27466	6.24021	6.657	6.54371
ENST00000296755	MAP1B	protein_coding	9.24053	8.94405	9.44878	9.49736	9.72777	10.1458	7.42837	6.76097	6.78682	8.26254	7.69266	6.60723	6.8852	6.71552	6.98094	7.0465	8.13643	7.77219	7.4442	7.19345	7.50008
ENST00000405460	GPR98	protein_coding	7.05914	7.11912	5.43068	5.90365	6.06434	5.01895	4.99831	5.25227	5.19085	5.32951	6.16647	4.71252	5.16237	4.1505	5.70476	5.75547	1.88132	2.70897	2.06894	2.49845	1.9809
ENST00000398604	PCDHGA8	protein_coding	5.79825	5.63333	5.94932	5.19661	6.26466	6.74624	3.28689	4.60119	2.74166	3.71408	4.38316	3.11329	3.52662	3.41645	3.65156	4.67555	8.02599	7.90259	7.48706	7.54737	7.29476
ENST00000473183	ESRP2	protein_coding	6.38898	6.23869	5.99703	6.30329	6.98941	6.79701	2.98626	3.35945	3.91051	2.8609	0.904985	4.20497	3.98087	3.63937	2.58225	2.97237	3.04447	3.25063	3.67473	2.84747	3.30607
ENST00000391696	ZNF324B	protein_coding	3.522	2.54963	1.92799	3.58702	0.697979	3.44758	2.99046	1.52715	1.13711	-1.26418	-1.89816	-0.33514	1.55212	0.441945	0.638924	0.925946	3.89667	3.33729	1.74034	1.65004	1.86281
ENST00000355790	LRRC20	protein_coding	4.06295	4.87905	1.94653	2.59358	0.257084	0.158688	-1.1874	1.86387	3.64375	2.52375	0.245904	-0.191072	2.37426	2.90794	0.782991	3.35012	4.24585	4.57822	4.1068	4.22707	4.16216
ENST00000586582	SEMA6B	protein_coding	5.42239	5.05146	1.07502	0.0522257	2.03766	0.202296	4.50007	3.77372	3.00928	3.72655	4.00376	2.46397	2.32476	3.56822	2.56356	4.53508	1.89932	0.676972	1.24994	1.83771	0.649951
ENST00000473515	SCML4	protein_coding	1.42654	1.65479	0.739421	-0.476022	-0.338588	0.311478	-1.52004	0.116191	0.463111	-1.45275	-1.08673	-2.10867	-0.373415	-0.483591	-0.357001	-1.06998	0.345532	0.978799	-0.448234	0.461469	1.38474
ENST00000341744	PMEPA1	protein_coding	7.65303	7.15984	4.68158	3.69643	6.03961	4.72312	5.29533	4.75023	5.27164	5.52875	4.27911	4.74038	5.19922	5.24998	4.42388	4.31129	4.91945	4.62566	3.81585	4.13615	4.38134
ENST00000468878	TRIM46	protein_coding	3.84783	2.64175	3.74081	4.6197	1.41682	2.58146	-1.14314	2.23006	1.68801	-1.07585	-0.709834	1.07558	1.87795	-1.69165	2.47933	1.62885	2.43864	4.11059	3.83556	4.82022	4.17667
ENST00000264144	LAMC2	protein_coding	5.5111	5.35125	4.94357	5.43192	5.48508	5.25446	5.10732	2.97638	1.20783	1.81553	2.78726	3.39093	2.69323	3.10243	2.59717	1.92266	0.983333	1.53087	2.88144	0.691612	0.959528
ENST00000523415	ERICH1	protein_coding	4.14588	3.60467	3.8575	3.22702	4.90502	4.84576	-1.27643	3.16715	3.90835	2.96078	-0.258164	1.45686	1.09258	1.98241	2.34604	2.17363	3.48222	3.74597	2.85427	3.70508	4.13084
ENST00000305910	HIST1H3G	protein_coding	8.47561	7.94137	6.5675	5.84304	6.65159	6.02964	6.14298	5.05674	6.6667	4.92076	6.3263	6.34284	5.24521	5.88992	4.93405	5.38153	6.41419	4.50431	4.62982	3.66505	3.4184
ENST00000209875	CBX5	protein_coding	10.4473	10.6085	10.0622	10.0376	10.3255	9.94211	8.93929	8.07472	8.24273	8.68551	8.78572	7.63052	8.50667	8.3091	8.16289	8.59534	9.79792	9.40003	9.25078	9.30075	9.10068
ENST00000368704	S100A16	protein_coding	4.19368	5.38212	4.64858	0.848176	6.15554	7.5681	6.45521	2.76232	5.09474	5.64624	6.48064	3.88795	4.03825	3.54105	1.55216	0.839181	6.69527	6.70814	6.74633	6.54056	6.81047
ENST00000312371	AMZ1	protein_coding	2.76717	2.53891	2.54954	3.25164	2.06714	1.39225	1.44209	3.49335	-1.21862	0.77241	-0.861576	-0.468477	-0.318182	1.1566	0.742626	0.740141	3.15565	2.26285	1.92893	2.58709	2.31444
ENST00000587416	MKNK2	protein_coding	6.63632	6.36889	6.04488	5.50111	6.76066	6.0622	2.25064	3.64586	3.38135	4.30399	2.07097	3.60542	4.34068	4.44463	4.17267	3.83315	5.25947	5.36192	6.11386	5.5044	6.25083
ENST00000435706	TOP2B	protein_coding	9.48185	9.565	8.71645	8.70613	9.0299	9.04607	7.6434	7.19015	7.2699	7.11459	7.48669	7.02418	7.44607	7.06636	7.44358	6.76901	8.76285	8.79935	8.64209	8.85323	8.71503
ENST00000597643	ANO8	protein_coding	4.58428	4.47714	4.53054	5.3151	3.23984	4.19889	0.702245	2.13202	4.69975	2.61753	1.90108	2.96161	1.52694	1.63915	3.45024	2.87477	5.23295	4.67357	4.78602	4.97063	5.22369
ENST00000315190	SERTM1	protein_coding	0.170125	2.41349	-0.42388	-1.63932	2.5685	1.51075	2.90163	-0.0471094	-1.43716	1.96891	0.656856	-0.68701	-1.53672	-0.0619289	-1.93534	1.15904	0.959839	1.40046	3.29536	2.5612	2.33691
ENST00000282588	ITGA1	protein_coding	2.83313	2.85373	2.53358	3.35916	3.88853	3.89705	-0.519431	0.209906	0.726751	1.54786	2.20665	1.21386	-0.472346	0.310563	-0.356396	-2.3913	3.01127	3.766	3.12121	3.92674	3.41705
ENST00000398117	BCL2	protein_coding	2.2145	1.13343	-2.64254	-0.857981	-1.45751	1.40757	-2.31703	2.48912	0.666115	2.99818	3.70123	0.0943317	-2.75537	-0.280587	1.8002	2.08722	7.29193	7.39855	7.83692	7.50619	7.67402
ENST00000226319	PHF17	protein_coding	7.92504	8.05625	5.72473	5.57021	6.73398	6.51467	6.41343	5.6463	5.68864	5.95289	5.82903	5.37414	5.68363	5.88674	5.80012	5.96537	5.27397	5.40647	5.53141	5.64027	5.57209
ENST00000064724	CLDN11	protein_coding	3.27147	4.5231	4.09561	1.92597	6.8656	4.19152	1.78885	1.10314	1.93549	1.11917	3.07014	1.46324	2.48801	0.503362	1.79988	2.72433	6.46177	5.50491	5.88449	5.75585	5.54161
ENST00000269812	PPAP2C	protein_coding	5.48165	5.60284	4.56802	5.13499	7.67905	4.48328	0.249672	2.30094	0.910891	2.48688	1.26794	-0.338964	3.98126	3.50851	0.997669	5.31444	1.89285	2.91843	1.32147	-0.0907508	-0.0154801
ENST00000466174	PRDX2	protein_coding	8.51188	8.58875	9.18036	9.04255	8.31958	8.76769	2.80543	5.14209	6.64655	5.1395	5.36801	6.59183	5.70693	6.25691	5.4114	6.2889	8.90803	8.90045	9.24355	9.45084	9.5515
ENST00000222275	UPK1A	protein_coding	4.83134	2.92715	0.974302	-0.241142	0.159327	1.32397	0.299807	0.351072	-0.0389739	0.952057	-0.266891	3.0331	0.861466	-0.24871	-0.537159	3.4503	-0.64198	-0.201358	-0.213353	-0.0406158	1.03465
ENST00000309422	VEGFB	protein_coding	5.70686	5.1453	6.63832	6.75991	5.3655	6.59804	2.13094	4.08909	5.31572	2.00558	3.1492	3.44919	2.6926	3.16738	2.10133	4.53519	7.06567	6.7997	6.99282	7.02892	7.03571
ENST00000343813	ICMT	protein_coding	8.57724	8.71191	7.91506	7.73805	8.1552	7.78274	7.22096	6.62361	6.43747	6.30635	5.34744	5.98371	6.27453	6.65102	6.38702	6.24683	6.83447	6.16786	6.01077	6.30163	6.30719
ENST00000223061	PCOLCE	protein_coding	5.21188	5.225	3.74479	4.70768	5.45007	6.17744	1.82237	3.19556	3.39048	4.09911	2.06303	3.32119	2.19138	2.97429	2.68584	3.52035	7.84348	7.81306	7.6535	8.00158	7.52876
ENST00000538872	IQSEC3	protein_coding	0.405212	1.38554	-2.5673	-2.78275	-3.38228	-3.21764	-2.2418	-1.19053	-1.58058	-3.17451	-0.486569	-2.83044	-1.09518	-0.790316	-1.07876	-1.20678	5.27174	5.21704	4.39479	4.42901	4.78767
ENST00000517434	PCDHGA6	protein_coding	5.81843	5.61524	5.78242	4.89434	6.21394	6.74401	3.28689	4.45364	2.50065	3.59704	4.18834	2.83576	4.18959	2.68947	3.44993	4.68804	8.07756	7.94896	7.5304	7.63949	7.39098
ENST00000246841	FLRT1	protein_coding	2.67705	2.73755	-0.724312	-1.93976	1.16115	2.62535	-1.39881	1.97439	0.847375	1.36892	4.10058	-1.98744	-0.837148	1.75312	0.764228	1.85861	4.76793	4.30948	5.20697	4.75262	5.16893
ENST00000439696	ZFP36L1	protein_coding	7.74461	7.87512	5.88757	5.92294	8.63995	9.57731	6.77966	6.94925	5.82791	5.96527	5.86616	6.66939	5.99452	6.38869	6.58409	5.32514	10.9578	10.8932	11.2131	11.7733	11.9131
ENST00000358739	HIST1H2AI	protein_coding	9.57374	9.55664	8.2058	7.94562	7.80862	7.92292	8.48657	6.94147	7.92729	6.92273	7.65911	6.33551	7.67425	7.44122	7.05324	6.03541	7.77527	5.52028	6.23265	6.11166	5.55466
ENST00000265104	DNAH5	protein_coding	0.891236	1.67892	-3.70277	-3.91821	0.237144	-1.76814	-3.37726	-2.326	0.0913105	1.44491	3.75648	-1.15854	-1.23064	-0.603853	-0.0443041	1.59635	-1.31905	-1.87843	-3.89042	-2.71769	-2.05745
ENST00000290399	SIM2	protein_coding	-0.297183	2.40561	0.430741	-1.10663	0.8788	0.628402	2.52178	1.07055	-1.90446	1.30896	-1.13238	-1.15432	-2.00402	0.207729	-1.40265	-1.11563	2.01609	2.51812	1.82805	0.415823	1.97652
ENST00000265992	CCNJ	protein_coding	7.29386	7.32181	6.47975	6.32414	7.73807	6.78164	5.53185	5.13359	4.24878	5.49309	5.14639	4.80002	5.14922	5.03904	5.65456	5.56308	6.58722	6.54979	6.31077	6.49736	6.31143
ENST00000451531	POTEI	protein_coding	3.639	3.73389	5.88269	6.6797	4.77264	5.33688	2.29713	1.14676	1.13522	3.01078	0.666299	1.64436	1.24211	1.22505	2.76949	3.82353	1.58667	3.88711	3.43033	3.2145	2.59588
ENST00000336868	NXN	protein_coding	7.40791	7.74969	7.43287	7.29126	7.39	7.22933	6.87233	5.47779	6.07943	4.47714	5.0168	4.27759	5.57867	5.64452	5.24465	5.79119	5.85558	5.93363	5.92986	5.67659	5.89834
ENST00000395699	PURB	protein_coding	6.05918	6.25796	5.5439	5.2007	6.19943	6.29015	5.4625	4.31105	4.90223	4.14857	4.44981	4.07055	2.8461	4.29623	3.92239	4.2269	6.60722	6.41437	6.46796	6.2162	6.60629
ENST00000369880	AS3MT	protein_coding	6.08988	6.66366	3.95182	5.92173	6.31193	5.41338	4.07802	2.54432	3.93855	4.22331	4.31102	4.25806	4.17019	3.86208	4.15859	4.23262	5.65747	5.34553	5.61732	5.4905	5.2868
ENST00000374429	CXCL12	protein_coding	5.78113	5.36243	1.02256	4.22215	6.90802	6.32253	7.06688	6.43642	6.53806	6.07356	6.43958	6.56248	6.7677	6.91502	6.83603	5.74454	8.92657	8.11836	7.40729	7.98683	7.61429
ENST00000367012	SERTAD4	protein_coding	3.65365	4.04505	3.51763	1.98026	6.06162	4.71529	-1.80072	0.83551	-1.1395	0.26657	2.63259	2.56484	-1.23906	1.35121	0.362317	1.34978	1.2575	1.60501	2.27109	3.10679	2.57799
ENST00000270792	SH3BGRL3	protein_coding	8.65606	8.19827	8.68705	8.77622	8.57057	9.58407	7.02766	6.70342	6.65851	6.83791	7.0724	6.25778	6.0341	6.15471	6.76896	5.86238	8.16862	7.29321	7.71526	7.98084	8.20361
ENST00000354888	STEAP3	protein_coding	4.04697	3.45698	3.01816	1.85163	5.77147	5.8674	-0.514311	1.99638	1.60634	-0.862062	1.50395	2.42061	1.95424	1.74453	2.85818	2.5796	1.24434	-0.430514	1.14245	-0.269772	-0.779464
ENST00000449193	SKIDA1	protein_coding	4.07415	3.82112	0.535291	1.48977	4.52767	4.17036	3.1462	1.71942	2.73147	2.85882	4.27138	0.27216	1.42245	2.31228	3.95457	4.58698	5.28533	5.26652	5.65598	5.35326	5.09549
ENST00000460633	HLA-DQA1	protein_coding	1.94104	0.763829	1.98091	1.98786	-3.00399	-1.83935	-1.86351	-1.81225	-2.20229	-0.796224	-1.43021	-0.13022	-1.30185	-1.41203	-1.70048	-0.413455	0.654133	-0.779714	-0.791709	0.117994	-2.12866
ENST00000325870	DMRTA1	protein_coding	3.20137	2.81331	0.101473	0.564101	2.71946	0.451137	1.42698	2.15631	-2.23373	-0.505734	1.78628	-0.161658	1.5736	0.141495	0.590013	0.725032	3.33319	0.77381	3.44987	3.15694	3.54034
ENST00000558467	GCHFR	protein_coding	6.27375	5.76866	6.46734	5.60337	3.60174	5.38529	8.83573	2.98613	5.68355	1.00215	1.95313	3.66816	2.08149	4.55627	2.41983	3.38492	5.41934	4.68163	5.74363	5.11801	4.99164
ENST00000405375	CDKN1A	protein_coding	5.61086	6.3945	4.0814	2.5664	7.16427	4.15898	1.72883	2.26552	0.0681238	5.56165	2.42517	4.59963	1.77592	3.71637	3.32483	2.44192	5.53121	6.23666	7.59071	7.2953	8.0872
ENST00000341871	TMEM220	protein_coding	3.41982	3.04651	3.43153	4.47482	3.36379	1.67428	0.949682	2.58591	1.41826	1.3389	2.38298	-0.0539918	1.68127	0.723093	2.63628	2.20709	3.86588	2.97208	3.68445	3.00158	3.68453
ENST00000373012	POU3F1	protein_coding	2.56406	3.31698	-1.29298	-1.50842	1.06197	0.378614	-0.967472	2.78423	-0.306253	-1.90019	-1.53417	0.765819	-1.40581	1.48401	1.19556	-0.517416	3.26067	2.85329	3.51937	1.6921	2.0893
ENST00000389420	ADAMTS20	protein_coding	3.84158	4.30734	-1.33739	-1.55283	0.935101	2.1822	3.66054	-0.375654	3.48223	2.30333	2.50888	1.56941	2.45667	1.02456	2.28044	4.24553	1.69019	1.73488	0.93439	1.6477	0.0448944
ENST00000466059	BOC	protein_coding	-0.184169	1.68925	3.12872	2.32831	3.82832	5.31968	-0.938095	0.11317	0.530479	0.451121	-0.91983	-0.941769	-1.37644	-1.48661	1.13183	-1.48804	6.28503	6.02426	5.39424	5.98358	6.25208
ENST00000392708	STT3A	protein_coding	8.10488	8.32475	8.42469	8.37893	8.67135	8.85178	5.85869	6.85991	6.40477	5.86742	6.29608	5.9399	6.10557	5.73948	6.52808	6.17124	7.81832	7.47741	7.72688	7.49138	7.46502
ENST00000592940	GPX4	protein_coding	8.17363	7.82969	8.22971	8.71087	7.29011	8.07895	6.99002	5.91842	5.12399	4.80015	4.97853	6.14422	5.02443	5.80407	5.56071	6.81405	6.98041	7.31709	6.38571	7.20481	7.31961
ENST00000361470	MAGEE1	protein_coding	3.59597	1.79203	2.53962	2.67782	1.87665	1.80683	-1.30479	1.74647	-1.64358	-1.23751	-1.87149	0.428497	0.841826	0.73165	0.180168	-0.269776	3.07535	3.80875	4.11278	3.67671	3.07391
ENST00000408886	C16orf3	protein_coding	3.44555	3.21943	3.4365	4.6361	3.62153	3.07567	0.592085	1.64335	1.83827	1.24433	2.34731	0.00344828	0.153743	2.04357	2.07705	2.04214	3.89823	4.17838	3.40085	4.49959	1.9119
ENST00000262207	CRISPLD1	protein_coding	6.01481	5.88155	3.83396	4.84091	6.17311	5.19068	2.80897	4.23874	3.50581	3.74415	4.27789	3.75638	3.69255	3.55323	4.26478	4.65134	4.54525	4.81876	4.76829	4.73158	3.89431
ENST00000372264	PPAPDC3	protein_coding	2.71088	0.443279	-0.809128	0.560391	0.697826	0.125499	-0.483622	-0.432357	-0.822403	-0.416335	1.53464	0.512704	-0.921964	-1.03214	-1.32059	-1.03357	2.27503	2.9221	2.00322	0.760918	3.05858
ENST00000227349	C11orf63	protein_coding	1.69241	0.557264	2.62679	1.50445	2.36435	3.52899	-0.9546	-0.903335	-1.29338	-0.30235	0.478702	-1.54324	-0.392942	-1.50312	-1.79157	-1.50454	2.19108	2.1292	-0.46776	1.28994	2.78025
ENST00000448454	PALM2	protein_coding	2.78951	3.36019	-0.150947	-0.173745	1.78131	0.914924	1.17456	-0.259603	0.350351	0.756419	0.887969	1.02649	0.388294	0.988611	0.230678	0.987185	2.25831	1.99532	2.31348	1.19671	2.18951
ENST00000520105	PTP4A3	protein_coding	5.55131	5.74206	4.60829	4.27421	3.79332	4.56801	4.49323	5.3221	4.15445	4.77553	2.81961	3.34516	3.15442	3.59679	1.43387	4.59536	2.99201	5.20708	4.42064	5.43291	5.25361
ENST00000358536	PLXNB1	protein_coding	5.81885	6.16653	5.92197	6.00559	5.86492	5.78033	5.82328	4.52615	4.16257	4.1182	4.32322	3.45329	3.52958	4.11399	4.12143	3.69361	5.6111	6.11668	5.94493	6.04846	6.17252
ENST00000218104	ABCD1	protein_coding	2.65904	2.28323	1.7089	4.21592	3.03142	3.29122	-1.28753	0.348701	-1.62631	1.10169	0.730738	-0.2912	0.859095	-0.251081	0.875508	-1.83747	3.83678	3.29877	3.92723	3.07249	3.25468
ENST00000488608	ZC4H2	protein_coding	6.7015	6.28438	4.37535	5.90884	6.17508	6.8657	1.53093	3.22605	3.36207	2.59821	5.15405	4.22769	3.73644	4.61177	3.86389	3.22891	5.87916	5.66639	6.55692	6.29379	6.69623
ENST00000506123	GPX8	protein_coding	6.29453	6.2514	5.90114	5.23363	5.54483	5.7217	2.8088	4.71804	2.05498	3.2684	2.56403	4.64643	3.49974	3.54568	3.18129	2.95929	7.0294	6.41616	6.97512	6.72576	6.74332
ENST00000222286	GAPDHS	protein_coding	5.57958	5.28506	2.01473	4.43155	3.7358	3.56602	0.0183041	3.529	3.48688	3.40752	1.77353	4.01463	2.57996	2.27714	3.64077	3.79029	2.07652	4.6046	3.59261	4.20144	3.75315
ENST00000332582	GPR173	protein_coding	4.03648	4.36675	4.4843	3.57698	4.1225	4.0115	2.00245	4.02334	1.77914	1.18521	2.02071	1.28828	2.43858	1.86897	1.75045	0.18947	5.28948	5.20172	5.33059	5.32499	5.78169
ENST00000314250	TENC1	protein_coding	2.8268	2.3217	2.46357	2.42501	3.66419	3.04456	-1.73449	1.12413	-1.07327	1.50273	1.78628	0.261841	0.412136	0.30196	2.67648	2.57355	6.58817	6.20729	5.88164	6.17302	6.81414
ENST00000564295	MT1F	protein_coding	5.8417	6.49287	5.9614	7.14329	4.28072	7.13838	-0.0706508	-0.0193863	3.39792	2.80399	3.94761	3.34071	3.07597	4.77315	3.41431	4.58886	3.07503	3.33507	4.87562	1.58893	1.6642
ENST00000560692	SLC12A1	protein_coding	-1.25556	0.650766	-2.84957	-3.06501	-2.66454	-3.4999	-2.52406	-1.4728	-1.86284	-3.45678	-3.09076	-3.1127	-1.37744	-3.07258	-3.36103	-2.07401	0.53415	-0.440265	-1.03722	0.457442	-1.78922
ENST00000339077	KLHL7	protein_coding	7.10956	6.83329	5.7687	5.44808	6.2345	5.68442	3.09421	4.23293	4.37014	4.5452	4.3604	5.09053	4.43722	4.51147	4.92967	4.38975	6.34718	6.21509	6.33927	6.57715	5.93758
ENST00000372980	JPH2	protein_coding	-2.72879	1.71097	-2.00087	-0.216311	-2.81584	0.348797	-1.67536	0.697831	-2.01414	-1.60807	-2.24206	-0.679036	-2.1137	-2.22388	-2.51233	-2.22531	-2.61715	-2.17653	0.811478	-1.01578	-1.94051
ENST00000558573	PATL2	protein_coding	1.78143	2.14028	-0.81257	0.971987	0.957418	0.537094	0.512936	-0.4358	-0.825845	-0.419777	-1.05376	-0.0757008	-0.925406	-0.0355817	-0.32403	-1.03701	0.571149	0.0117708	0.999775	1.17251	0.832746
ENST00000306749	FASN	protein_coding	7.38727	7.4533	7.37189	7.4152	7.27222	7.41437	6.72522	5.44976	5.62043	5.53331	4.4795	4.52502	5.68262	5.03055	4.48753	4.72302	6.159	6.14779	5.1231	5.50873	5.61877
ENST00000328867	CAPN12	protein_coding	1.88117	3.44647	4.35633	4.28674	3.37909	2.95876	-0.872752	0.178513	1.59582	0.779498	-1.43945	-1.46139	0.273869	1.57873	2.29028	3.66477	3.43339	2.08551	2.86202	2.24626	2.76899
ENST00000356341	PAK1	protein_coding	9.66965	9.65956	7.65499	6.93609	7.88747	7.70013	6.77334	7.09908	7.1863	7.50303	7.05875	7.82686	7.22195	7.03822	7.02133	7.37672	8.75041	8.23047	8.16282	8.34826	7.98105
ENST00000432792	TMEM125	protein_coding	2.34456	3.75373	4.65744	3.54892	0.557067	2.42215	-0.302452	3.20824	-0.641233	0.764835	-0.86915	0.108911	2.06656	-0.85097	1.66794	-0.852396	-1.24424	-0.803617	1.76935	0.942087	2.01736
ENST00000440501	SLC46A1	protein_coding	4.11771	4.01231	4.05208	2.59271	4.07617	4.94332	2.64062	0.258927	2.13192	2.0823	3.69408	2.38456	1.69532	1.03766	2.57233	2.76206	5.0261	4.49309	5.02363	4.73514	5.27163
ENST00000244565	UNC5CL	protein_coding	3.95466	2.68988	2.48994	5.48951	1.45257	2.03225	-0.991909	0.644318	4.34174	1.53481	3.7268	-1.58055	-1.43025	2.6295	1.75609	2.15859	-0.348733	2.59439	3.19537	2.25263	4.20237
ENST00000296098	TRIM54	protein_coding	4.0709	4.25153	-0.755766	0.0287902	-1.57074	-1.4061	-0.430261	-0.378996	0.230958	-0.362974	2.32497	-1.0189	0.71636	3.19115	-1.26723	3.66365	1.43531	3.52801	-0.943421	0.229316	0.304587
ENST00000251822	RHOBTB2	protein_coding	3.74286	4.60414	3.96232	5.15172	5.05288	4.93702	-0.861921	1.18934	2.38426	2.41482	0.57138	1.3568	1.86966	2.49645	2.4304	1.83606	6.65982	6.36483	6.55566	6.46299	6.55592
ENST00000595376	BCAT2	protein_coding	2.26613	3.09446	0.0871611	0.871718	1.44211	1.60675	1.99763	2.92336	1.39581	1.47995	-1.15403	0.408993	0.974325	-0.135851	0.575701	2.32215	4.53697	4.12096	4.29182	4.77268	4.7021
ENST00000288139	CACNA1D	protein_coding	1.61585	1.74057	-0.31919	-2.1196	1.13885	2.95331	-2.57865	-1.52738	-0.5955	1.0736	-0.823417	0.832716	-0.209634	-1.12716	-0.0936848	1.7783	2.33755	2.89747	0.715547	1.66589	1.1562
ENST00000297130	MYOZ3	protein_coding	4.56713	4.35664	4.28223	3.25943	4.41479	3.55246	2.50082	1.659	2.16204	2.03759	1.04104	0.796707	3.0059	2.05922	0.77077	1.25044	2.10652	2.38668	1.87218	2.45996	2.62269
ENST00000523235	FADS2	protein_coding	7.66239	7.68862	7.50431	8.33859	6.8999	7.06939	5.36004	5.65869	5.88532	5.42733	5.29646	4.16026	5.61654	5.95468	4.91193	4.23032	7.2651	7.11715	6.71663	6.81656	6.8277
ENST00000527223	DNAAF3	protein_coding	3.55049	3.36089	-0.891513	1.21497	-1.70649	0.0431136	-0.566007	1.48526	0.680174	2.58874	2.18922	1.16728	-0.00434915	1.88548	3.91895	3.63894	1.29956	2.74018	2.09076	3.00046	2.86928
ENST00000477541	HLA-DMA	protein_coding	4.22877	4.03917	1.46484	3.05675	2.64986	-1.1855	-0.209655	1.84161	2.45156	1.85763	-0.776353	2.66114	-0.647997	2.04918	4.27531	2.04776	2.43352	2.09653	4.48664	2.77185	2.11015
ENST00000423345	PRAM1	protein_coding	1.81916	2.00594	2.43161	-1.3688	-1.96833	-0.218727	0.172152	0.223417	-1.16663	-0.760561	-1.39455	-0.416484	0.318773	-1.37637	-0.664814	-1.37779	2.40029	3.62518	0.98092	2.29116	2.36643
ENST00000304613	KNDC1	protein_coding	3.72505	3.4094	0.958213	1.45326	-1.73123	1.70643	0.824287	1.87555	3.3184	1.69893	2.54299	1.48358	1.38595	1.08312	2.23525	1.36181	4.81324	5.19964	4.49104	4.92681	5.10603
ENST00000587176	TNNI3	protein_coding	4.19272	4.57359	1.27679	1.6463	2.63174	1.62645	0.602291	2.65356	3.07086	2.25454	1.03559	3.33558	0.163949	1.05377	2.08725	2.05235	3.11994	3.10113	2.89649	2.5838	1.33714
ENST00000372733	SDC4	protein_coding	7.62939	7.52679	6.41266	6.55288	9.762	9.74526	8.19901	5.55405	6.08904	6.53776	4.82213	7.00269	6.29982	6.56935	6.04854	4.91585	7.45689	6.63448	5.94323	5.2509	5.53377
ENST00000530275	KIAA0754	protein_coding	7.16322	7.22581	5.30739	5.39783	5.69499	5.65705	5.85425	5.54738	5.19664	5.65974	6.11957	5.1491	4.18728	5.28064	5.49469	5.68473	6.37415	6.71185	6.43147	6.32473	6.19055
ENST00000334325	SPATA12	protein_coding	2.16578	2.93966	2.8937	1.35633	3.21623	3.03692	2.77175	2.82301	1.29547	-0.620394	1.55298	-1.27632	-1.12602	1.57116	1.47535	-0.237625	3.92512	3.85555	2.25859	3.55686	1.36909
ENST00000266085	TIMP3	protein_coding	5.6404	5.86627	4.71365	5.99987	5.89868	6.13642	1.38094	3.43221	4.30895	4.65768	4.90171	3.40702	2.8968	4.02225	4.78238	5.04045	8.3513	8.69276	7.36564	7.70941	6.98307
ENST00000394143	GPR112	protein_coding	0.307827	0.448622	-2.05171	-2.26716	-1.86669	-2.11709	-1.72621	-2.67494	-3.06499	-0.488994	-0.292905	-1.72988	-3.16455	-1.27472	-2.56317	-1.27615	-1.34607	-2.22737	-1.23937	-2.06663	-1.4064
ENST00000522605	PCDHGB2	protein_coding	5.88976	5.86627	5.84334	5.35569	6.24889	6.75604	3.5904	4.56149	3.12963	4.00282	5.54896	3.40702	3.72396	3.76316	4.75343	5.15293	8.08931	7.98569	7.58031	7.71648	7.42867
ENST00000376327	PLP2	protein_coding	6.45895	5.92942	6.62918	6.86874	6.88537	6.29753	0.478956	3.53022	2.4621	5.3536	0.912258	2.21225	3.50005	4.97483	3.81192	2.73637	8.77557	8.70911	9.19221	9.22865	9.83402
ENST00000232217	RBP2	protein_coding	3.06385	4.90216	0.791777	0.576333	3.29873	3.46337	1.11728	2.16855	1.7785	3.99192	3.55058	0.528646	2.2639	2.56876	4.08767	3.1523	4.1755	4.20108	4.30456	3.94678	4.55257
ENST00000395209	DRP2	protein_coding	2.06226	-1.0278	0.205222	-0.232614	-3.41711	1.06946	-2.27663	-0.6404	-2.61541	-0.887412	-2.84333	-2.86526	0.0923858	-1.82514	0.97387	0.343354	4.00075	3.08019	1.73377	3.21584	2.85054
ENST00000337526	RTN4	protein_coding	8.4567	8.32099	7.87258	7.56832	8.69096	8.29789	6.39073	6.06939	5.92249	7.41845	6.48586	5.83403	6.03604	6.50744	6.59881	6.85684	6.85046	6.74531	7.13566	7.34835	7.58892
ENST00000380607	SH3GL2	protein_coding	2.6982	3.90985	1.48752	2.27208	-0.327455	-1.74778	2.39799	-0.720673	1.88928	2.68767	2.90929	1.96135	1.11165	-0.320455	2.85053	3.20168	2.37374	3.7269	3.62179	3.34707	3.96291
ENST00000589316	WIPI1	protein_coding	6.55981	6.29	5.52102	5.6275	6.58597	6.89058	4.48395	2.72786	2.33782	4.67462	6.59372	4.44552	4.36754	3.65164	5.28258	5.19275	6.37144	5.81929	6.2509	5.89077	6.6209
ENST00000309951	ACO1	protein_coding	6.92572	6.85218	7.84298	7.16154	9.14069	8.13663	5.55604	4.67946	3.82263	4.78639	5.55361	4.26697	5.12385	4.42256	4.98314	5.11301	6.63111	6.24791	6.21691	6.0457	5.74696
ENST00000441685	SVOPL	protein_coding	-0.673113	1.44472	-2.26712	-2.48256	1.61835	1.25247	-1.94161	-1.89035	-2.28039	-2.87432	-2.50831	-0.945286	-2.37995	-1.49013	-1.77858	0.3158	2.36453	-0.120848	-1.45477	-1.28203	-2.20676
ENST00000380486	C2CD2	protein_coding	5.61092	6.77271	4.73356	5.956	5.06906	5.27907	2.7775	3.61464	2.82866	5.73835	6.08753	2.46016	4.23606	4.71085	5.40448	6.30621	4.55516	5.53209	4.89821	5.14895	5.1138
ENST00000483043	AOC1	protein_coding	2.30778	2.28811	-0.134223	-0.349666	1.0508	0.215441	0.191283	1.24255	-0.147498	0.843532	-0.375415	0.602646	-0.247059	-0.357235	1.67625	1.2263	1.83446	2.69012	0.678122	1.85086	0.92613
ENST00000528057	RPS6KA4	protein_coding	2.75237	1.45969	3.62232	2.7288	2.80734	1.14191	1.53278	0.999086	-1.39096	-1.98489	-1.61888	0.359185	0.50948	-1.6007	1.57029	0.397878	3.32796	4.09051	3.95822	4.33532	3.96807
ENST00000331320	MTA1	protein_coding	8.13656	7.92905	7.24678	7.78254	6.81062	7.21156	6.83664	5.52912	6.49786	5.99993	5.4325	6.18026	5.18471	5.88626	5.88971	5.65807	6.88822	7.43457	7.17001	7.40752	7.29916
ENST00000329563	TSPO	protein_coding	3.40836	4.04077	1.32893	1.11348	3.42084	1.67859	0.654433	0.705698	1.31565	0.72172	0.0877351	0.0657967	0.216091	2.69088	2.40243	0.104489	2.52	2.73823	3.14127	3.63594	4.47674
ENST00000368364	HEY2	protein_coding	6.12687	6.03876	5.29742	4.37743	5.64506	5.6055	-0.836509	3.73832	0.824709	3.51618	3.18175	2.82278	2.18458	1.19994	3.99895	3.07298	4.39163	4.12176	1.82026	1.82307	1.4833
ENST00000371610	PARD6B	protein_coding	7.58405	7.4224	6.52273	6.14849	7.06738	7.13034	5.8764	4.57757	5.21769	4.43253	4.33342	5.06405	5.3391	5.40547	4.59487	4.84898	5.17624	5.6633	6.35525	6.18079	6.10576
ENST00000382496	SEMA5A	protein_coding	4.06275	4.24563	0.610098	2.44196	5.07558	5.05569	0.0287128	0.539409	0.390371	0.417928	0.462015	-0.974961	0.497262	-1.5198	0.584064	0.726697	5.33722	5.91341	4.79168	5.57399	5.48807
ENST00000477921	C22orf15	protein_coding	3.21603	2.74385	0.828481	0.613038	2.88798	1.17815	0.569024	1.62029	2.55217	0.221274	0.00232615	1.30232	0.715645	0.0205068	0.317021	1.34101	3.32768	3.06786	2.05586	2.81356	2.88883
ENST00000590867	DENND1C	protein_coding	4.23444	5.00026	3.03636	1.95842	4.65435	4.10849	-0.96006	-0.908795	1.28612	0.107227	5.35589	2.35819	3.06103	1.49142	1.90341	1.07496	-0.316884	0.123738	-0.47322	0.699517	-1.22521
ENST00000457710	SARM1	protein_coding	3.2162	2.9995	3.8158	2.03207	3.40745	4.5271	-1.28496	1.08824	1.89982	0.68922	-0.0443007	0.933761	0.736132	0.97388	1.33751	1.75006	4.80116	4.69769	4.52381	4.54454	4.69782
ENST00000445032	FKBP6	protein_coding	0.906341	3.92229	2.63426	2.90425	3.1978	2.83193	-0.362158	-0.310894	3.54699	3.65933	2.65611	0.0492051	1.1995	1.08932	3.44473	2.78834	3.50341	2.3066	1.70964	3.10477	2.95765
ENST00000374144	C10orf71	protein_coding	0.60197	1.4448	-2.12954	-2.34498	-0.944513	0.220126	-1.80403	-1.75277	-2.14281	-2.73675	-2.37073	-0.0707412	-2.24237	-2.35255	1.05944	-2.35398	-2.74582	-2.3052	-2.31719	-2.14446	-2.06919
ENST00000444842	KCNK2	protein_coding	2.41877	0.562602	-0.49716	-1.7126	0.00979357	-1.1475	1.6357	-0.12039	-0.510435	-0.519404	-0.738352	-1.76029	-0.0250333	-0.135209	1.16131	-0.136635	2.64145	2.57511	2.95904	3.48792	1.73312
ENST00000510767	SLC7A11-AS1	processed_transcript	2.4415	2.38001	3.08454	1.63206	2.3951	0.197164	0.950613	0.416915	-0.388168	1.68087	2.49939	-1.22299	0.734664	0.402096	0.528685	1.81571	1.74579	0.186414	1.17442	-0.38981	0.685461
ENST00000326524	GDNF	protein_coding	1.59987	2.43818	1.32779	-0.887653	4.33299	3.20102	0.653296	-0.29544	0.899477	-2.27942	-0.913402	-1.93534	-1.78505	-0.310259	-1.18367	1.42528	0.518864	2.05902	2.84058	2.31287	3.71007
ENST00000372310	SLC6A9	protein_coding	5.38068	4.54158	4.66114	4.94046	4.4742	4.17587	-1.05774	1.99352	1.18844	3.17947	0.96052	3.05406	2.50391	2.78606	1.10529	3.34651	3.78183	4.02605	3.85536	4.30227	4.20066
ENST00000391736	LILRB4	protein_coding	2.2333	1.32054	-1.73922	-0.954664	-1.5542	-0.0676283	0.171248	0.63755	-0.167534	-2.34643	-1.98041	-1.00235	-1.85206	0.62273	-1.25068	-0.963659	-0.355502	0.407048	-0.341913	-0.754138	-0.0939048
ENST00000497985	PLSCR2	protein_coding	2.0115	2.31376	1.73942	2.52398	3.01191	2.67405	1.64989	1.11619	1.31111	-0.867786	-0.501771	-0.52371	-0.373415	0.516409	1.81292	1.51498	3.29306	2.37112	3.72169	4.30947	4.55466
ENST00000376896	RORB	protein_coding	2.08174	2.61226	-0.412733	0.108789	1.23172	1.05241	-0.350262	0.186429	0.989029	-1.28297	0.848575	0.0611015	0.976931	-1.63575	0.0758067	0.237298	2.81229	2.28608	1.67263	2.74227	1.7631
ENST00000595618	MYO9B	protein_coding	5.9633	5.45027	5.66907	6.10407	5.77609	5.88546	3.76771	4.16988	4.06187	4.67484	4.22177	2.92853	3.48763	3.94355	4.07014	4.66383	6.25655	6.16083	5.9241	6.17985	6.07351
ENST00000305901	ONECUT1	protein_coding	1.13851	2.49736	-0.455491	-0.670934	-1.27047	-1.10583	-0.129985	0.92128	-0.468766	0.522265	-0.696683	-0.718621	-0.568327	0.321498	1.03305	-0.679929	2.92823	3.45631	4.16421	5.41224	4.35975
ENST00000362063	ZNF652	protein_coding	6.40733	6.85304	5.29053	5.50477	6.24455	6.60102	3.00132	2.4449	4.45696	6.20304	5.54315	3.54197	4.54026	4.89575	5.73041	5.83508	6.54134	6.6191	6.21948	6.37858	6.27145
ENST00000304045	KLK7	protein_coding	3.67961	2.85258	0.863212	2.23273	1.04824	-1.37209	0.603755	1.97695	1.26497	1.99297	1.62202	-0.984882	1.75038	1.37717	-0.233211	1.63877	2.56886	2.10259	1.67556	1.26333	1.92357
ENST00000310358	SPON1	processed_transcript	3.70755	4.27779	4.7663	4.71815	5.23004	5.31451	3.11526	1.53426	3.43699	2.51375	2.34925	2.78188	3.98951	2.36743	0.494023	-1.38888	3.50468	3.01745	2.10734	3.72753	3.25346
ENST00000370460	AFF2	protein_coding	5.13133	5.21796	6.66259	7.16991	4.92483	5.90553	4.16077	3.21203	3.10829	3.86486	4.51264	2.25897	3.02309	3.38398	3.82423	3.47244	3.70063	3.5115	3.19695	3.21768	4.18912
ENST00000396170	PTPN5	protein_coding	0.903344	2.02118	1.76877	2.79434	5.13099	6.0033	3.09428	3.49346	4.73901	2.74653	4.82303	4.0906	5.12724	4.13072	3.82025	3.89226	2.15249	2.526	2.514	3.33882	3.57915
ENST00000356083	COL27A1	protein_coding	5.0003	5.32012	5.43545	5.5705	5.23266	5.89184	2.91707	4.61367	3.84748	2.50631	3.36875	1.94992	2.74792	3.66811	3.4812	3.83661	6.46302	6.9314	6.51297	6.76495	7.03007
ENST00000265085	CPEB4	protein_coding	4.95713	5.05619	3.07871	3.25661	6.74936	6.01871	5.63275	2.55932	4.1491	3.98284	4.35639	3.10704	2.98725	2.37457	3.39598	4.24762	5.24497	4.63138	5.52194	4.79212	5.12283
ENST00000507652	ADAM29	protein_coding	2.04818	2.13542	2.24559	-1.13978	1.06804	1.59525	0.986129	0.452431	2.06238	0.790381	1.41943	-1.18747	-0.0371757	0.437611	0.5642	-1.14878	1.6293	1.48496	2.05793	2.23067	2.13601
ENST00000477250	CCDC169	protein_coding	6.18386	5.588	1.13919	1.33879	3.82672	2.90389	6.12766	4.39043	2.86288	4.15648	3.63497	4.19799	3.34829	3.41868	4.32817	4.9445	2.39738	4.50785	3.5365	3.23975	3.70205
ENST00000373886	BICC1	protein_coding	2.29119	2.34747	-0.190341	2.54841	0.164609	1.91421	2.30509	-0.228608	-0.618654	0.52438	1.47536	0.716453	0.504178	-2.41335	1.46812	3.19993	5.13002	5.00032	4.82168	5.07087	4.78888
ENST00000390645	ARL4C	protein_coding	5.11666	4.74293	3.74398	3.73712	7.30597	6.61022	4.50837	4.05516	2.23885	0.229878	0.595893	3.66142	2.83973	3.70154	3.74066	3.95842	5.46873	5.88382	6.95016	6.25957	7.11338
ENST00000484425	FAM71F1	protein_coding	5.08272	5.31187	3.10169	2.77077	0.586278	0.750917	6.80357	3.86549	4.14286	3.74824	-0.83994	4.22558	1.28842	1.50017	1.88979	3.34674	-0.215029	-0.774407	0.213598	-0.613665	-0.538394
ENST00000305352	S1PR1	protein_coding	-0.0110098	2.92352	5.71691	5.75886	2.22387	4.92456	-0.957581	2.09368	0.288601	1.56914	0.797649	0.775711	-1.39592	-0.506098	-1.79455	-0.507524	5.72268	4.78918	6.72402	5.53489	6.03465
ENST00000355485	VANGL1	protein_coding	5.32621	5.11858	4.89314	4.34907	6.25844	4.70708	2.59304	2.15888	3.75433	4.37653	4.03661	2.42971	3.0915	3.39097	3.47228	3.54317	2.91429	3.73078	2.9506	2.29326	3.69046
ENST00000337777	PLS1	protein_coding	5.47136	5.38756	2.87735	4.99633	4.49301	5.62232	1.84922	3.37442	3.38491	4.01337	3.81304	3.67562	1.9414	3.5231	3.8647	4.06009	0.907436	1.50006	2.80999	1.5088	1.2215
ENST00000225823	ASIC2	protein_coding	-2.25095	2.42982	1.06194	-1.73847	-0.338	0.148567	-0.197519	-1.14625	-1.5363	-2.13023	-0.764218	-1.78616	-0.635861	-0.161074	-2.03449	-1.74746	2.32013	2.88628	-0.125717	0.0470201	1.12229
ENST00000300069	RBPMS2	protein_coding	10.0299	9.89902	10.4714	10.462	10.1192	9.36766	8.40532	7.77787	7.6568	7.24915	6.70874	7.81349	7.97966	7.4597	7.4695	7.77347	7.62885	7.45582	7.38167	7.18989	7.57889
ENST00000172229	NGFR	protein_coding	3.51321	2.78305	-1.51375	-1.72919	1.25624	-2.16409	-1.18824	-0.13698	-1.52703	1.04897	-1.75494	-0.191918	2.07385	-0.151799	-0.440248	-1.73819	1.95743	2.31059	3.34299	2.86365	1.5466
ENST00000519389	HEPH	protein_coding	6.55466	6.71045	5.85332	6.12685	6.60158	6.63225	4.64277	4.47644	4.26004	3.52563	2.71762	3.5802	5.21878	3.98955	5.00115	3.40317	5.63455	5.79696	6.26054	6.15034	5.93343
ENST00000490451	C19orf81	protein_coding	3.77245	3.75278	1.33045	1.115	0.515471	0.68011	1.65595	1.70722	2.90213	0.723238	1.08925	1.06731	2.21761	1.10743	2.40395	1.10601	4.71416	4.96214	4.46472	4.77496	4.56072
ENST00000592432	PRCD	protein_coding	1.23735	1.21768	-0.494162	-1.70961	0.690864	-0.559535	-1.16866	-0.117392	0.492563	-2.10137	-1.73535	-1.75729	-1.607	-0.132211	0.316306	0.866363	4.73505	5.0581	4.76113	4.93386	5.04193
ENST00000507359	KCTD16	protein_coding	-1.46601	-0.8336	-3.54544	-1.17592	-2.77545	-4.19577	-3.21993	-3.16867	-3.55871	-1.15265	-0.616706	-3.80857	-2.65827	-3.76845	-1.24954	0.930564	-0.46128	1.18579	1.55231	1.39384	0.514915
ENST00000361524	ZNF521	protein_coding	4.11704	3.39693	6.20342	6.46306	5.49054	6.05558	4.3445	1.8108	1.76868	3.29813	1.90333	2.10378	1.66912	0.751586	3.29603	3.39402	7.35408	7.64756	7.20057	7.10179	7.54473
ENST00000518069	PCDHGA5	protein_coding	5.85499	5.69586	5.82362	5.05916	6.2656	6.77361	3.42534	4.4766	2.56572	3.80578	6.30209	3.04023	3.74996	3.85479	4.78238	5.42346	8.08391	7.99352	7.47696	7.59894	7.36609
ENST00000272462	MALL	protein_coding	4.92763	4.62466	3.96626	4.15681	5.01918	4.69443	1.5548	4.15038	1.80098	1.62208	1.72506	2.08164	2.85342	2.74324	1.94022	1.41989	3.48748	4.39941	2.6266	3.32985	2.87461
ENST00000579787	TTC34	protein_coding	3.21199	3.49	2.52488	1.83995	2.12494	2.28958	2.48781	2.31668	0.341675	2.3916	2.20122	0.899174	1.70155	0.716901	1.75038	1.93787	1.9866	3.08618	1.97465	1.50996	1.22266
ENST00000311034	NPAS4	protein_coding	2.4521	-2.21143	1.12113	3.40819	-1.27881	1.05576	-1.13833	-1.08706	-1.47711	0.513922	1.29497	-1.72696	-1.57667	0.313154	-1.97529	-1.68827	-2.08011	-1.63949	0.348512	0.521249	-0.40348
ENST00000273038	VGLL4	protein_coding	6.02592	6.27927	6.37834	6.30596	7.02229	6.11207	4.7094	4.19773	4.18114	4.38368	3.24962	3.62196	4.49662	3.63037	4.07889	4.66065	8.02718	7.82612	7.95851	7.965	7.97263
ENST00000586569	TNFRSF11A	protein_coding	1.3636	1.29331	2.93398	0.340029	4.30121	3.63849	-2.44095	-2.38969	-1.77973	-1.05173	-2.00765	-3.02959	-1.29433	0.180458	-1.27792	-0.668966	0.524154	-0.620187	-0.369148	-2.78137	-1.7061
ENST00000433224	LRRTM1	protein_coding	2.56572	1.30901	-0.165788	0.355734	2.38847	-2.40109	-1.42525	1.62602	0.235974	-2.35796	-1.99194	0.986118	-0.863587	-1.97376	-1.26221	-0.975189	6.38786	6.40898	6.44961	6.4535	5.89457
ENST00000469154	SMARCD3	protein_coding	2.43301	2.15031	2.16093	1.09749	3.73062	5.64445	-0.683486	2.36778	2.14766	4.19116	2.20925	2.18731	2.0481	3.29156	1.64947	3.46701	7.59873	7.67022	7.65198	7.59814	7.83272
ENST00000478402	PYCR2	protein_coding	7.92168	8.20276	4.33176	4.43279	5.18975	5.0196	6.03787	5.35565	5.81939	6.12076	5.58182	6.1862	6.02239	5.34662	4.92527	5.24977	6.15749	5.23554	6.11663	5.34381	5.44556
ENST00000451739	HTATIP2	protein_coding	7.31566	7.52746	6.54234	5.56136	6.74319	6.27214	2.36534	4.68962	5.68952	4.13307	-0.78632	5.53159	5.29623	4.84657	3.46697	3.62275	2.29802	1.60114	1.85218	2.24731	1.10019
ENST00000216223	IL2RB	protein_coding	1.2992	0.472172	-0.780234	-1.99568	2.26277	2.92698	-1.45473	-1.40346	2.90693	0.612558	-2.02143	-2.04337	-0.89307	-1.00325	0.878231	0.58029	1.41084	-0.370931	1.83947	0.204848	-0.719881
ENST00000443967	SIMC1	protein_coding	5.64501	4.89614	4.59449	3.88155	5.11739	5.28203	2.55743	3.84573	3.54058	3.72425	3.5053	2.91632	3.59713	2.78652	3.08303	2.65956	7.47006	7.26293	7.43167	7.55686	7.61678
ENST00000590320	S1PR2	protein_coding	4.20767	4.67343	4.55227	4.67124	4.25812	4.7003	0.354209	1.40547	0.0154282	-0.578504	2.37247	-0.234427	3.2378	2.12762	2.51724	2.97419	4.80474	4.98233	5.12645	5.89643	5.54849
ENST00000411539	SEMA4B	protein_coding	5.8388	5.8523	5.01961	5.43959	4.97756	5.0047	4.30247	2.9578	4.04775	3.99268	2.94989	3.27943	4.19755	3.35802	3.34521	3.53493	5.66519	5.06434	5.74536	5.37347	5.13493
ENST00000343242	MAFK	protein_coding	0.94784	2.21768	1.82777	0.875357	1.27583	0.855502	-0.168656	-0.117392	-0.507437	-1.10137	2.26465	-1.75729	-0.0220353	-0.132211	1.90127	0.603328	3.50427	2.03062	2.31818	3.91719	5.08975
ENST00000524846	GSDMD	protein_coding	3.02482	2.67394	3.59662	3.74375	3.97429	3.10241	-0.207153	1.16604	1.26142	0.860134	1.39607	0.204211	0.939468	0.829292	1.27781	1.05026	3.70904	4.22242	1.86465	3.35931	3.43459
ENST00000322734	ZNF660	protein_coding	5.83965	5.7032	5.48089	5.18376	5.23758	5.34314	3.39576	2.89683	3.09174	3.44534	2.82906	2.35646	4.39428	3.37233	3.99566	3.44246	5.9134	6.08779	6.0949	5.74218	5.63104
ENST00000297459	TMEM74	protein_coding	3.31523	3.92005	-0.541813	0.827706	-1.35679	-1.19215	0.783692	3.29439	2.02987	2.43594	3.86085	1.78002	1.66728	0.820138	2.85362	1.81871	1.16383	2.08988	4.6968	1.7652	3.51854
ENST00000324873	NUPR1	protein_coding	3.12243	0.643328	0.390922	0.175478	-0.424053	-0.259414	0.716427	1.76769	0.377646	4.10564	0.149729	0.127791	0.278086	0.16791	0.879462	3.86692	1.77464	2.21526	3.01062	3.96097	3.91071
ENST00000399397	OTOG	protein_coding	-0.319184	-2.79829	-3.05069	-3.26614	-1.86567	-0.531103	-2.72519	-2.67392	-3.06397	-3.6579	-3.29188	-3.31382	-3.16353	-3.2737	-3.56215	-3.27513	-0.207542	0.680539	0.0835811	0.256319	-1.99034
ENST00000445101	RNF224	protein_coding	2.40299	-0.0761112	-0.328518	1.041	1.44147	2.92804	-0.00301209	0.0482525	0.658207	-0.935725	-0.56971	-0.591649	-0.441354	-0.55153	-0.839978	-0.552956	1.86256	1.81775	2.65375	3.56346	-0.268164
ENST00000579755	CDKN2A	protein_coding	2.49431	0.73767	2.22223	2.49221	-0.914674	1.24997	0.225807	0.277071	2.20895	0.878056	-0.340891	-0.36283	-0.212535	-0.322711	0.388841	-0.324137	2.60595	2.532	-0.287354	-0.114616	-0.0393457
ENST00000273951	GC	protein_coding	1.88033	0.123696	2.09368	4.31881	4.93078	5.41735	-0.388167	-0.336902	-0.726948	-1.32088	0.630097	-0.976803	-0.826509	-0.936684	-1.22513	3.14935	-0.329954	-0.889332	-0.901327	-0.72859	-0.653319
ENST00000393975	C1QTNF2	protein_coding	3.90275	1.69865	2.44624	1.77137	0.493766	0.92144	-0.687681	0.948546	1.78089	1.83904	1.91555	1.04561	1.45894	0.348764	1.06032	-1.23762	2.89409	-1.18885	2.4996	2.67234	2.36909
ENST00000320081	CLIP4	protein_coding	-0.568078	-0.26582	2.06674	-2.0556	3.57369	4.91039	5.33084	3.06018	1.84701	4.01207	5.09856	3.4513	4.40456	3.49142	2.55528	3.36167	6.36055	6.58038	6.75355	6.86603	6.72402
ENST00000281631	PARP8	protein_coding	5.79104	5.85558	6.08718	6.31399	7.16938	6.64908	5.28296	4.18739	3.26301	3.16864	2.46251	2.96252	4.48537	2.95018	3.22877	3.82322	4.55691	4.67727	4.80807	4.7697	4.77327
ENST00000366215	STMND1	protein_coding	2.86218	2.90962	0.782744	-0.0176616	1.19016	1.13241	0.523288	1.15951	1.50643	1.17554	0.541552	0.519614	0.0849459	1.2967	-0.313678	-0.0266561	-0.418499	1.34405	0.59509	0.182865	1.8431
ENST00000327582	OXCT2	protein_coding	1.66062	0.962883	1.97351	-0.826895	2.8955	-0.261787	-0.285946	-0.234682	-0.624727	0.781341	0.732318	-0.874583	-0.724288	-0.834464	0.877088	2.62354	2.2317	0.212889	3.20089	1.69556	1.03386
ENST00000532437	TNKS1BP1	protein_coding	5.11263	5.0777	5.49309	4.66997	4.23709	5.19022	3.98852	3.14997	2.67246	3.34532	3.53201	2.67054	2.89483	3.19065	3.24037	4.10516	5.65066	5.34928	4.7927	5.57169	4.9845
ENST00000442267	TBC1D9	protein_coding	2.61847	3.08423	3.46925	1.6391	5.48665	6.45923	1.50198	-1.76869	2.48512	2.29173	3.00567	-0.823627	0.741705	1.87946	1.24997	1.80003	5.86031	5.28621	5.52487	5.31536	5.47714
ENST00000311403	ZBTB4	protein_coding	6.13754	6.27755	6.49685	7.02605	6.32137	6.20015	3.53214	2.6448	3.69216	4.24579	4.94967	4.0638	4.18494	3.88632	3.78632	5.29784	6.48042	6.25896	6.62212	6.43302	6.92084
ENST00000334529	BTLA	protein_coding	0.168775	0.827177	0.159733	2.52925	3.08172	-0.490603	-1.09972	-1.04846	-1.4385	-2.03244	-1.66642	-1.68836	-1.53807	-1.64824	-1.93669	-1.64967	-2.04151	-1.60089	-1.61288	-0.440147	-1.36488
ENST00000266712	TMTC3	protein_coding	7.07397	7.3609	5.96524	5.97984	7.04998	6.86229	6.03537	5.17974	3.77242	5.33092	5.6891	4.63938	5.40634	5.05183	5.56453	4.85155	5.95928	5.35394	5.40787	5.12366	5.27836
ENST00000253458	GSE1	protein_coding	6.9018	7.24354	7.70564	7.90717	7.7493	7.92425	6.16292	5.2061	5.34032	6.95341	6.68984	4.36659	4.57168	5.54844	5.91628	6.62502	7.17403	7.0029	7.04553	7.20287	7.07929
ENST00000295324	CDC42EP3	protein_coding	5.7629	5.57582	5.18062	5.56946	6.7238	5.66551	2.59506	2.93011	4.27187	4.22624	4.41169	3.43705	3.82298	3.22342	3.78912	3.56595	5.68813	5.72515	5.59725	5.30093	5.36858
ENST00000397748	FTCD	protein_coding	0.157427	1.87472	-0.699612	2.40687	2.73334	-1.34995	-0.374106	-0.322842	0.872075	-1.30682	1.64416	-0.962743	-0.812448	-0.922624	0.788928	0.0759501	1.26907	2.44666	1.92009	3.92933	1.68267
ENST00000309958	KLK10	protein_coding	2.80082	2.39782	1.42921	0.728336	1.1288	2.29344	-1.05264	0.583584	0.608576	-0.985356	-0.0343784	-0.641279	1.31637	-0.0161978	0.43232	-1.60259	3.43184	3.35308	3.82651	2.85486	3.07452
ENST00000324774	CAMKK2	protein_coding	6.36315	6.10514	5.61512	4.64794	6.70746	5.39705	2.18889	3.7674	4.34761	4.52627	4.20715	4.63173	2.66309	4.3078	4.35192	4.75116	5.98936	5.50113	5.67042	5.61898	5.74916
ENST00000548783	CSRP2	protein_coding	6.86107	6.88483	5.24395	5.62241	5.42449	5.607	5.09652	4.78166	4.32603	5.23064	3.55449	4.98082	4.47263	4.65581	4.97901	4.85852	5.1794	4.71466	6.76978	5.78076	5.12314
ENST00000472100	MICALL2	protein_coding	1.60059	3.76534	2.99837	1.7411	1.30203	2.4282	-1.80541	2.05321	2.31524	1.65419	3.21285	1.06538	1.34121	-0.0320015	1.05806	1.34508	1.95324	2.5514	2.14086	1.3136	1.25136
ENST00000549913	RPH3A	protein_coding	-1.84276	0.597003	-2.11484	-2.33028	-2.92981	-2.76517	-1.78933	-1.73807	-1.12811	-0.400114	-2.35603	-2.37797	-2.22767	-2.33785	-2.6263	-0.754311	-2.73112	-2.29049	-2.30249	-2.12975	-2.05448
ENST00000292431	NACC1	protein_coding	8.44505	8.67829	7.85775	7.97292	7.94766	7.78567	7.44852	6.43135	8.66658	6.66139	4.40418	5.9672	6.54027	6.64475	6.88015	6.14387	6.5261	5.39816	5.8073	5.86608	5.95447
ENST00000303635	CAMTA1	protein_coding	5.16189	5.15596	4.36236	4.78719	4.59148	4.78478	5.24267	3.64669	3.5615	4.17516	4.44906	3.14814	3.17814	2.63187	3.78993	4.37587	5.27008	4.67922	4.18462	4.255	4.33027
ENST00000504921	MEF2C	protein_coding	-1.57537	-0.18	-2.43241	-2.64785	0.752618	0.617697	-1.1069	0.751718	-0.445682	2.08967	2.45568	1.0049	0.454757	1.43204	1.81102	1.34315	6.19924	6.08193	6.44063	6.58058	6.77515
ENST00000455697	PRICKLE1	protein_coding	7.94061	7.86499	3.84311	4.62766	7.57487	7.42724	0.818114	0.132413	3.2018	2.95579	5.28704	5.84419	3.64281	0.532631	5.23665	3.33856	5.93378	6.20934	6.29591	6.87001	6.60172
ENST00000262178	VIPR2	protein_coding	2.80155	2.28884	-0.718452	-0.933895	0.926005	0.438568	1.41441	2.74578	3.5162	2.37478	3.04036	-0.39662	0.753675	0.643499	2.35505	1.64207	0.472622	0.913244	1.90125	0.851594	1.66383
ENST00000371369	TMEM255A	protein_coding	0.926138	0.736543	4.89353	4.79226	4.5999	3.58869	-1.19036	0.860907	-1.52914	0.461892	-1.75706	-0.778994	-1.6287	-1.73888	-0.442361	-1.7403	3.72584	2.4784	1.61841	3.42342	2.00392
ENST00000464456	MECOM	protein_coding	1.18319	0.993593	-2.25881	2.1696	6.12834	3.06813	-1.93331	-0.297081	-0.687126	1.04087	-2.50001	-2.52194	-2.37165	0.103137	-1.77027	-1.48325	-0.290132	-1.43447	-2.44647	-2.27373	-2.19846
ENST00000361298	NGFRAP1	protein_coding	9.63209	9.62664	9.86772	10.146	9.45669	9.91689	6.91484	8.28021	6.89017	6.74995	6.3675	7.79623	7.36507	7.22296	6.60989	6.10964	10.9209	10.5922	11.2353	10.9358	11.0494
ENST00000301838	FADD	protein_coding	7.37411	7.10566	5.96249	6.30163	6.40175	6.29704	4.95096	4.00222	5.1716	4.85778	4.62818	4.63795	5.26469	5.30426	4.48077	4.40101	6.19587	5.31039	4.74446	3.94757	4.19276
ENST00000234798	TPSG1	protein_coding	4.34259	2.17608	2.43825	3.22281	1.88631	2.63591	0.441826	2.07805	2.68801	2.83104	4.57557	1.43815	1.00348	1.89331	1.18982	3.21381	5.0236	5.02812	5.3881	5.1458	4.93156
ENST00000239940	PFN2	protein_coding	8.69999	8.33099	7.76439	7.67009	8.08021	8.01226	6.69231	5.96596	5.21787	6.75032	6.18893	6.31012	6.72345	6.0383	6.23528	6.03687	8.02927	7.27643	7.45599	7.73182	7.41322
ENST00000412504	IL1RAP	protein_coding	3.22964	3.32186	-0.996637	-2.21208	0.995743	-0.646973	-1.67113	-1.61987	-0.42495	0.396156	0.347133	-1.25977	2.34996	0.102279	0.661828	2.10085	3.16844	2.7819	2.5706	3.23637	1.76416
ENST00000342694	NPR2	protein_coding	4.86456	4.74396	3.90659	2.07447	3.09161	3.88244	-0.291469	1.56715	3.82918	2.82021	5.54271	3.20736	1.97063	2.55233	2.51542	3.24605	5.79465	6.02115	5.45276	5.46614	5.738
ENST00000394945	SPOCK1	protein_coding	4.85492	5.69066	-1.01707	-2.23251	2.48988	-0.0824444	4.66599	0.359699	-0.445384	2.69765	-0.673301	-0.280202	-2.12991	1.21935	1.7194	3.15081	5.26751	5.72613	5.35752	4.96801	4.59787
ENST00000383778	BTD	protein_coding	6.32978	6.20319	5.62232	6.08699	6.27272	4.88759	3.29575	4.39764	4.35906	5.09484	6.72905	4.25731	4.00424	4.1098	4.29528	4.66637	5.28807	4.51079	4.88212	4.43337	4.83795
ENST00000368947	ANXA9	protein_coding	1.84086	1.65127	0.398862	3.35334	3.58389	5.01531	-0.275633	-0.224368	-0.614414	1.11358	-0.842331	-0.864269	-0.713974	0.17585	-1.1126	-0.825576	3.42644	1.80817	2.79617	1.96891	3.04418
ENST00000313375	MLXIPL	protein_coding	0.823207	0.973462	0.55113	-1.66431	2.73616	-0.514243	-1.12336	-1.0721	0.537855	-0.471114	1.8949	-1.712	-1.56171	-0.671881	0.0396702	0.911655	2.84174	3.8349	4.75579	3.49041	5.31192
ENST00000317361	BID	protein_coding	6.18566	6.11926	5.09179	6.12747	5.12706	5.56783	1.85251	0.903771	3.88296	4.03527	1.87077	4.00084	4.47306	3.36288	4.04529	2.41804	4.39185	4.76638	5.21382	4.73448	5.17232
ENST00000277517	IDI2	protein_coding	5.63045	5.78587	5.21153	5.12734	5.17417	4.92377	2.95208	5.05397	1.80594	4.49741	3.16299	3.80401	3.02831	3.76613	3.55568	4.23864	4.7265	5.31598	3.95349	4.12623	5.23712
ENST00000361548	GRHL3	protein_coding	3.44231	-0.0036284	5.842	5.09838	8.49219	8.9154	3.46179	1.12074	-1.26931	3.13676	1.31013	-0.519166	1.80105	1.69088	1.81747	3.10449	-1.87232	-1.43169	-1.44369	-1.27095	-0.195682
ENST00000284395	LRRK1	protein_coding	3.04948	1.96269	0.902933	1.18999	1.59046	1.66763	2.64348	-0.720297	1.11205	1.03269	0.398706	-1.3602	-1.2099	1.73882	2.12844	3.91371	0.509044	1.53463	1.30024	-1.69695	0.700252
ENST00000451024	NKX1-2	protein_coding	2.95789	3.55119	5.92028	5.4273	6.18425	6.00329	-0.0761468	3.14504	-0.414928	-0.00885967	0.942118	-0.664783	1.48551	1.69726	0.0868875	0.37391	-1.01793	-0.577312	-0.589307	-0.41657	-0.341299
ENST00000467482	GPR143	protein_coding	5.24226	5.00281	4.03158	5.51658	2.80157	3.65426	4.16444	4.68137	2.60327	2.92687	-0.794574	3.09038	3.50371	2.03096	3.25709	3.47011	5.95962	5.40024	4.75082	5.04641	5.28833
ENST00000455577	PAK6	protein_coding	2.70434	4.0661	3.22873	5.36121	6.11756	5.12646	-1.49016	-1.43889	-1.82894	2.10069	-0.0568535	2.00867	-0.343535	1.66177	2.88233	3.08918	0.568058	3.76357	1.69712	-0.830578	1.05205
ENST00000297977	HDX	protein_coding	4.46082	4.69909	4.21147	4.38834	4.64442	4.69727	0.536974	1.91017	1.07266	2.41162	-1.02972	0.363374	3.15753	2.65142	2.54131	1.30896	3.9875	4.0947	4.18032	4.08732	4.19465
ENST00000266383	B4GALNT3	protein_coding	3.93428	3.51299	2.16866	0.0272174	4.01265	5.0583	4.37552	2.2975	1.22939	1.70584	3.53752	0.97953	1.61525	3.28268	1.6572	3.62703	3.43373	3.60305	3.05501	3.8831	2.56605
ENST00000265846	ADAP1	protein_coding	1.46456	2.85993	-0.977443	-1.19289	0.52951	2.07266	-0.651938	-0.600673	-0.990719	-1.58465	0.366327	1.34439	-1.09028	-1.20046	-0.488903	-1.20188	-0.593724	-1.1531	-0.165098	0.00763941	-0.91709
ENST00000325455	PGR	protein_coding	-0.792357	0.428981	-0.523865	-0.417381	-1.33884	-2.1742	-3.19836	-3.1471	-3.53714	-2.13107	-3.76506	-0.979641	-3.6367	-3.74688	-4.03533	-2.7483	-4.14015	-1.3776	-2.12656	-2.53878	-3.46351
ENST00000378000	PTER	protein_coding	4.87096	4.62733	3.09639	3.90741	4.96947	3.54914	5.28171	1.71827	2.41569	1.19372	1.90766	1.40029	3.78325	1.11849	3.415	3.47461	3.18465	2.2533	1.85428	2.23347	1.72378
ENST00000276440	DOCK5	protein_coding	5.73661	6.13781	6.23726	5.6873	5.35463	4.71549	4.25671	3.5559	3.97321	5.36291	5.30472	3.22266	3.86276	4.23175	4.71895	5.50766	5.79672	5.90275	5.94076	6.29132	6.47537
ENST00000244728	COL21A1	protein_coding	2.8806	1.86093	-1.85091	-2.06635	-2.66588	-0.179316	-1.5254	1.33322	1.13582	-1.45812	-2.0921	-0.114039	-1.96374	1.38551	0.222594	2.31697	3.46355	2.72832	2.86833	3.3041	3.567
ENST00000392054	PID1	protein_coding	4.34061	1.96104	-1.19826	0.908227	2.37909	1.73637	-0.872752	0.178513	0.373429	3.19454	3.08411	-0.461388	1.01083	2.48562	3.09764	3.27774	5.64489	4.55682	4.2288	4.93657	4.03202
ENST00000435989	ZNF814	protein_coding	7.20505	7.3645	5.65958	5.49738	6.46175	6.31152	6.15863	5.1709	5.52176	5.75198	5.79774	4.6631	5.23293	5.48982	5.45039	5.43515	6.33675	6.40019	6.39964	6.06512	6.67028
ENST00000215531	C19orf77	protein_coding	0.674127	3.90238	0.40205	0.186607	-0.412925	0.751714	0.727556	3.36378	0.388775	1.37981	0.160858	0.138919	0.289214	1.764	-0.10941	1.17761	3.2452	2.54832	2.53632	4.4746	4.04737
ENST00000375387	SCN9A	protein_coding	2.52704	3.17617	2.01396	2.75412	3.37376	3.29651	-2.70493	0.346334	-1.45875	0.821788	-1.68667	0.0283609	0.664083	1.33151	-2.5419	-1.66991	4.97533	5.2033	4.98648	4.3725	4.65927
ENST00000395526	ASAH2	protein_coding	1.5052	2.12296	0.648161	0.963232	2.08953	1.14983	-1.19626	1.17693	0.634886	0.871029	0.0443987	-2.78489	0.535325	-0.159813	-0.0332239	0.0611531	0.03188	0.762009	1.46051	2.10718	1.34594
ENST00000374619	HTR1D	protein_coding	5.31108	4.81337	0.338568	1.12312	3.66655	1.27319	1.07911	2.13038	1.74033	3.97929	2.4193	2.88279	1.64077	3.70052	2.76571	3.88672	1.13732	1.89987	0.150913	1.06062	1.39892
ENST00000275560	SRCRB4D	protein_coding	5.31504	4.84877	5.98563	5.93578	3.76856	4.665	1.68665	2.9603	3.85037	2.81283	2.70491	2.41994	2.66334	3.59756	2.90858	3.72167	4.63563	5.78043	4.89231	5.04666	6.32035
ENST00000253812	PCDHGA3	protein_coding	5.78601	5.61979	5.76874	4.99893	6.19372	6.77048	3.23798	4.53979	3.28915	3.76922	4.27274	3.92065	3.52662	3.25775	3.77186	4.88534	8.0437	7.91638	7.56555	7.60373	7.31207
ENST00000553112	SDS	protein_coding	2.32772	2.72309	-0.114277	-0.329721	1.65571	0.820349	0.211228	0.262493	1.87245	0.278515	1.22949	0.622592	0.772886	-0.337289	0.959225	1.24625	0.854404	1.29503	1.28303	2.19273	1.53104
ENST00000417736	TUBB6	protein_coding	8.20049	7.95624	8.05531	8.11236	6.64332	7.48376	5.89718	5.38016	6.52446	6.3837	6.68558	5.91571	5.2805	6.48464	6.27781	6.01901	4.83291	5.07828	5.22455	6.08469	5.43459
ENST00000569516	LMF1	protein_coding	3.53796	0.763399	1.68092	2.1029	0.0179456	3.53308	-1.1635	-1.11224	2.49772	2.85798	2.07715	0.56979	0.398156	0.872943	0.999532	2.09391	3.38656	3.28953	3.02378	3.19651	2.03078
ENST00000231484	PCDH12	protein_coding	-0.862807	3.50984	0.350544	-0.350327	0.635105	0.214781	-1.13131	0.727314	-0.885124	1.10591	0.886959	1.52799	-1.56965	-0.0948604	2.96247	0.488676	2.09683	2.95249	3.3779	2.48247	3.69101
ENST00000392872	TDG	protein_coding	7.34186	7.2595	6.18206	6.58774	7.3579	7.12642	5.34494	4.81942	5.11659	4.46059	5.70252	5.67191	4.82221	4.93691	4.81673	4.5835	6.36999	6.05677	6.20524	6.0289	6.21282
ENST00000164247	KCNAB2	protein_coding	0.760612	0.878446	0.166608	-2.04884	2.20961	1.60373	-1.50789	-1.45662	-0.261705	0.144363	0.247343	-2.09652	-0.946228	-1.0564	0.24011	0.264098	2.45722	2.45038	2.06642	2.15169	2.61928
ENST00000366539	AKT3	protein_coding	6.46206	6.72833	5.9135	5.77959	6.27712	6.40169	5.28306	4.54583	3.56142	5.6438	4.68345	4.55801	4.63493	4.27918	5.81288	6.33605	7.11413	6.66913	6.6659	6.94535	6.65612
ENST00000429927	CDKL2	protein_coding	2.9848	3.75567	1.9627	4.21856	0.273256	1.43789	-1.17123	-1.11996	-1.51001	0.896061	1.84704	-0.759863	1.56036	1.9807	-0.00819194	3.80239	0.208915	3.18559	2.01605	-1.51165	2.14858
ENST00000303354	SCN9A	protein_coding	2.54542	3.18775	2.05703	2.75412	3.41198	3.29651	-2.70493	0.346334	-1.45875	0.821788	-2.27163	0.0283609	0.664083	1.39041	-2.5419	-1.66991	4.98628	5.22017	5.01073	4.38091	4.65927
ENST00000374561	ID3	protein_coding	4.85276	4.64867	9.31621	8.34709	9.03474	8.71903	6.89169	5.22049	5.83044	4.49954	3.2806	3.58059	2.40895	0.713815	3.12581	3.79985	6.47029	5.76117	6.69169	6.89919	7.37222
ENST00000392668	ETS1	protein_coding	7.83162	7.91919	3.54162	2.00425	5.58264	6.52123	0.223273	0.596465	0.691847	1.61249	0.656575	2.44199	2.53982	0.259718	2.87816	1.99526	8.14876	7.71505	6.95804	6.99919	7.01611
ENST00000336126	PCGF5	protein_coding	2.65026	2.80837	0.76937	1.31946	4.31195	4.13696	1.47339	1.52465	2.29215	3.41009	2.59857	1.64374	2.03505	2.22443	3.95835	4.12989	5.79406	5.44671	5.57267	5.06915	5.2425
ENST00000498729	KIF1A	protein_coding	7.19016	7.00583	0.65364	2.46794	5.2108	4.6898	-2.60582	-0.96959	-1.9446	2.26882	2.52792	-0.387099	-0.722231	-1.15433	0.64468	-0.570799	5.53454	5.24616	5.56752	5.82855	5.80851
ENST00000476417	ITIH5	protein_coding	2.19323	1.99953	0.631642	0.0536284	3.79649	3.15123	0.594578	1.16042	1.84076	-0.338135	0.542453	0.198586	0.670809	0.939145	1.12018	0.696711	1.79963	1.74549	1.08142	1.03176	1.42896
ENST00000356350	HIST1H2BH	protein_coding	10.7776	10.4712	8.77043	9.26755	9.46397	9.46236	9.43452	7.87108	7.76644	9.45316	9.47228	7.73897	8.69436	8.93663	9.08614	8.7456	8.93331	7.8105	7.62858	7.85443	6.72459
ENST00000475644	SPAG8	protein_coding	4.12857	3.52393	3.11952	3.68835	2.88951	3.34366	-0.724895	0.326369	3.69121	1.34239	2.95633	2.49382	-1.16324	2.04852	1.24549	2.4256	4.24021	3.98339	4.78431	4.76757	5.05435
ENST00000462680	RAB13	protein_coding	9.30554	9.07674	8.72697	8.69503	8.35881	8.31808	6.41675	6.79708	8.02019	6.62587	7.81077	7.55671	6.91129	6.71092	6.80558	6.26083	7.91365	8.32315	7.64294	8.15464	7.59029
ENST00000380985	NLN	protein_coding	7.96498	8.09215	7.05996	7.12216	7.6516	6.76287	6.31507	5.70572	6.25492	5.55924	4.95273	5.92534	6.18353	5.66926	5.98576	5.62354	6.58308	6.02911	6.12133	6.04205	5.88743
ENST00000245121	KATNAL2	protein_coding	5.1074	4.84082	4.60752	4.31407	4.27254	3.4097	3.93302	5.29095	2.66824	5.21182	3.57783	2.90382	2.83172	2.94393	3.54857	3.38308	3.4982	4.09082	3.07883	3.92964	4.50741
ENST00000301873	LTBP3	protein_coding	1.19346	1.82587	2.20149	0.48355	0.884019	3.21858	-1.56046	0.81273	0.100756	0.0917866	1.4578	0.658255	-1.9988	-2.10898	2.50946	2.69695	5.01345	5.16719	5.88057	5.56672	5.59224
ENST00000303786	PROKR1	protein_coding	3.02128	2.15361	1.9012	1.36383	4.46474	3.68383	-0.0952195	2.95605	-0.434001	-1.02793	0.338082	1.63807	-0.533561	-0.643737	-0.932185	0.354837	-1.03701	-0.596384	-0.60838	-0.435642	-0.360372
ENST00000274031	SETD7	protein_coding	3.91619	2.81956	3.68111	2.44729	6.34371	6.29685	-1.29717	1.56145	-2.63595	2.52501	2.2236	-0.0784488	0.434416	1.06121	-0.326778	0.960244	5.96317	4.84552	5.75953	5.2693	5.60259
ENST00000258538	SLC41A2	protein_coding	3.87014	2.97333	1.10621	3.59121	3.97774	3.58516	0.753644	0.48298	1.79337	2.19944	2.81921	1.65043	1.45281	1.05312	1.59475	2.2037	3.73786	3.65847	2.00602	2.99818	1.97392
ENST00000520602	MCF2	protein_coding	1.64624	0.539102	1.60862	-0.928748	2.11558	-1.36364	-1.3878	-1.33653	-1.72658	-1.32051	-1.9545	-1.97644	-0.241178	-0.936316	-2.22476	-1.93774	-0.744623	1.11104	0.0990409	0.856741	-0.652951
ENST00000258229	PCNXL2	protein_coding	7.52331	7.56866	5.49729	5.89874	6.04744	5.69382	4.81769	5.01481	5.25822	5.89771	5.89608	5.06105	5.97789	5.16854	5.74807	5.9674	5.95067	6.23497	5.88608	5.93763	6.1375
ENST00000318881	SYT9	protein_coding	3.43004	2.98716	-1.72468	-1.94012	1.16079	-0.375013	-0.399172	-1.34791	0.262047	-0.746922	-1.96587	-1.98781	2.48441	-0.362727	0.0857908	0.0508847	-1.34096	0.684626	1.78811	-0.739595	2.42314
ENST00000308910	GCSAM	protein_coding	2.92228	3.77333	2.84285	2.30548	2.09827	2.11851	-1.15357	0.897693	-1.49235	1.61416	-1.72027	2.65011	-1.59191	-0.117127	0.816817	-0.703515	3.78728	4.59319	3.5812	3.31336	4.53547
ENST00000425654	CNKSR2	protein_coding	5.71403	5.64436	2.21839	3.35087	4.78319	4.07441	1.25439	3.45766	2.20512	3.08249	3.00962	3.78123	4.02116	2.66523	3.33496	3.11948	2.60211	3.31122	2.57131	2.2676	3.14124
ENST00000438159	LARGE-AS1	processed_transcript	3.05247	3.0801	1.45846	1.65806	2.75897	3.26756	1.19901	0.835234	0.860225	2.26629	1.43966	-1.38963	-0.239335	2.23545	2.1694	2.64906	1.84218	3.15727	2.4932	2.02851	1.93385
ENST00000318584	FKRP	protein_coding	4.15142	5.08708	5.02958	5.41487	5.49472	5.20237	3.84729	2.89856	3.59598	2.23651	3.2806	2.16555	2.21631	3.20567	3.53389	4.48718	4.89419	3.96084	4.31141	3.86442	4.84893
ENST00000525866	LAYN	protein_coding	3.41349	3.64175	-0.858588	2.09589	2.57436	-0.508924	2.27427	0.518182	0.128136	-0.465796	-1.09978	-1.12172	1.3505	2.37783	1.21491	1.2389	5.04869	4.89649	6.20168	5.58593	6.58547
ENST00000436913	LAYN	protein_coding	3.41349	3.64175	-0.858588	2.09589	2.57436	-0.508924	2.27427	0.518182	0.128136	-0.465796	-1.09978	-1.12172	1.3505	2.37783	1.21491	1.2389	5.04869	4.89649	6.20168	5.58593	6.58547
ENST00000549078	KRT18	protein_coding	7.87074	7.66936	9.26252	9.0698	9.45695	9.75994	5.73274	6.44492	8.00469	5.84796	3.41602	6.5567	4.86631	4.99714	4.00825	4.52793	6.82467	7.28422	8.02694	8.27826	7.93409
ENST00000371244	PRKAA2	protein_coding	4.6408	5.20758	3.22316	3.86228	3.66957	3.99033	5.28365	2.6955	4.36878	3.02604	4.94189	3.09213	2.50546	2.96007	3.68174	4.30874	3.11749	3.9557	4.75257	4.18834	3.61725
ENST00000529077	GLB1L2	protein_coding	3.41839	2.69611	0.356238	-0.859205	2.20423	0.928295	0.0967812	1.31797	0.0799282	1.486	-0.469917	0.67807	0.65844	1.54826	0.0671704	3.50103	1.24246	2.50251	2.4416	2.21579	1.83163
ENST00000589651	BCAM	protein_coding	4.58579	4.43024	5.65816	6.70469	4.89337	4.995	2.48542	2.53668	1.63206	1.69021	2.84472	2.15982	1.72515	3.0744	1.49645	3.56774	5.79156	6.4825	6.52685	6.13595	6.34955
ENST00000337386	NAB1	protein_coding	5.39685	5.30736	5.20218	5.4905	5.36551	6.49419	-0.538402	2.09783	1.29274	5.87318	4.12372	1.87296	3.23271	4.00054	4.94656	5.9938	6.06284	5.88525	5.80019	5.49621	5.8475
ENST00000264968	MGAT4A	protein_coding	2.94707	2.13598	0.990494	0.668135	3.95313	3.97575	4.32882	3.20377	4.50078	4.79025	4.62143	4.23289	4.69235	4.37798	4.54204	5.11352	3.2673	3.02985	3.43843	3.66007	3.63581
ENST00000313237	PHF21B	protein_coding	4.69089	4.60358	5.12686	4.62938	4.25692	3.02046	2.95882	3.51705	-0.0429233	1.23761	-0.855803	1.58169	3.63011	1.3323	2.57437	0.745914	3.8352	4.39955	4.87016	4.0429	4.35263
ENST00000351004	GNAI1	protein_coding	6.27292	6.30471	5.93488	6.98107	6.56933	5.11462	4.8649	4.62172	3.08872	5.66471	4.61569	4.77746	3.95878	3.68633	4.56016	5.30382	8.06062	7.63139	7.4638	7.72128	7.41659
ENST00000368281	KIAA0408	protein_coding	3.52556	2.74584	0.124197	0.323791	3.13365	1.13683	0.449703	0.916005	1.43285	0.632467	0.298042	0.976543	1.33329	1.01666	1.3497	0.484721	3.56681	3.036	2.43904	3.16817	2.76951
ENST00000382361	FSCN1	protein_coding	8.56935	8.62945	8.78974	8.83452	9.16098	9.67676	7.76923	5.73214	6.4796	4.71747	4.91936	6.47658	6.9063	6.09389	5.37209	5.36843	8.35906	8.08762	7.80732	7.91015	7.99816
ENST00000521548	FBXO16	protein_coding	5.29937	5.66777	5.35987	6.40863	4.98099	5.23678	2.8203	4.19349	2.1336	4.03443	1.76818	3.37851	2.74453	3.92386	4.53353	4.65283	5.57895	6.3883	6.01548	6.25749	5.93762
ENST00000382120	SOD3	protein_coding	2.6211	0.485951	4.85804	4.8594	1.15554	3.90514	-0.0259125	0.0253521	-0.364694	-0.958625	-0.592611	0.385451	-0.464254	-0.57443	-0.862878	1.74607	0.617263	1.79485	-0.539073	0.633665	2.2939
ENST00000268485	MARVELD3	protein_coding	4.68844	3.92252	2.88585	2.20092	3.62887	1.76603	2.04143	2.41462	2.87257	1.27864	3.05969	1.26015	2.06252	3.01647	2.01182	1.66141	2.42157	2.2407	2.22871	2.701	3.0982
ENST00000267260	SRRM4	protein_coding	2.71397	1.51497	0.875545	-0.455376	1.53006	0.332124	1.4075	-0.448125	0.331755	0.567898	0.255841	0.371406	-1.35277	0.759448	-0.336355	0.410099	0.366179	-0.415592	0.446882	-2.83981	-1.17958
ENST00000338957	ZC3H12B	protein_coding	4.29239	4.71676	4.329	2.46822	4.75822	4.30252	1.8937	1.09696	1.38499	1.64904	2.44247	2.34459	2.37289	2.63468	3.65499	2.45923	4.31337	4.48939	4.24403	4.16471	4.4244
ENST00000335791	ST6GALNAC4	protein_coding	4.47621	4.0415	1.5037	2.28825	2.01065	3.17529	2.63656	1.46543	-0.509579	2.35592	3.34997	2.94101	0.975823	2.08804	1.31416	4.63681	5.6423	5.77098	6.36044	6.40764	6.7036
ENST00000538976	DAAM2	protein_coding	3.77983	3.9328	1.32555	0.731592	3.42484	-0.7033	0.757968	1.80923	1.41919	3.28469	1.70584	2.71953	-1.48773	1.79441	2.53991	0.570595	6.51662	6.84819	5.72747	5.43037	5.04301
ENST00000264167	AGPS	protein_coding	6.40358	6.87092	5.66092	6.0157	6.18362	6.23799	3.69496	4.03769	4.22083	4.54791	3.36595	4.54803	4.85587	4.32828	4.2013	4.00967	5.6119	5.6746	5.16556	5.20731	5.46701
ENST00000370332	GFI1	protein_coding	-1.98143	2.24683	-1.2535	1.99048	-2.06848	-1.90384	-0.927999	-0.876734	-1.26678	-1.86071	-1.4947	0.0683273	-1.36634	-1.47652	-0.180002	2.32941	-0.869786	0.892764	-1.44116	0.731578	2.26628
ENST00000361183	CAPZA2	protein_coding	6.74651	6.82463	5.07555	5.11322	6.11787	5.87924	5.4109	5.04385	5.07212	5.10506	5.45831	5.29502	4.64325	3.91064	5.16216	4.96507	5.67883	5.68161	5.75876	5.35462	5.44592
ENST00000370812	PIGK	protein_coding	5.04585	4.65178	4.71773	4.94211	3.98602	4.50722	4.21792	3.60622	3.5381	3.94417	3.81833	2.25582	2.75404	3.22883	3.63553	4.17494	3.88619	3.40743	3.57231	3.33001	3.20734
ENST00000323169	ZNF491	protein_coding	1.03253	2.29297	0.538065	-1.26234	1.13813	3.11012	-0.721392	2.91484	-1.06017	-1.6541	-1.28809	-0.310028	-1.15973	0.315053	2.14208	-1.27134	3.50675	1.5848	1.76545	2.84508	2.47289
ENST00000573521	PCDHGA9	protein_coding	5.81039	5.66005	5.87468	5.1789	6.2168	6.74401	3.93459	4.31391	3.74166	4.01715	4.8577	3.37633	3.52662	4.04094	4.128	5.26469	8.08837	7.98081	7.55159	7.65245	7.36515
ENST00000443236	CPAMD8	protein_coding	0.540594	2.18389	3.10982	2.42231	2.11651	2.67708	-1.99094	0.382253	-1.32972	0.66131	-1.55764	-0.994613	0.570719	-2.53946	-0.827905	-0.95592	3.11167	3.34079	3.64565	4.32685	4.34382
ENST00000357154	SPOCK3	protein_coding	0.541079	1.25837	-1.31596	0.0535591	-0.130935	-1.9663	0.00954576	0.0608103	-1.32924	0.884188	-1.55715	-0.579091	-1.4288	-1.53897	-0.82742	1.26696	2.92574	1.31574	3.01995	2.57601	-0.255606
ENST00000496843	PALMD	protein_coding	-0.552546	0.565288	-2.14655	-0.777031	-1.37656	-2.79689	-0.821045	-1.76978	-0.574863	-2.75376	-2.38774	-1.40968	-2.25939	-2.36956	0.511915	-2.37099	2.40709	1.37823	1.83572	2.42349	1.08373
ENST00000252483	PVRL2	protein_coding	6.90758	6.87016	7.54075	8.11914	7.93411	8.48912	5.67737	4.85988	4.43812	3.8759	2.62525	4.98182	4.57463	4.90646	4.67691	3.82257	6.92069	7.1013	6.94682	6.99991	7.10205
ENST00000453660	ABO	processed_transcript	0.450367	1.09366	0.593328	-0.0371531	2.20462	1.69788	1.08876	1.87699	2.53425	0.893011	3.50188	2.82205	1.06545	0.692244	-0.33317	0.538815	6.05653	6.14559	5.88545	6.1746	6.32257
ENST00000366997	LPGAT1	protein_coding	5.59777	5.55862	4.90512	3.98923	7.41724	7.83604	2.48127	4.44274	4.89922	5.485	5.0166	5.06808	4.05532	4.78213	5.00065	4.70271	6.26459	6.23065	5.77191	5.50687	5.39706
ENST00000553024	PPP1CC	protein_coding	9.3442	9.83439	7.96692	8.41561	8.73691	8.63703	8.77433	7.56503	6.86464	7.56403	7.49054	7.52273	7.72519	7.40024	7.12736	6.91651	7.69168	7.46006	7.83253	7.91453	7.63588
ENST00000372321	NUTM2B	protein_coding	-1.45807	1.32961	-1.73015	3.33981	-0.545123	-1.38048	-1.40464	-1.35338	-0.158461	-2.33736	2.98286	-0.993279	-1.84298	-1.95316	-0.656646	-1.95459	-1.34643	1.67916	0.66716	1.06229	1.50013
ENST00000497493	DSCR3	protein_coding	6.2112	6.5469	6.32907	5.42029	6.22964	5.53933	5.51935	2.65955	4.3753	4.50074	4.21846	4.08105	4.85583	3.87605	4.40763	4.73445	5.61461	5.05929	4.98941	5.50585	5.32736
ENST00000329905	CALHM1	protein_coding	1.08916	0.706924	-0.352837	-1.56828	-0.167812	-2.00317	-0.0273318	0.0239328	-1.36611	-1.96004	-1.59403	-1.61597	-1.46567	-0.575849	-1.8643	-1.57728	0.0308814	0.471503	0.781436	-0.367755	-0.292484
ENST00000400590	ZDHHC20	protein_coding	6.99388	7.49317	6.36425	7.16003	7.65256	7.35777	6.01168	5.82848	4.6729	5.44354	5.58249	4.90847	5.0063	5.61697	5.06224	5.81224	6.76478	6.72775	6.32634	6.68025	6.56415
ENST00000594202	FCHO1	protein_coding	4.06668	3.67045	-1.41485	0.369708	0.0921047	0.519778	2.23259	2.96192	4.65934	3.65037	2.43142	2.22891	1.47232	1.68407	2.24362	3.68264	1.77623	2.93305	2.98246	1.89216	1.23047
ENST00000462521	CCDC27	protein_coding	1.53495	-0.0696849	-0.907054	-1.1225	-0.137066	-1.55739	-0.581548	-0.530284	-0.920329	0.485739	-1.14825	-1.17018	-1.01989	-1.13007	-1.41851	0.868508	2.47666	3.72464	1.49025	2.66299	3.06019
ENST00000231136	PCDHB6	protein_coding	1.0996	-0.505028	-1.3424	-1.55784	-2.15737	-1.99273	-1.01689	0.0343734	-1.35567	-1.9496	-1.58359	-1.60553	-1.45523	-1.56541	-1.85386	-1.56683	0.36325	1.2893	4.08466	2.34313	4.36181
ENST00000502346	TMEM167A	protein_coding	8.00788	8.29627	7.32977	7.26378	7.81761	7.75609	7.32347	5.563	5.64073	5.77486	5.69423	6.39088	6.26923	5.53103	5.82524	5.47329	6.93819	6.74138	6.49202	6.4068	6.74003
ENST00000409586	C8orf58	protein_coding	4.29982	4.47607	4.20058	4.27887	5.15933	5.03899	1.89381	3.87108	1.55503	2.63917	1.81254	3.07071	1.45547	2.02337	4.22677	1.8293	5.35802	5.09309	5.65864	5.9319	5.43602
ENST00000375031	SH2D5	protein_coding	4.22752	2.52978	-0.62952	-1.84496	1.55551	-2.27986	3.01791	1.55461	3.3572	1.2227	4.17368	1.69231	0.842606	1.95482	3.53145	3.7899	-2.2458	2.83868	-0.232212	2.26245	3.07469
ENST00000434824	RNF148	protein_coding	1.73165	1.71198	-0.125392	-0.340836	1.05963	3.74783	0.200113	1.25138	-0.138668	-0.7326	2.80334	-0.388523	-0.238228	-0.348404	0.94811	-0.34983	1.58025	4.39939	3.38739	3.18162	3.6354
ENST00000293826	TNFSF12-TNFSF13	protein_coding	3.32038	3.94225	2.40445	3.35893	3.79892	3.56147	-0.270048	1.78122	2.7131	-0.202761	1.97061	1.46324	1.61354	1.7664	2.70034	2.76497	2.95809	3.81375	3.74035	3.29642	3.63472
ENST00000557233	TNFSF12	protein_coding	3.35926	3.98114	2.44333	3.39781	3.83781	3.60035	-0.231164	1.8201	2.75198	-0.163877	2.00949	1.50213	1.65242	1.80528	2.73923	2.80386	2.99697	3.85263	3.84064	3.3353	3.67361
ENST00000439374	CDC42SE1	protein_coding	7.9493	7.75955	7.48664	7.68692	8.04763	8.5636	7.13628	5.67548	6.72996	5.74083	4.11892	5.70579	6.08857	5.59653	6.10163	4.92922	7.77505	7.53259	7.77137	7.59565	7.88208
ENST00000441149	DNM1	protein_coding	5.7032	4.94044	4.04033	4.7593	4.05543	3.6795	4.96145	3.17318	3.44209	3.69616	3.35168	2.87031	3.60557	3.41293	3.65173	4.05196	4.45576	5.30356	4.57028	5.02541	4.96638
ENST00000301327	MFSD3	protein_coding	5.16957	6.25815	5.1853	5.90712	3.27516	4.98037	-0.0437877	3.91437	1.61743	1.60846	-0.610486	3.45504	4.37585	3.21505	0.119247	2.7282	5.16417	4.54251	3.25041	4.25965	3.15049
ENST00000242208	INHBA	protein_coding	-1.48607	0.0792205	-2.34311	-2.55855	2.01184	-0.671519	-2.01761	-1.96634	-2.35639	-2.95032	-2.5843	-2.60624	-2.45595	-2.56612	-2.85457	-2.56755	3.21053	2.90749	2.9928	3.52461	3.2091
ENST00000265109	RAI14	protein_coding	8.60746	8.56927	6.12277	6.65788	7.14274	7.47122	5.81626	6.65641	6.54029	6.40678	7.20935	7.05958	6.29234	6.10816	7.22364	7.73873	6.98354	6.68895	6.4705	6.90683	6.66018
ENST00000264811	TRPC3	protein_coding	-1.3449	0.95736	-1.61697	-1.83242	0.737976	0.732689	-1.29147	-1.2402	-0.63025	0.360781	0.949188	-1.88011	-1.72981	-1.83999	-2.12843	1.48052	1.5741	1.01472	0.195371	-0.0469295	1.6133
ENST00000356384	RXRA	protein_coding	5.10099	5.10222	3.75324	4.20193	5.30822	4.91343	4.72881	1.56708	1.41804	2.76753	4.34767	3.08246	3.74732	1.67779	2.02677	2.36442	5.19141	5.03095	4.79115	5.3813	5.18355
ENST00000302913	ACHE	protein_coding	2.8253	2.5915	1.86517	-0.520203	3.55269	2.79979	4.44701	-0.927989	3.07428	1.89539	0.775976	1.60203	-1.4176	0.472229	1.18378	0.0557653	3.16642	2.97901	3.71704	3.38076	4.14791
ENST00000569155	MT1H	protein_coding	5.75388	6.58836	3.95128	4.37327	-0.0336149	1.13102	1.10687	1.15813	0.768084	0.174153	0.540167	3.10319	3.25349	5.2022	2.85486	4.01635	0.165079	0.605701	6.61607	1.76644	0.841713
ENST00000266070	DIDO1	protein_coding	7.42429	7.24399	6.54578	6.39174	6.38818	6.3018	5.80716	5.06457	6.46611	6.07863	5.3409	5.448	5.13355	5.30755	5.9007	5.72116	5.86311	6.28549	5.31643	5.89751	5.94227
ENST00000327347	SEPHS1	protein_coding	10.3668	10.5856	8.02148	8.452	8.79755	7.61027	9.45085	8.27972	8.40381	7.83893	8.01078	8.61647	8.16659	8.52155	7.70368	7.82919	7.76957	7.43214	7.13033	7.5093	7.39152
ENST00000502613	BMP2K	protein_coding	5.72638	5.55027	6.51023	6.50617	7.17105	7.26081	4.565	4.18793	3.07275	4.13089	4.60516	4.1507	2.64388	3.65769	4.21724	3.83184	6.00224	5.74274	6.0352	5.90348	5.65579
ENST00000497209	SLCO4A1	protein_coding	2.71201	3.05491	-0.367422	-1.58287	-2.1824	-2.01776	-1.04192	-0.990652	1.42666	-0.974629	-1.60861	0.369447	1.3271	0.731494	-1.87888	0.993102	0.0162967	2.45692	1.02989	2.07709	-0.307069
ENST00000591445	MAP2K6	protein_coding	3.52405	4.45953	2.54416	3.17671	3.72918	1.30886	0.547735	2.33596	-0.376009	0.837414	2.78839	2.8977	1.52443	0.999217	1.12581	1.99779	3.74891	2.54907	1.90904	3.14591	3.34148
ENST00000334956	PARVA	protein_coding	6.00205	5.77452	6.71529	6.56477	7.2141	7.90307	1.23712	3.87335	3.44854	4.86338	3.74571	3.67402	2.94562	4.53946	4.75267	4.82234	7.84002	7.65141	7.1787	7.19001	7.23339
ENST00000331442	HIST1H1B	protein_coding	9.75612	9.413	9.47486	10.0712	8.64756	9.21947	8.43165	7.60447	8.65653	7.38346	8.68358	7.43325	7.79839	7.44142	7.39067	7.42919	7.48986	6.59261	6.91849	7.13802	6.51668
ENST00000355029	NET1	protein_coding	7.71706	7.74757	7.62444	7.57663	7.85386	8.05914	5.31252	5.82613	5.2098	5.58839	5.58488	5.94627	5.27714	5.81131	5.08173	5.31512	7.47693	7.50189	7.97462	7.88538	7.84783
ENST00000423729	NAT8L	protein_coding	3.35094	3.78912	1.02575	0.658303	2.01813	0.638448	0.61429	3.16805	0.860471	0.903969	2.92206	2.19558	0.175948	1.65073	1.27982	2.68884	4.63444	4.50544	3.39881	3.66618	3.97363
ENST00000361717	TIFA	protein_coding	0.795601	2.31198	0.786559	3.74104	1.63455	0.721186	-1.4729	1.57837	1.18832	-0.820648	-2.0396	0.260394	-0.91124	-0.436453	2.08245	1.14708	5.31324	4.8963	5.7213	5.64611	4.9762
ENST00000282111	TCF7L1	protein_coding	8.34858	8.31807	2.59969	2.72528	5.67224	5.88795	-0.981696	4.02377	3.07184	2.99248	1.25896	4.28765	3.16492	2.27714	2.64077	3.1688	6.15867	6.00899	6.0443	6.45267	6.01054
ENST00000297354	SBSPON	protein_coding	4.79387	5.02731	2.91693	2.43845	4.32434	7.17348	2.9054	1.70873	2.90365	2.85404	3.30023	3.39076	2.54106	2.56838	2.62786	3.06172	4.25484	4.84281	4.57057	4.22394	3.60177
ENST00000506729	SLCO6A1	protein_coding	1.10898	1.08931	1.64426	1.79139	1.48136	2.09346	-0.837588	-0.786324	-1.17637	-0.770301	-1.40429	-1.42622	-0.27593	-1.38611	1.1328	-1.38753	-1.77938	-0.338753	-1.35075	-1.17801	-1.10274
ENST00000373109	SPOCK2	protein_coding	1.89386	-1.3482	2.90189	-2.40101	-0.19319	1.33402	-1.86006	-0.8088	2.93044	-0.207815	0.895166	-2.4487	-2.29841	0.176381	1.00341	2.17495	2.84201	2.54566	2.01909	2.32307	2.57522
ENST00000537356	ZCCHC18	protein_coding	1.79734	1.29224	2.41835	3.02603	3.3292	1.97446	-0.956588	-0.905323	-1.29537	-0.304338	-0.523286	-1.54522	0.190033	-0.505105	-1.79355	-1.50653	3.56106	2.79017	4.28514	4.3177	3.94818
ENST00000260356	THBS1	protein_coding	5.56529	5.44891	2.20858	2.4438	5.21803	5.65135	3.43455	3.10473	4.00266	3.85435	3.28932	1.89654	2.71242	2.66364	3.89875	3.36265	8.13971	7.79048	7.68389	8.13461	7.98135
ENST00000311124	SLC19A1	protein_coding	4.35551	4.6999	4.25929	3.89446	3.00543	4.05325	0.239016	1.29028	1.7747	0.528696	-0.327682	1.76586	3.02307	2.49785	-0.182912	2.27404	4.01605	4.57915	3.63275	3.56156	3.63683
ENST00000269919	PGPEP1	protein_coding	5.10423	5.27239	2.43127	3.87404	4.05092	3.46743	3.45722	3.26747	2.84426	2.93259	4.0849	3.39696	3.04635	3.04115	3.31213	3.18411	3.69763	3.61316	3.98508	3.7739	3.98348
ENST00000226444	SULT1E1	protein_coding	2.61003	1.68347	0.431066	0.215623	0.616091	-0.21927	-0.243428	-0.192164	-0.582209	-1.17614	0.189874	1.16794	-0.68177	-0.791946	-0.0803939	0.206628	4.39975	3.71484	3.56534	3.2235	2.49142
ENST00000295304	CHAC2	protein_coding	6.31008	5.73986	3.66545	4.64265	3.43544	3.29522	2.1836	4.04222	3.42978	2.71032	3.20186	2.91689	4.78965	3.80501	4.10152	2.63366	4.19601	3.38287	4.12987	2.84318	4.08837
ENST00000373425	ANGPTL2	protein_coding	4.99777	4.30705	3.57759	2.85314	5.6512	6.84709	-1.30635	1.74491	3.10975	3.00886	3.68154	0.105009	1.84027	2.23259	1.76357	3.97659	6.157	6.11729	5.55552	5.62001	6.22291
ENST00000538621	PACSIN1	protein_coding	3.29531	2.94122	3.29454	4.67773	2.80971	3.00677	1.66068	0.863951	3.79583	3.48878	0.92406	0.487084	-0.947583	2.19017	2.17735	3.43267	1.7969	3.15952	3.33515	2.60977	2.47353
ENST00000376451	KIAA1217	protein_coding	5.87847	5.61626	4.15653	5.01148	7.2589	8.11554	3.55866	3.72922	2.71945	3.27576	1.65754	2.81248	2.75419	3.64401	3.6186	3.25926	5.78403	6.29754	6.37981	6.40191	6.59287
ENST00000362012	PTGS1	protein_coding	2.22022	1.44848	-2.05186	-2.2673	-2.86683	-2.70219	-1.72635	2.71723	-2.06513	-1.65907	-2.29305	0.00693938	0.157234	-0.689907	1.24404	1.7237	6.82171	6.85995	7.26431	6.76611	6.74996
ENST00000308027	SLC16A13	protein_coding	5.01152	6.29891	4.6635	3.40853	6.05692	5.40362	-0.22045	0.830815	2.61069	2.75373	-0.787148	0.775876	4.69876	3.75459	3.26451	3.03696	4.90385	4.63594	3.72582	4.39332	5.21484
ENST00000474352	SELENBP1	protein_coding	4.34863	4.56162	6.21406	6.16854	4.55436	6.13771	1.40206	1.13139	2.64824	3.81984	3.21387	2.73942	1.81171	2.61907	3.37245	1.33754	5.57297	5.34715	5.84309	5.73971	6.01465
ENST00000300571	GPRC5B	protein_coding	8.65648	8.61424	7.46444	7.28457	7.65581	6.78414	5.74476	6.13706	6.20456	6.19392	6.76011	6.40451	6.5548	6.86609	6.92517	6.68336	9.13492	8.62042	8.25759	7.46847	7.4307
ENST00000329047	SEPT9	protein_coding	7.69133	7.53132	8.09392	8.30659	7.21507	8.02381	5.72536	6.01339	6.0227	5.16336	5.78886	5.77284	5.57736	5.42912	5.17874	6.01008	7.61695	7.6592	7.4014	7.89767	7.75055
ENST00000273859	ATP10D	protein_coding	3.59349	3.45183	0.986432	2.11891	4.07835	5.22539	0.659861	2.29609	3.42062	6.08972	4.86324	1.5118	2.8736	3.30399	4.36427	3.30256	6.30946	5.94753	6.24323	6.18451	6.32206
ENST00000377988	TMEM8B	protein_coding	3.72846	3.90673	2.82835	2.24094	1.64141	2.57656	-1.30557	1.91561	1.163	3.15403	2.03462	0.913144	2.16297	2.0528	3.10539	3.92584	5.91251	5.46938	6.07001	5.64862	5.39506
ENST00000316423	UGDH	protein_coding	9.01481	9.23518	8.20593	8.17651	9.48781	8.57908	6.941	6.88408	6.5233	6.65236	6.04962	7.4141	7.01448	6.86926	6.91998	6.32368	8.21295	7.95933	8.14547	8.15224	8.18767
ENST00000309862	PGAP3	protein_coding	4.91078	5.33168	5.26133	3.44598	4.3383	4.92995	3.30885	2.20811	-1.35186	1.51364	5.21464	2.92185	3.75804	2.3453	2.39789	1.75891	5.85249	5.07072	5.02835	5.24641	5.14804
ENST00000266077	SLC2A4RG	protein_coding	4.55095	4.79002	4.75692	5.40583	4.92333	5.53543	-0.202972	3.84829	4.15869	3.44928	4.31779	3.20839	1.94365	2.57044	3.41949	4.49501	6.23028	5.98236	6.09122	5.77853	5.95814
ENST00000374900	FAAH2	protein_coding	5.44368	4.36208	2.73622	4.45366	4.8712	4.81627	0.602291	2.23852	-0.73649	2.12901	-0.964407	0.598617	4.44935	-0.946227	4.59822	2.8597	4.86996	4.71584	4.89649	5.37039	5.06506
ENST00000372037	BMPR1A	protein_coding	7.35962	7.63181	7.0324	7.16488	7.95346	7.61911	6.1273	5.20308	5.87646	5.39682	6.06552	5.13911	5.90308	5.32397	5.25416	4.95057	6.11944	5.98228	6.02711	5.79509	5.99339
ENST00000269593	IGFBP4	protein_coding	7.5884	7.40188	3.51388	4.46071	7.48401	6.72862	0.447072	3.89065	4.15269	2.76229	1.68773	3.25075	3.46816	3.29087	3.73939	4.85132	9.13646	9.21152	8.77312	8.75591	9.07674
ENST00000532763	SAMD3	protein_coding	1.96996	1.43572	2.96092	1.48244	1.9533	1.18505	0.286423	-1.24727	-1.63732	-2.23125	-1.86524	0.920179	-1.73688	-1.84706	-2.1355	-1.84848	-2.24033	-1.7997	-0.226737	0.682966	1.75824
ENST00000453695	DCLRE1C	protein_coding	5.90461	5.7031	5.25497	4.37861	5.20625	5.33418	2.41055	2.84883	4.17868	3.3921	2.60284	2.5809	3.59369	4.57098	3.87314	3.55248	5.20295	5.32788	5.15114	5.13787	5.26513
ENST00000557925	CERS4	protein_coding	4.35777	4.55441	6.17814	6.64697	4.81261	5.03439	4.84729	3.46246	4.23288	1.56095	1.92696	1.32006	3.20732	2.23465	2.07173	2.68068	4.44804	5.59075	5.31837	5.0277	5.4509
ENST00000303892	ATP6V1G2	protein_coding	4.81823	0.429331	3.91389	2.37652	1.94691	4.49621	-0.0825324	2.29066	0.578686	0.569717	3.35077	0.328831	0.479126	3.06939	2.0805	2.53745	4.67612	4.58623	4.3585	4.03648	4.29617
ENST00000330106	CEND1	protein_coding	3.201	-0.210989	2.70653	-0.678839	-1.27837	-1.11373	-0.13789	-0.0866256	1.84526	-0.070603	-0.704588	-0.726527	-0.576232	1.31359	1.02514	2.11952	0.505286	2.68287	-0.651051	0.521687	0.596958
ENST00000256996	DDB2	protein_coding	6.79661	7.0835	5.66528	6.31418	5.87779	5.48443	5.22895	4.92657	6.43269	5.4451	4.69328	4.6086	5.19778	4.96422	5.90184	5.06233	5.82969	4.93214	5.98664	5.66874	5.8665
ENST00000460141	LY6G5C	protein_coding	4.89919	4.80423	2.74447	2.85096	4.09942	2.26406	3.06998	3.7062	3.63809	2.30719	2.82521	2.65126	1.95356	3.52146	3.48094	4.105	4.65175	4.02824	3.64428	4.05148	3.50526
ENST00000369506	NHLH2	protein_coding	0.675524	0.825779	-2.59655	-2.812	0.910401	-1.66193	-2.27105	-2.21978	0.197527	-3.20376	-2.83775	-0.274721	-2.70939	-1.81956	-3.10801	-0.499063	-2.21283	-1.77221	-1.78421	-2.61147	-2.5362
ENST00000323646	PLA2G16	protein_coding	6.92706	7.10744	9.12786	9.01899	8.29613	8.24578	-0.791002	6.35829	1.67757	4.32068	2.81223	2.3208	6.18851	4.27519	3.23001	2.24402	5.80637	4.75223	5.10523	4.1165	3.80183
ENST00000333677	ARHGEF37	protein_coding	-0.780364	1.72353	-1.05244	3.75448	-2.86742	-2.70278	-1.72693	-1.67567	-2.06572	-2.65965	3.83565	-2.31557	-2.16528	0.046476	-1.5639	-1.27688	3.46056	3.96172	1.7599	2.02011	1.70835
ENST00000374273	SPAG4	protein_coding	3.32338	3.15171	3.42981	2.09889	-1.0856	2.07904	0.0548801	2.42807	2.52345	0.70713	-0.511818	2.05121	0.616538	0.506363	1.80288	3.20538	2.43502	1.87564	1.54172	3.52181	1.37469
ENST00000373034	PCDH19	protein_coding	3.0633	3.69918	1.4946	1.21503	4.15042	4.67826	5.08445	-0.0672248	0.957767	-0.636165	-1.27015	-1.70713	-3.14179	-2.25197	-0.0809859	0.91653	2.99862	3.06217	3.88142	2.91032	3.88938
ENST00000376156	ALG8	protein_coding	9.33195	9.35438	8.34602	8.12099	8.85361	8.95846	7.65552	6.96552	7.85811	8.15624	8.09525	7.05394	7.7136	7.18229	8.19359	8.38303	7.81026	7.52691	7.01448	7.0927	7.4285
ENST00000542527	C16orf52	protein_coding	3.97504	3.87737	3.62496	3.50263	4.64905	4.16927	1.91805	2.96931	2.11983	3.08049	1.06184	2.62487	0.342202	1.99756	1.86958	2.49363	4.24475	4.62988	4.11538	3.79062	4.70126
ENST00000451763	SPATA6L	protein_coding	2.59202	3.34287	2.55441	2.33896	1.3244	1.48903	1.36534	2.06868	1.2192	1.62527	1.69173	1.13927	0.441572	1.3314	1.18045	1.32997	3.49884	3.1861	2.74526	2.80252	2.54076
ENST00000471395	ANXA4	protein_coding	3.94102	4.08101	4.26411	3.80581	5.42867	6.58556	0.761792	-1.50887	-0.898917	2.36513	-2.12683	3.34308	0.808877	-2.10865	0.924826	1.34935	5.59611	5.2241	5.11653	5.08813	4.86121
ENST00000230914	MRPS30	protein_coding	5.87392	6.43099	5.01278	5.17489	4.80317	4.71124	3.46792	4.01103	4.10642	3.31656	4.05097	3.33871	3.91222	4.8736	3.7807	3.72533	5.86598	5.62496	5.60581	5.16092	4.74192
ENST00000536312	NXPE1	protein_coding	1.33804	2.09598	0.25861	-0.956833	1.61356	1.19324	2.16908	-0.364619	-0.754665	0.236366	0.60238	0.580442	-0.854226	-0.964401	0.332113	-0.965828	-0.357671	3.66791	1.65592	0.828656	0.903926
[truncated: 14,720 more rows]
