# Supplementary material for: A Unique Gene Regulatory Network Resets the Human Germline Epigenome for Development
Source: Cell. 2015 Jun 4;161(6):1453–67. doi: 10.1016/j.cell.2015.04.053 (PMC4459712; doi:10.1016/j.cell.2015.04.053)
Supplement: Table S2. Summary of BS-Seq Libraries, Related to Figure 4 — Coverage and bisulfite conversion rates of BS-seq libraries. [file mmc3.xlsx]

## Sheet: Table S2
Table S2. BS-Seq coverage and conversion rate, Related to Figure 4
							CpG Coverage (%)
Sample	Embryo Identifier	No. of Library	Total No. of lanes	Total reads	Mapped reads	Mapping Efficiency	>=1X	>=3X	>=5X	BS conversion rate (lambda phage DNA)
H9 ESC		2	2	378495658	172116835	0.454739	0.855603	0.55305	0.283986	0.997484
Soma Wk7 F	4	1	4	602613071	351678992	0.58359	0.808212	0.504905	0.247346	0.998784
hPGC Wk5.5 F	1	1	2	358329507	116674862	0.325608	0.632483	0.189141	0.0415286	0.994949
hPGC Wk5.5 F	2	1	4	629420846	240353311	0.381864	0.776827	0.418561	0.176541	0.996683
hPGC Wk7 F	4	1	8	999894415	559123090	0.559182	0.822451	0.574471	0.349164	0.998552
hPGC Wk7 F	5	1	4	356899704	207715121	0.581999	0.76978	0.394085	0.141263	0.998848
hPGC Wk9 F	10	1	2	413746186	192219070	0.464582	0.795687	0.418201	0.149296	0.99667
hPGC Wk9 F	11	1	1	160123399	71838046	0.448642	0.563424	0.106457	0.0115137	0.997991
hPGC Wk9 M	13	2	2	345223808	140221291	0.406175	0.7334	0.31602	0.0977066	0.995917
hPGC Wk9 M	14	2	2	320285612	148230287	0.462807	0.729643	0.319719	0.102257	0.998048
hPGC Wk5.5 F (pooled)	1 & 2						0.831092	0.583438	0.357272
hPGC Wk7 F (pooled)	4 & 5						0.867756	0.721756	0.563505
hPGC Wk9 F (pooled)	10 & 11						0.834498	0.562768	0.305627
hPGC Wk9 M (pooled)	13 &14						0.834248	0.591164	0.364421
