# Supplementary material for: A Unique Gene Regulatory Network Resets the Human Germline Epigenome for Development
Source: Cell. 2015 Jun 4;161(6):1453–67. doi: 10.1016/j.cell.2015.04.053 (PMC4459712; doi:10.1016/j.cell.2015.04.053)
Supplement: Table S3. A List of Methylation-Sensitive hPGC Genes, Related to Figure 5 — Upregulated genes in hPGCs with promoter demethylation in comparison to conventional ESCs [file mmc4.xlsx]

## Sheet: Table S3
Table S3. Upregulated Genes in hPGCs with Promoter Demethylation, Related to Figure 5
					CpG Methylation (%)		Differential Expression (hPGC Wk7 F vs. ESC)
Gene Symbol	Ensembl Transcript ID	Biotype	Promoter Region	CGI Region	ESC	hPGC Wk7 F	log2(FoldChange)	Adjusted P Value
KHDC3L	ENST00000370367	protein_coding	chr6:74071500:74072500:+		94.0171	2.50896	10.9585	9.15388e-05
TCL1A	ENST00000402399	protein_coding	chr14:96180433:96181433:-	chr14:96180256:96180848:+	85.4271	0.848656	10.2359	2.46438e-34
XIST	ENST00000416330	lincRNA	chrX:73046079:73047079:-		85.5422	10.3226	9.7046	1.53728e-39
NANOS3	ENST00000397555	protein_coding	chr19:13987163:13988163:+		67.5325	1.04712	9.63526	2.03367e-33
ZNF729	ENST00000601693	protein_coding	chr19:22468310:22469310:+		93.8931	0	9.39157	1.28792e-26
ST6GALNAC1	ENST00000592042	protein_coding	chr17:74639768:74640768:-		90	2.15827	9.16772	1.23964e-13
MAGEB2	ENST00000378988	protein_coding	chrX:30232777:30233777:+		87.4251	8.49421	8.9708	4.04277e-05
DDX43	ENST00000370336	protein_coding	chr6:74103571:74104571:+	chr6:74104425:74104878:+	93.985	2.54777	8.78554	7.88554e-39
ZNF208	ENST00000397126	protein_coding	chr19:22193645:22194645:-		91.3043	3.79747	8.63396	1.98442e-30
LUZP4	ENST00000371920	protein_coding	chrX:114523419:114524419:+		92.1986	21.3699	8.57633	9.50693e-18
ZNF727	ENST00000550760	protein_coding	chr7:63504921:63505921:+		71.6216	1.2605	8.50787	6.70586e-13
ZNF728	ENST00000594710	protein_coding	chr19:23185878:23186878:-	chr19:23185562:23186050:+	86.8932	10.0154	8.30408	6.24157e-24
ALPPL2	ENST00000295453	protein_coding	chr2:233270653:233271653:+		87.6033	4.04412	8.2485	0.000163887
MEG3	ENST00000522771	lincRNA	chr14:101291556:101292556:+	chr14:101292043:101292709:+	97.153	1.62059	8.21703	1.90056e-43
AL117190.2	ENST00000596284	protein_coding	chr14:101295437:101296437:-		70.4918	4.79042	8.11718	4.34611e-39
BRDT	ENST00000362005	protein_coding	chr1:92414028:92415028:+	chr1:92414718:92414986:+	90.625	4.79339	8.04501	1.84151e-27
HDGFL1	ENST00000510882	protein_coding	chr6:22568895:22569895:+	chr6:22569584:22570705:+	93.1973	7.56173	7.96107	1.58948e-05
ZNF560	ENST00000301480	protein_coding	chr19:9609183:9610183:-	chr19:9608804:9609343:+	86.7925	4.28816	7.83112	1.30069e-19
GIP	ENST00000357424	protein_coding	chr17:47045858:47046858:-		90.7692	2.96496	7.76437	1.83331e-06
MIR4458HG	ENST00000606459	lincRNA	chr5:8456904:8457904:+	chr5:8457432:8458273:+	92.5926	2.67966	7.75197	5.0243e-09
SPESP1	ENST00000310673	protein_coding	chr15:69221939:69222939:+	chr15:69222589:69223380:+	91.5	11.8005	7.74751	2.418e-13
ADTRP	ENST00000414691	protein_coding	chr6:11779303:11780303:-		84.3137	2.7027	7.64952	1.94656e-15
MAGEB1	ENST00000397548	protein_coding	chrX:30264371:30265371:+	chrX:30265172:30265555:+	80.8511	4.94506	7.62351	1.11125e-05
ZNF98	ENST00000357774	protein_coding	chr19:22605048:22606048:-		92.7778	8.19672	7.46163	3.20983e-16
DPPA5	ENST00000370370	protein_coding	chr6:74063918:74064918:-	chr6:74063519:74064471:+	94.5578	2.48834	7.39008	0.0313425
ATP6V1B1	ENST00000432367	protein_coding	chr2:71162132:71163132:+		63.6364	0.787402	7.34869	0.00244078
DPPA3	ENST00000345088	protein_coding	chr12:7863150:7864150:+		82.3529	1.72414	7.33931	3.45897e-30
ZNF732	ENST00000419098	protein_coding	chr4:299010:300010:-	chr4:298803:299312:+	83.3333	0.204918	7.28733	2.97173e-21
KRBOX1	ENST00000418176	protein_coding	chr3:42977454:42978454:+	chr3:42977830:42978090:+	89.726	8.59466	7.26582	2.78571e-08
IL22RA1	ENST00000270800	protein_coding	chr1:24469511:24470511:-		85.0394	1.17302	7.25573	4.94093e-16
DDX4	ENST00000505374	protein_coding	chr5:55032952:55033952:+	chr5:55033694:55033993:+	91.2698	13.6646	7.23551	2.25275e-12
PNLDC1	ENST00000275275	protein_coding	chr6:160220401:160221401:+	chr6:160221146:160221493:+	90.9091	9.43061	7.23128	0.0180164
OOEP	ENST00000370363	protein_coding	chr6:74104716:74105716:-	chr6:74104425:74104878:+	95.6311	0.441176	7.21455	3.47478e-15
ZNF502	ENST00000296091	protein_coding	chr3:44753238:44754238:+	chr3:44754099:44754399:+	93.8776	3.29949	7.14493	3.86798e-24
ZNF534	ENST00000332323	protein_coding	chr19:52933767:52934767:+		85.2459	7.5	7.08494	7.30904e-06
MAGEA4	ENST00000276344	protein_coding	chrX:151080461:151081461:+		82.0513	14.2593	6.89706	0.0116381
HORMAD1	ENST00000322343	protein_coding	chr1:150693261:150694261:-		94.8718	14.1818	6.88523	8.29584e-09
PIWIL1	ENST00000541480	protein_coding	chr12:130850082:130851082:+		88.8	0.454545	6.8354	5.16877e-06
DAZL	ENST00000250863	protein_coding	chr3:16646197:16647197:-	chr3:16645948:16646259:+	92.6984	16.2042	6.83165	5.67583e-05
MAGEC1	ENST00000285879	protein_coding	chrX:140990780:140991780:+		83.0769	16.0207	6.82652	0.000307435
RP11-822E23.8	ENST00000426261	processed_transcript	chr17:21477467:21478467:-		81.9549	2.18579	6.76257	7.83598e-14
CYP2E1	ENST00000463117	protein_coding	chr10:135333010:135334010:+	chr10:135333722:135334062:+	74.3719	1.37457	6.72168	0.00471422
UMODL1	ENST00000400424	protein_coding	chr21:43482168:43483168:+		85.7724	2.51572	6.71721	1.42619e-05
ANKRD2	ENST00000370655	protein_coding	chr10:99331356:99332356:+		70.5882	2.29508	6.66538	4.39935e-06
BIN2	ENST00000267012	protein_coding	chr12:51717848:51718848:-		93.0526	2.77778	6.6143	2.11629e-05
CDH5	ENST00000341529	protein_coding	chr16:66399633:66400633:+		84.0278	1.80587	6.61116	4.12742e-14
DCAF4L2	ENST00000319675	protein_coding	chr8:88886196:88887196:-	chr8:88886171:88886445:+	94.1935	22.4265	6.55735	2.88881e-19
DSCR8	ENST00000478613	protein_coding	chr21:39492645:39493645:+		86.4286	2.39362	6.55395	0.000103229
NGEF	ENST00000264051	protein_coding	chr2:233877882:233878882:-		81.3559	2.25564	6.52445	1.72484e-14
SYCE1	ENST00000368517	protein_coding	chr10:135381695:135382695:-	chr10:135381534:135383032:+	71.3755	24.7987	6.48502	0.0386969
ZNF540	ENST00000592533	protein_coding	chr19:38041408:38042408:+		86.6142	2.079	6.47093	3.26468e-08
NLRP4	ENST00000301295	protein_coding	chr19:56347044:56348044:+		82.8571	21.0616	6.43271	3.61383e-05
DPEP3	ENST00000268793	protein_coding	chr16:68014632:68015632:-		86.6667	8.49673	6.39845	3.86314e-08
RNF17	ENST00000418120	protein_coding	chr13:25376972:25377972:+		84.7826	3.96825	6.35734	1.28857e-07
TDRD12	ENST00000444215	protein_coding	chr19:33209759:33210759:+	chr19:33210453:33211039:+	92.1875	10.1852	6.34657	2.8104e-19
CAMP	ENST00000296435	protein_coding	chr3:48263937:48264937:+		94.1176	3.04183	6.32299	0.00187779
HIST1H2BA	ENST00000274764	protein_coding	chr6:25726237:25727237:+	chr6:25726454:25726722:+	87.8873	17.7273	6.30764	0.000723349
CXorf67	ENST00000342995	protein_coding	chrX:51148867:51149867:+	chrX:51149661:51150911:+	84.1176	18.3223	6.30147	1.0101e-15
DPYS	ENST00000351513	protein_coding	chr8:105479181:105480181:-	chr8:105478672:105479340:+	92.5764	4.18994	6.25853	1.63753e-06
LINC00479	ENST00000412102	lincRNA	chr21:43135835:43136835:-		83.7037	0.763359	6.24795	0.0125099
AC008753.4	ENST00000597420	lincRNA	chr19:54291136:54292136:+		93	0.199601	6.23817	0.000257511
LYVE1	ENST00000256178	protein_coding	chr11:10590138:10591138:-		77.551	1.07527	6.22253	0.000374456
COX8C	ENST00000342144	protein_coding	chr14:93812637:93813637:+	chr14:93813483:93814111:+	85	21.0317	6.17712	0.00695596
ZNF726	ENST00000594466	protein_coding	chr19:24096792:24097792:+		67.1233	2.72	6.15904	9.94571e-10
SLC28A3	ENST00000376238	protein_coding	chr9:86955498:86956498:-		89.2857	5	6.15238	0.00124142
PSORS1C2	ENST00000259845	protein_coding	chr6:31107027:31108027:-		61.2613	0	6.11053	5.29831e-08
LINC00837	ENST00000443246	lincRNA	chr10:29084835:29085835:-		90.6667	1.40845	6.10041	1.91288e-09
GTSF1	ENST00000552397	protein_coding	chr12:54866311:54867311:-		87.5	6.51466	6.03145	6.71647e-09
REM1	ENST00000201979	protein_coding	chr20:30062196:30063196:+	chr20:30062969:30063281:+	83.4802	0.744048	6.02764	5.33719e-05
FOXR1	ENST00000317011	protein_coding	chr11:118841517:118842517:+	chr11:118842379:118842933:+	95.203	3.84	6.01915	8.56089e-06
RP11-189B4.6	ENST00000598084	lincRNA	chr13:47060541:47061541:-		76.3158	26.6667	5.99091	4.62722e-06
TLR8	ENST00000218032	protein_coding	chrX:12923839:12924839:+		68.6275	6.84211	5.98698	0.00636317
ALS2CR11	ENST00000450242	protein_coding	chr2:202483801:202484801:-	chr2:202483584:202483957:+	77.4648	1.32325	5.96782	6.68835e-09
LRRC61	ENST00000359623	protein_coding	chr7:150019476:150020476:+	chr7:150019950:150020752:+	96.7517	0.20141	5.89689	1.06525e-13
TDRD9	ENST00000409874	protein_coding	chr14:104393899:104394899:+	chr14:104394529:104395234:+	94.7826	9.54023	5.88659	9.73963e-08
MEG8	ENST00000554852	lincRNA	chr14:101360326:101361326:+		93.6709	17.341	5.80894	0.00528365
PEG3	ENST00000326441	protein_coding	chr19:57351964:57352964:-	chr19:57352050:57352284:+	85.654	5.25606	5.80504	2.23532e-39
KIF25	ENST00000443060	protein_coding	chr6:168398872:168399872:+		92.7273	4.55927	5.79783	1.99331e-05
LINC01060	ENST00000510832	lincRNA	chr4:189375832:189376832:+		87.3016	7.80142	5.73423	0.0017455
MAGEH1	ENST00000342972	protein_coding	chrX:55477638:55478638:+		88	3.28467	5.72822	3.35676e-11
DMD	ENST00000378677	protein_coding	chrX:33146377:33147377:-		64.1026	2.73973	5.71525	3.75013e-44
IFI16	ENST00000295809	protein_coding	chr1:158978817:158979817:+		87.0968	6	5.71124	1.20593e-35
SOHLH2	ENST00000379881	protein_coding	chr13:36788652:36789652:-	chr13:36788414:36789038:+	93.865	14.992	5.69677	8.97099e-05
ADAD1	ENST00000388725	protein_coding	chr4:123299771:123300771:+	chr4:123300407:123300805:+	92.3664	4.57447	5.52143	0.0013716
FAM109B	ENST00000321753	protein_coding	chr22:42469355:42470355:+	chr22:42470035:42470669:+	89.4515	0.579151	5.51382	0.000912684
FRG1B	ENST00000278882	protein_coding	chr20:29610957:29611957:+	chr20:29611520:29612357:+	82.0513	7.1805	5.51315	4.33927e-17
KCNV2	ENST00000382082	protein_coding	chr9:2716602:2717602:+		92.2414	2.7933	5.48488	7.51197e-05
C1QC	ENST00000374639	protein_coding	chr1:22969226:22970226:+		72.8261	1.14943	5.46289	0.0126729
TPTE	ENST00000298232	protein_coding	chr21:10990820:10991820:-	chr21:10989913:10991413:+	91.4027	2.87399	5.4622	2.57772e-09
AC104654.2	ENST00000436551	lincRNA	chr2:42160763:42161763:-		88.3117	1.2987	5.41134	3.49616e-08
NAA11	ENST00000286794	protein_coding	chr4:80247104:80248104:-		91.8919	13.1579	5.40962	0.00517635
RP11-232D9.3	ENST00000446495	lincRNA	chrX:115828056:115829056:-		77.3585	1.98864	5.40633	0.0125843
MEG9	ENST00000429368	lincRNA	chr14:101535348:101536348:+		83.8983	4.92611	5.40299	0.00180161
DSCR4	ENST00000328264	protein_coding	chr21:39493354:39494354:-		89.9329	4.52489	5.39484	0.00358321
RP4-610C12.3	ENST00000454331	lincRNA	chr20:29522887:29523887:-		76.9231	0	5.38693	0.000718121
RNASE1	ENST00000412779	protein_coding	chr14:21270465:21271465:-		86.0759	2.41935	5.37161	1.12283e-08
TPTEP1	ENST00000545818	lincRNA	chr22:17128798:17129798:+		76.9231	20.5882	5.3692	5.86685e-11
CPEB1	ENST00000563800	protein_coding	chr15:83298836:83299836:-		82.1429	0	5.36661	7.51557e-36
SPATA22	ENST00000573128	protein_coding	chr17:3375328:3376328:-		90.1961	3.34076	5.3628	1.06368e-06
MAEL	ENST00000491055	protein_coding	chr1:166958262:166959262:+	chr1:166958220:166958683:+	89.0675	2.83447	5.3449	1.15688e-21
ZXDA	ENST00000358697	protein_coding	chrX:57936967:57937967:-		73.0769	8.29016	5.3401	1.60558e-11
DCAF4L1	ENST00000333141	protein_coding	chr4:41982813:41983813:+		96.1403	21.8437	5.32969	0.0263932
TRIM60	ENST00000512596	protein_coding	chr4:165952205:165953205:+		94.8529	11.7955	5.31585	0.0412183
DNAJA4	ENST00000394855	protein_coding	chr15:78555528:78556528:+	chr15:78556405:78557542:+	93.8865	2.8169	5.2662	0.0224614
SPDYC	ENST00000377185	protein_coding	chr11:64936725:64937725:+		83.0827	2.95749	5.22122	0.00853824
GPX2	ENST00000553522	protein_coding	chr14:65409363:65410363:-		80.7692	7.65027	5.20376	5.76172e-07
PXDNL	ENST00000522628	protein_coding	chr8:52321881:52322881:-	chr8:52321162:52322221:+	90.4762	2.56	5.16384	0.00307826
ZNF454	ENST00000320129	protein_coding	chr5:178367292:178368292:+	chr5:178367620:178368725:+	92.0548	0.0747943	5.13281	2.73973e-05
RP11-678G14.3	ENST00000596996	lincRNA	chr19:21770024:21771024:-		85.3933	0	5.11888	0.000271345
SACS-AS1	ENST00000443092	lincRNA	chr13:23992210:23993210:+		90.6977	7.8125	5.09456	1.05659e-05
CEACAM6	ENST00000199764	protein_coding	chr19:42258429:42259429:+		44.7761	2.25564	5.08467	0.00427139
AC007283.5	ENST00000434645	lincRNA	chr2:202030788:202031788:+		90.0415	17.8571	5.05307	1.70364e-10
AQP1	ENST00000311813	protein_coding	chr7:30950570:30951570:+		78.6408	2.1021	5.04351	1.64338e-07
CLEC4D	ENST00000382064	protein_coding	chr12:8661171:8662171:+		75	1.55763	5.03016	1.87518e-06
GABRA3	ENST00000370314	protein_coding	chrX:151619730:151620730:-		40.2778	5.55556	5.02644	1.84127e-09
SDR42E1	ENST00000328945	protein_coding	chr16:82044993:82045993:-	chr16:82044886:82045306:+	86.1607	2.37691	5.00137	0.000100228
IL1B	ENST00000263341	protein_coding	chr2:113594380:113595380:-		75.6098	3.77358	5.00098	0.00182557
PIWIL2	ENST00000356766	protein_coding	chr8:22131910:22132910:+	chr8:22132791:22133357:+	87.7193	2.22222	4.99353	6.1074e-12
PRSS21	ENST00000455114	protein_coding	chr16:2866264:2867264:+	chr16:2867245:2868002:+	86.9048	7.70677	4.99344	0.027228
TYROBP	ENST00000585901	protein_coding	chr19:36399049:36400049:-		86.014	0.787402	4.99166	0.0262375
LINC00383	ENST00000433664	lincRNA	chr13:69795578:69796578:+		96.3964	17.2535	4.96731	0.040706
RPA4	ENST00000373040	protein_coding	chrX:96138007:96139007:+		90.5882	7.75194	4.96506	0.00155088
NLRP7	ENST00000340844	protein_coding	chr19:55458773:55459773:-		87.0968	0	4.94028	2.91269e-08
RP11-14P20.1	ENST00000579492	lincRNA	chr18:515194:516194:-	chr18:514510:515477:+	88.8889	3.69686	4.92486	0.0320077
RP11-384J4.1	ENST00000548170	lincRNA	chr14:27341439:27342439:+		91.1765	1.88679	4.89614	0.0107543
RP11-546K22.1	ENST00000521188	lincRNA	chr8:52873118:52874118:+		85.7143	10.4651	4.89	0.0406818
CD53	ENST00000497404	protein_coding	chr1:111436031:111437031:+		80.2083	5.31401	4.88396	0.0105437
HYAL4	ENST00000223026	protein_coding	chr7:123484323:123485323:+		87.6289	27.897	4.87789	3.4621e-13
AC073133.2	ENST00000426187	lincRNA	chr7:156228427:156229427:-		92.1569	4.16667	4.85384	0.0444698
GDPD4	ENST00000527489	protein_coding	chr11:77012594:77013594:-		87.5	3.55556	4.80421	0.00354739
AWAT2	ENST00000276101	protein_coding	chrX:69269688:69270688:-		48.1481	11.236	4.8018	0.00363013
AC006050.2	ENST00000436477	processed_transcript	chr17:28903918:28904918:-		88.2353	1.27796	4.80009	0.00110646
RP11-565A3.2	ENST00000507817	lincRNA	chr4:188593695:188594695:-		85.7143	3.8835	4.79061	0.0257003
ZNF99	ENST00000397104	protein_coding	chr19:22952684:22953684:-		98.1132	18.5841	4.78652	2.2291e-06
RP11-347H15.4	ENST00000525654	lincRNA	chr11:50256850:50257850:+	chr11:50257255:50257772:+	86.3436	7.82669	4.77003	0.0246439
FAM124B	ENST00000389874	protein_coding	chr2:225266611:225267611:-		81.1765	2.84553	4.7652	1.2262e-05
SOX15	ENST00000250055	protein_coding	chr17:7493388:7494388:-		63.3588	0	4.74938	1.50652e-16
RP11-791M20.1	ENST00000568788	lincRNA	chrX:13110879:13111879:+		79.7468	5.84416	4.74218	0.0479628
SOAT2	ENST00000301466	protein_coding	chr12:53496402:53497402:+		82.8729	1.90736	4.72804	0.0035097
PDCL2	ENST00000295645	protein_coding	chr4:56458279:56459279:-		86.3636	7.92079	4.72528	0.0173983
ZNF736	ENST00000423484	protein_coding	chr7:63773507:63774507:+		83.3333	0.3003	4.72359	1.13975e-16
CAPN13	ENST00000295055	protein_coding	chr2:31030212:31031212:-		65.6716	0.694444	4.72218	3.96877e-13
ADAM32	ENST00000379907	protein_coding	chr8:38964268:38965268:+	chr8:38965013:38965423:+	96.7857	0.828729	4.71495	1.53751e-10
ZIM2	ENST00000221722	protein_coding	chr19:57351997:57352997:-	chr19:57352050:57352284:+	85.654	5.7101	4.70525	2.6047e-13
RP11-298A8.2	ENST00000413328	lincRNA	chrX:140013003:140014003:+		69.6429	5.29801	4.70363	0.0141542
GLIPR2	ENST00000474050	protein_coding	chr9:36143373:36144373:+		86.5922	1.96078	4.68453	5.68751e-29
RP11-152F13.10	ENST00000562833	protein_coding	chr15:83224582:83225582:-		73.6842	0.826446	4.67926	6.31315e-17
CD1D	ENST00000368171	protein_coding	chr1:158148837:158149837:+		75.6757	0	4.66084	0.0122642
SUSD2	ENST00000463101	protein_coding	chr22:24577645:24578645:+		84.1121	1.8648	4.65289	1.46909e-14
HIST1H1A	ENST00000244573	protein_coding	chr6:26017940:26018940:-		84.1121	1.11732	4.64204	9.07388e-15
PKD1L1	ENST00000289672	protein_coding	chr7:47987988:47988988:-		81.0811	12.7451	4.60656	9.09972e-15
HHEX	ENST00000282728	protein_coding	chr10:94447045:94448045:+		97.2603	9.47867	4.59332	8.19198e-08
MEIOB	ENST00000470044	protein_coding	chr16:1934195:1935195:-		88.5714	1.7316	4.54864	5.64554e-07
CTC-512J12.4	ENST00000588655	processed_transcript	chr19:44952540:44953540:-	chr19:44952416:44952809:+	91.6667	0.207039	4.52998	0.00199706
SSUH2	ENST00000455157	protein_coding	chr3:8718994:8719994:-		81.7073	0.446429	4.49962	1.62958e-06
C5orf58	ENST00000521850	protein_coding	chr5:169658551:169659551:+		83.0189	2.38095	4.48778	0.0050032
HIST1H2AA	ENST00000297012	protein_coding	chr6:25726690:25727690:-	chr6:25726454:25726722:+	96.3768	14.7513	4.45575	4.15936e-08
TEX11	ENST00000395889	protein_coding	chrX:70128461:70129461:-		88.8889	19.2708	4.44384	0.0305549
ELF3	ENST00000359651	protein_coding	chr1:201976173:201977173:+		75.1938	1.90476	4.44063	0.0105619
CTC-451A6.4	ENST00000442497	lincRNA	chr19:22937577:22938577:-		77.3585	26.7176	4.43951	2.9031e-09
AC063976.3	ENST00000457890	lincRNA	chr5:131516721:131517721:-		80.9524	3.29949	4.38082	0.0248355
RP11-638I8.1	ENST00000609439	lincRNA	chr7:45853301:45854301:+		91.1243	29.3313	4.37703	2.97429e-06
RP11-809H16.2	ENST00000557966	processed_transcript	chr15:69221943:69222943:+	chr15:69222589:69223380:+	91.5	11.8005	4.36551	0.00863891
NPFF	ENST00000609999	protein_coding	chr12:53901272:53902272:-		78.9474	0	4.31378	0.0217133
ACTG2	ENST00000409624	protein_coding	chr2:74119235:74120235:+		77.6786	1.27389	4.28387	2.54624e-05
S100Z	ENST00000317593	protein_coding	chr5:76145024:76146024:+		76.1468	4.25532	4.2732	2.04864e-06
ZNF528	ENST00000598479	protein_coding	chr19:52915957:52916957:+		82.6087	7.17703	4.19297	9.33023e-18
RP11-580I1.2	ENST00000566676	lincRNA	chr15:24505526:24506526:+	chr15:24506126:24506423:+	80.916	1.66205	4.19128	0.000257401
RP11-324E6.9	ENST00000602891	lincRNA	chr12:123210951:123211951:-		93.2886	4.87805	4.17064	0.024364
OR3A2	ENST00000408891	protein_coding	chr17:3182168:3183168:-		67.2727	13.1944	4.16432	0.0295263
AC019186.1	ENST00000447019	lincRNA	chr2:158592417:158593417:-		80.5556	2	4.15822	0.00190743
CCDC144A	ENST00000443444	protein_coding	chr17:16592675:16593675:+	chr17:16592835:16594147:+	89.2045	1.44312	4.14241	0.00073277
STARD8	ENST00000252336	protein_coding	chrX:67866611:67867611:+		68.595	5.69106	4.11313	1.34482e-12
ZNF257	ENST00000594947	protein_coding	chr19:22234391:22235391:+		78.8571	4.13669	4.10377	1.02416e-11
LAPTM5	ENST00000294507	protein_coding	chr1:31230567:31231567:-		83.5938	3.16742	4.0927	0.0296791
RPGRIP1	ENST00000206660	protein_coding	chr14:21755236:21756236:+		81.4815	5.17241	4.07442	0.00031079
RP11-459O1.2	ENST00000429137	lincRNA	chr6:89130652:89131652:-		90.9091	10.9677	4.06665	0.0167074
SYTL4	ENST00000372981	protein_coding	chrX:99987007:99988007:-	chrX:99986423:99987185:+	53.9216	2.73973	4.06068	1.08437e-12
DPF3	ENST00000557704	protein_coding	chr14:73190713:73191713:-		72.2222	6.50406	4.05242	2.44856e-06
BIN1	ENST00000462958	protein_coding	chr2:127813967:127814967:-		87.1795	5.25424	4.03812	1.65222e-08
ZNF492	ENST00000456783	protein_coding	chr19:22816226:22817226:+		97.1831	0.898876	4.01712	7.24567e-13
ATG9B	ENST00000377974	protein_coding	chr7:150721486:150722486:-		83.3333	4.63576	4.01402	8.76214e-11
RP5-836N10.1	ENST00000453988	lincRNA	chr1:112151245:112152245:-		92.5373	5.73066	3.94014	0.0139121
RP11-855O10.3	ENST00000542121	lincRNA	chr11:61423074:61424074:-		95.5882	1.22699	3.91467	0.019444
KIAA1045	ENST00000440503	protein_coding	chr9:34978785:34979785:+		72.9412	2.48756	3.90744	0.0221985
RP11-40F8.2	ENST00000608254	lincRNA	chrX:23311163:23312163:-		92.1569	10.4651	3.89071	0.0167316
LINC00505	ENST00000455247	lincRNA	chr1:46920595:46921595:+		71.7949	2.80374	3.87868	0.0283699
ZNF572	ENST00000319286	protein_coding	chr8:125984640:125985640:+		89.6552	4.07125	3.86674	0.0221803
RGS10	ENST00000392865	protein_coding	chr10:121295945:121296945:-		86.5385	1.08303	3.86224	4.93483e-11
ASIC3	ENST00000357922	protein_coding	chr7:150744479:150745479:+		81.0811	3.62319	3.82563	0.00280573
SAP25	ENST00000538735	protein_coding	chr7:100171170:100172170:-	chr7:100171148:100172286:+	86.4432	6.05839	3.82467	0.00632954
APOC1	ENST00000588750	protein_coding	chr19:45416604:45417604:+		66.0606	2.82353	3.81313	4.1178e-05
CTSF	ENST00000310325	protein_coding	chr11:66335967:66336967:-	chr11:66335575:66336151:+	90.1515	6.90045	3.80786	3.38968e-06
MVP	ENST00000357402	protein_coding	chr16:29830829:29831829:+		89.8305	0.546448	3.79333	1.98858e-05
CAT	ENST00000241052	protein_coding	chr11:34459572:34460572:+	chr11:34460165:34460857:+	82.7338	0.686106	3.7832	2.09339e-12
FAM122C	ENST00000475361	protein_coding	chrX:133940353:133941353:+		50.8772	3.03867	3.76734	1.4326e-13
AC005562.1	ENST00000583030	processed_transcript	chr17:28902582:28903582:+	chr17:28903507:28903832:+	94.3299	8.05785	3.75981	2.41696e-07
FCGR2A	ENST00000271450	protein_coding	chr1:161474320:161475320:+		93.007	9.38628	3.71871	0.0074978
CSF1R	ENST00000286301	protein_coding	chr5:149492835:149493835:-		78.1609	0.566572	3.68521	0.0111144
RP11-30J20.1	ENST00000524346	lincRNA	chr8:137542141:137543141:+		95.114	1.76991	3.6736	0.0425951
LZTS1-AS1	ENST00000523103	lincRNA	chr8:20132384:20133384:+		59.0909	5.88235	3.6653	0.0450651
RP11-782C8.3	ENST00000425124	lincRNA	chr1:143187928:143188928:+		69.3548	26.087	3.65582	0.0448536
NOS3	ENST00000297494	protein_coding	chr7:150687183:150688183:+		76.9697	42.7386	3.65081	5.70678e-09
SLC2A14	ENST00000543909	protein_coding	chr12:8025320:8026320:-	chr12:8025364:8025908:+	90.2041	1.41196	3.64739	0.0287059
RP11-549K20.1	ENST00000507600	lincRNA	chr5:25190665:25191665:-	chr5:25190503:25191113:+	91.8919	3.18725	3.63378	0.0486228
ACE	ENST00000490216	protein_coding	chr17:61561284:61562284:+		82.2115	7.92952	3.63246	2.01045e-08
MAP1LC3A	ENST00000360668	protein_coding	chr20:33145012:33146012:+		77.686	3.43511	3.61788	0.0119864
SH3BGR	ENST00000333634	protein_coding	chr21:40822856:40823856:+		83.5443	1.81818	3.60357	0.00153931
LIM2	ENST00000221973	protein_coding	chr19:51891109:51892109:-		84.4828	3.58744	3.55619	0.0197139
ZNF662	ENST00000440367	protein_coding	chr3:42946323:42947323:+		89.4737	1.37931	3.50501	2.66757e-10
RP11-793H13.10	ENST00000448979	protein_coding	chr12:53901904:53902904:-		58.6538	1.32159	3.50234	0.0383677
BBS5	ENST00000295240	protein_coding	chr2:170334788:170335788:+		75.6303	4.5045	3.40405	8.8163e-07
H19	ENST00000414790	processed_transcript	chr11:2019005:2020005:-	chr11:2019565:2019863:+	47.7647	1.45068	3.40055	2.98951e-11
TENM1	ENST00000461429	protein_coding	chrX:123630893:123631893:-		82.9268	17.3077	3.3851	0.039662
MOK	ENST00000521249	protein_coding	chr14:102698962:102699962:-		87.931	20.2532	3.37988	0.000362548
RPS15A	ENST00000575669	protein_coding	chr16:18798017:18799017:-		87.6923	1.21951	3.36168	1.93016e-06
RP11-734I18.1	ENST00000513211	lincRNA	chr4:31998119:31999119:+		94.3925	2.26757	3.33869	0.0354476
RPS18	ENST00000472218	protein_coding	chr6:33242198:33243198:+		78.1818	5.98802	3.32431	7.63646e-06
RPL37A	ENST00000491306	protein_coding	chr2:217362012:217363012:+		65.2174	0	3.30426	2.0537e-05
RGAG1	ENST00000465301	protein_coding	chrX:109661385:109662385:+		48.9655	4.5045	3.29401	0.000781216
A2M	ENST00000539638	protein_coding	chr12:9268356:9269356:-		76.9231	5.08475	3.2522	0.00118349
NAPSA	ENST00000599181	protein_coding	chr19:50866000:50867000:-		75.3623	0	3.22366	0.000196777
NAP1L5	ENST00000323061	protein_coding	chr4:89619286:89620286:-		82.8283	8.96226	3.22014	0.00115011
RP11-87C12.2	ENST00000544911	protein_coding	chr12:122352339:122353339:+		90.1639	12.3153	3.19533	3.89351e-11
POMZP3	ENST00000441393	protein_coding	chr7:76247517:76248517:-		92.1429	9.56522	3.18773	0.0417195
RP11-794G24.1	ENST00000540906	lincRNA	chr11:61309631:61310631:-		73.7044	3.38208	3.1433	0.00404464
DDX53	ENST00000327968	protein_coding	chrX:23017187:23018187:+		96.9466	5.02513	3.13763	0.00828787
TJP3	ENST00000541714	protein_coding	chr19:3707207:3708207:+		87.0748	17.0659	3.13731	0.00173128
PRPH2	ENST00000230381	protein_coding	chr6:42690212:42691212:-		86.6667	0.598802	3.06018	0.0227979
UBXN8	ENST00000519246	processed_transcript	chr8:30600791:30601791:+		26.8293	1.19695	3.05604	7.80837e-07
ERVW-1	ENST00000604270	protein_coding	chr7:92102403:92103403:-		94.5455	11.6071	3.05206	2.71652e-12
DGAT2	ENST00000603865	protein_coding	chr11:75505282:75506282:+		71.0526	1.36986	3.04321	0.0203533
SMARCA2	ENST00000382203	protein_coding	chr9:2021045:2022045:+		83.3333	0	3.03736	2.17549e-15
CTD-2554C21.3	ENST00000443870	lincRNA	chr19:38319291:38320291:+		83.0189	28.7425	3.03512	0.0165804
TANC2	ENST00000583545	protein_coding	chr17:61431516:61432516:+		84.6154	12.1622	3.00607	2.49252e-06
S100A13	ENST00000491177	protein_coding	chr1:153603736:153604736:-		86.9565	0.729927	3.00239	0.00872823
RP11-169F17.1	ENST00000581862	protein_coding	chr18:70931589:70932589:-		90.7407	11	2.99672	0.0134292
GPNMB	ENST00000258733	protein_coding	chr7:23285282:23286282:+		89.3617	3.27869	2.99509	0.000115307
ZNF578	ENST00000596382	protein_coding	chr19:52955935:52956935:+	chr19:52956656:52957245:+	92.233	2.05011	2.9531	0.0277586
FAM9C	ENST00000542843	protein_coding	chrX:13062701:13063701:-		90.2913	3.85396	2.92479	0.0262697
RP11-383C5.3	ENST00000415305	lincRNA	chr10:127370912:127371912:+		83.3333	2.0202	2.91904	0.00764161
CAPN3	ENST00000397163	protein_coding	chr15:42650885:42651885:+		100	4.10959	2.89664	5.57374e-05
ABCC2	ENST00000496621	protein_coding	chr10:101551146:101552146:+		71.4286	5.94059	2.84976	0.0283634
LPIN1	ENST00000475922	protein_coding	chr2:11955379:11956379:+		89.6552	11.3636	2.8272	5.71368e-12
AC079466.1	ENST00000587961	lincRNA	chr19:29096695:29097695:+		91.3793	25.2747	2.82669	0.00389438
RAB3GAP1	ENST00000497080	protein_coding	chr2:135925218:135926218:+		70.4918	4.6729	2.82289	1.45701e-05
C5orf63	ENST00000508527	protein_coding	chr5:126409072:126410072:-	chr5:126409006:126409327:+	86.25	2.93103	2.81014	0.000424234
ZNF667	ENST00000591790	protein_coding	chr19:56984337:56985337:-		74.1379	7.05882	2.80649	2.18466e-06
LDHD	ENST00000300051	protein_coding	chr16:75150565:75151565:-		73.3333	2.09424	2.78624	0.00129592
TMEM27	ENST00000380342	protein_coding	chrX:15683054:15684054:-		54.1667	4.01786	2.77701	0.0103273
DAPP1	ENST00000296414	protein_coding	chr4:100737090:100738090:+		90.1639	1.43541	2.77065	0.025473
PHF7	ENST00000498509	protein_coding	chr3:52453036:52454036:+		83.3333	13.4328	2.76896	0.0495397
ATP6V1E2	ENST00000306448	protein_coding	chr2:46746996:46747996:-		76.6667	1.84049	2.76155	0.040627
AL109763.2	ENST00000437492	lincRNA	chr21:20132221:20133221:-		93.6842	2.23714	2.7608	4.98142e-06
PTPN3	ENST00000412145	protein_coding	chr9:112213564:112214564:-		86.5079	5.10638	2.74528	2.56825e-06
KCNH2	ENST00000392968	protein_coding	chr7:150657864:150658864:-		81.0526	1.70648	2.74403	0.000498985
AC015849.16	ENST00000587132	lincRNA	chr17:34237927:34238927:-		69.3878	2.64901	2.73729	6.20444e-05
LGALS1	ENST00000425542	protein_coding	chr22:38070764:38071764:+		65.0165	1.15774	2.73403	2.6601e-06
TOR3A	ENST00000367627	protein_coding	chr1:179049612:179050612:+		88.0597	4.95495	2.73201	9.09719e-06
TEX13B	ENST00000302917	protein_coding	chrX:107225500:107226500:-		79.4521	18.8312	2.72791	0.0216232
TRPV2	ENST00000338560	protein_coding	chr17:16317956:16318956:+		46.4286	1.68067	2.7062	0.00987474
IGSF5	ENST00000380588	protein_coding	chr21:41116434:41117434:+		85.7143	1.7094	2.69723	2.52784e-05
DQX1	ENST00000404568	protein_coding	chr2:74753363:74754363:-		96.2963	16.5605	2.66704	0.0154058
SHE	ENST00000555188	protein_coding	chr1:154461542:154462542:-		89.7436	1.48515	2.66069	0.00272264
TM4SF19	ENST00000442633	protein_coding	chr3:196065144:196066144:-		75.1479	10.8108	2.65837	0.014607
TLDC2	ENST00000217320	protein_coding	chr20:35503634:35504634:+		88.2096	2.99252	2.65663	5.09924e-08
NBPF9	ENST00000471873	protein_coding	chr1:144813783:144814783:+		83.3333	3.44828	2.64753	0.0145314
GDPD3	ENST00000406256	protein_coding	chr16:30125077:30126077:-		88.5305	1.74216	2.62479	0.036713
TDRD5	ENST00000367614	protein_coding	chr1:179559848:179560848:+	chr1:179560751:179561596:+	94.0298	0.530973	2.61825	0.000119601
CEACAM1	ENST00000161559	protein_coding	chr19:43032561:43033561:-		85.4545	5.69106	2.57426	0.00610269
RPL36A	ENST00000427805	protein_coding	chrX:100644912:100645912:+	chrX:100645780:100646107:+	25.8929	1.36612	2.56995	0.00682389
IFT88	ENST00000382778	protein_coding	chr13:21139685:21140685:+		60.6838	26.1538	2.56212	1.08027e-06
USP6	ENST00000332776	protein_coding	chr17:5018833:5019833:+	chr17:5019637:5019879:+	89.8596	0.0648088	2.54564	0.0178152
GAS6	ENST00000608763	protein_coding	chr13:114526067:114527067:-	chr13:114526110:114526537:+	93.0308	7.11009	2.54082	0.00382156
AC096772.6	ENST00000343987	lincRNA	chr2:208687393:208688393:-		86.1111	0	2.53697	0.00136884
CASP10	ENST00000286186	protein_coding	chr2:202046704:202047704:+		80.4348	5.64516	2.52709	1.2866e-08
INMT-FAM188B	ENST00000451002	protein_coding	chr7:30790869:30791869:+		84.3478	6.32911	2.51739	0.0069286
FGD3	ENST00000467786	protein_coding	chr9:95736632:95737632:+		84.0278	5.94901	2.49528	0.0242551
ABTB1	ENST00000464431	protein_coding	chr3:127393429:127394429:+		89.7727	0.879121	2.49465	0.00183386
CASP8	ENST00000490682	protein_coding	chr2:202097288:202098288:+		63.4615	2.30769	2.48312	0.00220211
LRIF1	ENST00000369763	protein_coding	chr1:111506601:111507601:-	chr1:111505881:111507007:+	35.0943	1.3245	2.47213	1.38386e-07
FSCN3	ENST00000478328	protein_coding	chr7:127230563:127231563:+		86.014	4.98753	2.46872	4.3741e-06
PROX2	ENST00000445876	protein_coding	chr14:75330437:75331437:-		87.234	3.88889	2.46564	0.0122222
A4GALT	ENST00000401850	protein_coding	chr22:43090892:43091892:-		82	4.72973	2.46267	2.60813e-05
PQLC1	ENST00000466449	protein_coding	chr18:77704224:77705224:-		70	1.12994	2.4544	1.18877e-06
CLN3	ENST00000563874	protein_coding	chr16:28505797:28506797:-		86.6667	0.946372	2.43221	4.05809e-07
BAG3	ENST00000450186	protein_coding	chr10:121415222:121416222:+		91.1565	4.66472	2.41329	0.0311681
ITGAX	ENST00000268296	protein_coding	chr16:31365555:31366555:+		67.4157	1.75439	2.3997	0.00794181
COQ6	ENST00000556588	protein_coding	chr14:74424295:74425295:+		94.1176	6.25	2.39117	8.86951e-07
RP11-458F8.4	ENST00000610177	lincRNA	chr7:66366944:66367944:+	chr7:66366966:66367234:+	90.8228	14.49	2.39098	7.83829e-06
RP11-488C13.7	ENST00000553758	lincRNA	chr14:77244395:77245395:+		90.1163	1.52439	2.38986	0.000116426
PRODH	ENST00000429300	protein_coding	chr22:18911415:18912415:-		85.3211	3.8674	2.38749	8.41081e-05
MIIP	ENST00000466860	protein_coding	chr1:12081379:12082379:+		94.3005	5.84677	2.3768	0.00022228
GPRASP1	ENST00000537097	protein_coding	chrX:101905429:101906429:+	chrX:101906001:101907017:+	43.1579	1.03199	2.37165	4.84018e-07
RP11-540A21.2	ENST00000500698	lincRNA	chr11:9780980:9781980:-		80.9917	4.70588	2.37095	0.0457992
OLFML1	ENST00000329293	protein_coding	chr11:7505813:7506813:+		73.3333	2.58621	2.35719	0.000903812
PQBP1	ENST00000473764	protein_coding	chrX:48754321:48755321:+	chrX:48754500:48755329:+	26.7943	2.60133	2.34778	1.35146e-09
AL035252.1	ENST00000593352	protein_coding	chr20:25207270:25208270:-		79.9283	2.25564	2.34336	1.11711e-07
FAM118A	ENST00000216214	protein_coding	chr22:45703963:45704963:+		72.1804	6.13208	2.34204	9.29807e-09
E4F1	ENST00000569796	protein_coding	chr16:2277494:2278494:+		92.9461	9.5	2.34164	1.79499e-05
TANC1	ENST00000496406	protein_coding	chr2:160080004:160081004:+		92.2156	3.60825	2.32505	4.87629e-06
ZNF300	ENST00000427179	protein_coding	chr5:150284251:150285251:-	chr5:150284385:150284635:+	41.8367	1.11465	2.31248	1.06187e-07
CCDC84	ENST00000527356	protein_coding	chr11:118881769:118882769:+		82.7586	3.6	2.30054	0.000231925
C1GALT1C1	ENST00000304661	protein_coding	chrX:119763905:119764905:-	chrX:119763737:119764230:+	49.7268	3.20513	2.29379	0.00951951
CYP2D6	ENST00000488442	protein_coding	chr22:42526715:42527715:-		89.2473	1.85185	2.29132	0.017566
CD72	ENST00000396757	protein_coding	chr9:35619439:35620439:-		85.5263	4.87805	2.29005	0.000687853
ELMO1	ENST00000442504	protein_coding	chr7:37393172:37394172:-		72.7273	14.8148	2.28841	0.000245217
RP11-417J8.3	ENST00000446205	lincRNA	chr1:142617869:142618869:+	chr1:142618751:142619238:+	85.9944	13.2304	2.28398	0.0221011
HCAR1	ENST00000432564	protein_coding	chr12:123215029:123216029:-		87.1287	2.12766	2.28393	6.51818e-05
COX6A1	ENST00000549525	protein_coding	chr12:120876874:120877874:+		88.7324	5.17241	2.27701	6.59377e-07
RNF214	ENST00000530849	protein_coding	chr11:117104079:117105079:+		81.3559	3.05677	2.25461	1.91149e-09
ZNF248	ENST00000395867	protein_coding	chr10:38146438:38147438:-	chr10:38146502:38147104:+	52.5822	0.39801	2.22828	1.07655e-06
GCNT1	ENST00000442371	protein_coding	chr9:79055682:79056682:+		88	18.2432	2.1956	0.000906023
CTD-2228K2.7	ENST00000534918	processed_transcript	chr5:477338:478338:+		81.2287	1.98511	2.17757	0.0387838
LINC00839	ENST00000429940	lincRNA	chr10:42970091:42971091:+		85.8824	15.415	2.17162	0.014092
LDLRAP1	ENST00000488127	protein_coding	chr1:25878955:25879955:+		84.7458	2.00803	2.16639	3.54806e-08
IK	ENST00000515592	protein_coding	chr5:140038840:140039840:+		80.9524	2.7027	2.16447	1.49498e-08
LAGE3	ENST00000357360	protein_coding	chrX:153707496:153708496:-	chrX:153706928:153707816:+	57.2414	5.57621	2.16044	0.00312929
FILIP1	ENST00000393004	protein_coding	chr6:76203245:76204245:-		61.5385	35.0649	2.15659	8.55728e-05
DYX1C1	ENST00000321149	protein_coding	chr15:55800332:55801332:-		85.7143	8.40708	2.14605	0.00401329
TBC1D25	ENST00000376771	protein_coding	chrX:48396945:48397945:+	chrX:48397759:48398529:+	75.1111	26.5896	2.14395	8.853e-06
ZNF75D	ENST00000370766	protein_coding	chrX:134477912:134478912:-	chrX:134477583:134477999:+	20.3438	0.784593	2.13654	0.000394988
GPSM3	ENST00000375040	protein_coding	chr6:32160583:32161583:-		70	4.54545	2.12701	0.0244976
EIF3F	ENST00000530219	protein_coding	chr11:8012774:8013774:+		85.9649	7.69231	2.1121	1.23223e-08
KLHL15	ENST00000328046	protein_coding	chrX:24045203:24046203:-		80.5556	1.65975	2.11155	1.84558e-08
P2RY11	ENST00000321826	protein_coding	chr19:10221314:10222314:+		90.5724	3.25779	2.10722	1.41685e-06
RPL39	ENST00000468844	protein_coding	chrX:118925458:118926458:-	chrX:118925157:118926129:+	30.7536	1.46727	2.10234	7.72271e-06
TRIM58	ENST00000366481	protein_coding	chr1:248019601:248020601:+	chr1:248020330:248021252:+	68.8406	1.42222	2.07116	0.00170799
IGF1	ENST00000481539	protein_coding	chr12:102809424:102810424:-		86.2069	3.15789	2.0606	0.0235493
LINC01011	ENST00000445000	lincRNA	chr6:2987301:2988301:+		87.9518	5.03597	2.05871	0.0156197
AC007390.5	ENST00000397226	protein_coding	chr2:37422766:37423766:+	chr2:37423578:37424361:+	91.0853	4.52055	2.05662	2.00955e-06
HMOX2	ENST00000570646	protein_coding	chr16:4525025:4526025:+		88.8393	6.58824	2.0501	0.00551474
SMYD3	ENST00000366516	protein_coding	chr1:246094025:246095025:-		89.0411	5.18519	2.04992	2.70013e-05
GSTZ1	ENST00000555208	protein_coding	chr14:77793883:77794883:+		92.8144	1.65563	2.04673	0.000749246
TMC1	ENST00000297784	protein_coding	chr9:75135817:75136817:+		97.5309	4.36137	2.04391	0.0114031
GDPD5	ENST00000526177	protein_coding	chr11:75163276:75164276:-		83.3333	5.78947	2.01918	0.000403888
SLC23A2	ENST00000379333	protein_coding	chr20:4990839:4991839:-		94.3548	5.0193	2.01901	1.09783e-07
C2orf91	ENST00000378711	protein_coding	chr2:42180843:42181843:-		98.0769	7.56303	2.01884	0.01059
PCLO	ENST00000437081	protein_coding	chr7:82579964:82580964:-		94.9153	5.7377	2.01846	1.48743e-06
RP11-84A19.2	ENST00000453837	lincRNA	chr1:32321069:32322069:-		82.4324	11.5854	2.00224	0.0338941
